# Supplementary material for: Time Series miRNA-mRNA integrated analysis reveals critical miRNAs and targets in macrophage polarization
Source: Sci Rep. 2016 Dec 16;6:37446. doi: 10.1038/srep37446 (PMC5159803; doi:10.1038/srep37446)
Supplement: Supplementary Tables [file srep37446-s2.xls]

## Sheet: S1.miRNA_sequencing
MicroRNA Sample	total read count	mapped count	Unmapped count	%mapped	%unmapped
CK_1hr_1	4902329	3509653	1392676	0.716	0.284
M1_1hr_1	3816590	2997436	819154	0.785	0.215
M2_1hr_1	5541057	4250690	1290367	0.767	0.233
CK_1hr_2	6176750	4664887	1511863	0.755	0.245
M1_1hr_2	5471815	4268456	1203359	0.78	0.22
M2_1hr_2	5430722	4023061	1407661	0.741	0.259
M1_2hr_1	26738850	21304588	5434262	0.797	0.203
M2_2hr_1	4042469	2982615	1059854	0.738	0.262
M1_2hr_1	5133152	3923086	1210066	0.764	0.236
M2_2hr_2	7564331	5981114	1583217	0.791	0.209
M1_4hr_1	6112635	4881374	1231261	0.799	0.201
M2_4hr_1	12075241	9161822	2913419	0.759	0.241
M1_4hr_1	10357495	7916666	2440829	0.764	0.236
M2_4hr_2	9876428	8105186	1771242	0.821	0.179
M1_8hr_1	7670223	5770621	1899602	0.752	0.248
M2_8hr_1	8691147	6514230	2176917	0.75	0.25
M1_8hr_2	4621619	3711979	909640	0.803	0.197
M2_8hr_2	4934146	3892320	1041826	0.789	0.211
average	7.89733e+06

## Sheet: S2.DEmiRNA_foldchange
GID	M1_1hr.M2_1hr	M1_2hr.M2_2hr	M1_4hr.M2_4hr	M1_8hr.M2_8hr	M1_1hr.M2_1hr_PValue	M1_2hr.M2_2hr_PValue	M1_4hr.M2_4hr_PValue	M1_8hr.M2_8hr_PValue	F	F.p.value	F.adjusted.p.value	tend
mmu-miR-155-5p	1.0191	4.33904	5.95088	6.67282	0.000151933	3.26412e-15	3.91248e-18	3.61301e-19	631.68	9.2603e-21	4.69497e-18	M1
mmu-miR-155-3p	6.63868	7.93163	8.15194	8.61527	2.87464e-10	9.77489e-14	6.24497e-14	4.79683e-12	247.035	9.81305e-17	4.97521e-14	M1
mmu-miR-9-5p	0.0874937	2.27773	3.64054	3.51617	0.726163	3.06048e-09	1.15684e-13	2.28161e-14	194.939	9.9242e-16	5.03157e-13	M1
mmu-miR-147-3p	0.871825	2.48571	5.46243	6.02745	0.0637994	5.30079e-07	4.75297e-13	1.17591e-13	158.393	7.4508e-15	3.77755e-12	M1
mmu-miR-27a-5p	-1.81938	-2.56569	-2.77636	-1.16688	3.48017e-09	1.05239e-11	2.019e-12	2.21821e-06	140.354	2.39553e-14	1.21453e-11	M2
mmu-let-7c-1-3p	0.29042	0.183597	-2.30523	-4.01057	0.118011	0.333675	6.34924e-11	1.05951e-13	118.453	1.22202e-13	6.19562e-11	M2
mmu-miR-199a-3p	0.344876	0.743713	1.54429	1.38634	0.0717769	0.000591725	5.88532e-08	1.05432e-07	38.6819	3.74356e-09	1.89799e-06	M1
mmu-miR-199b-3p	0.344876	0.743713	1.54429	1.38634	0.0717769	0.000591725	5.88532e-08	1.05432e-07	38.6819	3.74356e-09	1.89799e-06	M1
mmu-miR-29b-1-5p	1.40657	1.59471	2.03701	1.31151	6.90719e-06	4.826e-06	7.79355e-07	3.49706e-05	38.0253	4.3488e-09	2.20484e-06	M1
mmu-miR-222-5p	0.95914	1.6936	0.91266	0.596463	4.27443e-05	1.13122e-08	8.43971e-05	0.00498096	36.6992	5.92737e-09	3.00517e-06	M1
mmu-miR-23b-5p	0.0908215	-0.335778	-1.4807	-2.09355	0.633412	0.0840811	3.54012e-07	1.18016e-08	35.9932	7.01756e-09	3.5579e-06	M2
mmu-miR-3473b	1.09551	1.6801	1.30446	1.19334	0.000108287	4.02765e-07	8.56575e-06	5.60004e-05	34.5694	9.95266e-09	5.046e-06	M1
mmu-miR-125a-3p	0.109073	1.12689	1.71915	2.12524	0.698385	0.000627712	1.79715e-06	5.53391e-08	32.7488	1.58492e-08	8.03554e-06	M1
mmu-miR-23a-5p	-0.850703	-1.47925	-1.83055	-0.598546	0.00170984	4.21901e-06	1.84904e-07	0.0117595	29.9928	3.34908e-08	1.69799e-05	M2
mmu-miR-1931	1.44275	1.88193	1.73132	1.64663	0.000226954	7.34189e-06	5.07439e-06	0.000235764	28.4728	5.18868e-08	2.63066e-05	M1
mmu-miR-199a-5p	0.368509	0.754126	1.48725	1.03618	0.0823283	0.000906108	2.68933e-07	8.01791e-06	27.7978	6.34198e-08	3.21538e-05	M1
mmu-miR-455-5p	-1.04504	1.92556	2.27	2.75572	0.0393617	0.000825505	6.5324e-06	4.58958e-07	27.5446	6.84504e-08	3.47044e-05	M1
mmu-miR-26a-2-3p	-1.32763	-1.04874	-1.12508	-1.19793	1.7072e-05	0.000337354	0.000119028	0.000135497	23.7214	2.34002e-07	0.000118639	M2
mmu-miR-25-5p	-0.481103	-1.00174	-1.41065	-1.2462	0.0365915	0.000303195	1.32388e-05	1.86206e-05	21.9614	4.35306e-07	0.0002207	M2
mmu-miR-5128	1.29882	1.55478	2.12992	0.767414	0.000661776	0.000108084	1.70399e-06	0.0613202	21.9171	4.42376e-07	0.000224285	M1
mmu-miR-146b-3p	1.34447	1.62326	-0.24126	-0.49374	5.60582e-05	6.77088e-07	0.284929	0.0270497	20.8401	6.60148e-07	0.000334695	M1
mmu-miR-9-3p	0.212303	4.14998	3.40311	3.77129	0.819946	0.000484833	7.15081e-05	1.06794e-05	19.0114	1.35398e-06	0.000686467	M1
mmu-miR-221-5p	0.864827	1.03755	0.839189	0.452205	0.000194568	2.19366e-05	0.000300506	0.0276534	18.9034	1.41502e-06	0.000717416	M1
mmu-miR-188-5p	0.1992	-0.204381	-0.778479	-1.59388	0.352675	0.331539	0.000992572	3.12101e-07	18.2246	1.87501e-06	0.000950629	M2
mmu-miR-3473e	1.0782	1.36527	1.2952	1.01183	0.000929011	0.000108591	9.14113e-05	0.0048819	17.9665	2.09125e-06	0.00106026	M1
mmu-miR-146a-3p	0.614824	-0.0657094	1.12461	1.65842	0.0268833	0.801302	0.000315085	1.80287e-06	17.1866	2.92969e-06	0.00148535	M1
mmu-miR-147-5p	-0.381047	2.30072	4.84221	4.48384	0.729476	0.00401264	0.000125773	1.81316e-05	16.0756	4.83302e-06	0.00245034	M1
mmu-miR-210-5p	-0.0663417	0.188382	0.337955	1.8848	0.808436	0.503287	0.197548	3.20345e-07	14.5681	9.94342e-06	0.00504131	M1
mmu-miR-455-3p	-0.193283	0.307465	3.19268	2.2246	0.774702	0.572203	0.0001095	3.93063e-05	12.7258	2.59129e-05	0.0131379	M1
mmu-let-7e-3p	0.22942	0.990179	1.30945	1.21189	0.465117	0.00377091	0.000188609	0.000438345	12.4387	3.03406e-05	0.0153827	M1
mmu-miR-92a-1-5p	0.996966	1.16361	0.219082	0.0785891	0.000494304	6.33779e-05	0.361376	0.751067	10.8837	7.46038e-05	0.0378241	M1

## Sheet: S3.DEmiRNA_expression
GID	M2_1hr_1	M2_2hr_1	M2_4hr_1	M2_8hr_1	M2_1hr_2	M2_2hr_2	M2_4hr_2	M2_8hr_2	M1_1hr_1	M1_2hr_1	M1_4hr_1	M1_8hr_1	M1_1hr_2	M1_2hr_2	M1_4hr_2	M1_8hr_2
mmu-miR-155-5p	378.464	413.708	458.836	449.464	467.406	496.489	448.861	394.414	999.024	9258.01	39230.2	47898.3	757.171	8088.38	22354.5	42181.2
mmu-miR-155-3p	3.65077	8.65499	10.58	7.30177	9.19057	14.1349	11.2371	3.78033	772.046	2506.81	2779.5	2255.68	544.97	2792.6	4237.03	2490.21
mmu-miR-9-5p	38.9416	32.889	42.3198	76.2629	47.2658	37.1041	46.1971	76.8667	55.9453	154.703	643.721	920.723	38.582	168.008	537.222	921.378
mmu-miR-147-3p	9.7354	12.117	11.1368	12.1696	9.19057	15.9018	14.3586	11.341	22.3781	87.0352	552.91	866.12	14.4682	64.9442	678.33	804.191
mmu-miR-27a-5p	2641.94	2816.33	3031.43	2852.56	2394.8	2811.96	3708.25	3218.32	730.486	453.587	433.362	1383.91	722.206	441.903	616.952	1437
mmu-let-7c-1-3p	331.004	231.954	708.3	649.046	308.54	233.226	698.575	723.303	390.019	227.631	143.688	35.7745	407.522	272.483	156.927	54.1987
mmu-miR-199a-3p	169.153	160.983	124.175	185.789	160.178	133.398	100.51	197.837	246.16	242.455	356.346	520.613	184.47	221.657	334.103	528.803
mmu-miR-199b-3p	169.153	160.983	124.175	185.789	160.178	133.398	100.51	197.837	246.16	242.455	356.346	520.613	184.47	221.657	334.103	528.803
mmu-miR-29b-1-5p	47.4601	45.0059	29.5125	49.4898	90.5927	43.2882	25.5957	55.4448	175.828	136.77	125.296	155.337	182.059	117.182	116.43	120.116
mmu-miR-222-5p	846.98	699.323	655.957	580.085	676.163	684.66	645.511	516.645	1564.87	1915.73	1133.41	924.489	1438.38	2326.7	1480.05	810.051
mmu-miR-23b-5p	223.914	285.615	262.271	203.638	191.689	287.999	281.553	212.959	198.206	204.198	96.5581	54.6032	255.606	224.481	109.469	46.8745
mmu-miR-3473b	242.168	231.954	359.718	201.204	219.261	188.171	294.663	144.913	521.091	572.663	1112.72	498.019	484.686	698.856	646.692	335.446
mmu-miR-125a-3p	59.6293	38.0819	50.6724	44.6219	48.5787	45.055	41.8271	50.4044	51.15	86.557	136.791	208.057	68.7241	84.7098	191.73	228.513
mmu-miR-23a-5p	147.248	228.492	269.51	191.469	156.24	197.005	212.257	228.08	67.1344	66.9502	67.8206	159.102	109.717	76.2388	74.0342	130.37
mmu-miR-1931	37.7247	41.5439	68.4913	34.0749	35.4493	33.5704	46.1971	15.1213	118.284	111.902	256.339	84.7291	88.0151	153.889	152.498	67.3821
mmu-miR-199a-5p	69.3647	76.1639	61.2523	117.64	69.5857	73.3249	54.9371	109.63	100.702	111.663	174.724	239.124	83.1924	127.065	170.848	249.021
mmu-miR-455-5p	29.2062	6.92399	10.0231	12.1696	11.8164	7.06746	15.6071	11.341	12.7875	27.2583	66.6711	88.4949	6.02843	25.4129	65.1754	83.4953
mmu-miR-26a-2-3p	189.84	178.293	160.37	167.129	206.131	144.883	190.407	105.849	78.3235	61.9289	74.7176	62.1347	81.9867	86.1216	96.1812	58.5932
mmu-miR-25-5p	154.549	140.211	143.108	193.091	157.553	163.435	115.493	165.074	126.277	64.7982	44.8306	67.7833	102.483	77.6507	58.2149	90.8194
mmu-miR-5128	35.2908	34.6199	31.183	21.094	26.2588	24.7361	23.7228	18.9016	70.3313	92.0565	173.575	46.1303	84.3981	73.4152	92.3845	27.8318
mmu-miR-146b-3p	29.2062	55.3919	103.572	141.979	42.014	58.3065	108.001	165.074	105.497	194.873	95.4086	107.324	79.5753	141.183	93.6501	120.116
mmu-miR-9-3p	1.21692	1.731	2.7842	6.49046	3.93881	0	2.49714	1.26011	3.19688	17.9331	35.6346	36.716	2.41137	16.942	33.5369	67.3821
mmu-miR-221-5p	4940.71	5611.89	5182.51	6638.93	5728.35	6095.68	3845.6	5174.01	12200.9	11262.7	10113.3	9198.76	7994.91	11372.3	7014.26	7634.69
mmu-miR-188-5p	144.814	173.1	232.202	258.807	133.92	202.306	264.697	296.126	199.805	149.203	141.389	98.8507	132.626	156.713	165.153	92.2842
mmu-miR-3473e	41.3754	60.5849	61.2523	37.3202	59.0822	31.8036	49.9428	26.4623	100.702	110.229	177.023	80.022	114.54	105.887	116.43	55.6635
mmu-miR-146a-3p	52.3278	69.2399	47.3314	42.188	44.6399	55.6562	36.2085	42.8437	83.1188	67.1893	91.9601	124.269	68.7241	46.5904	100.611	161.131
mmu-miR-147-5p	1.21692	1.731	0.556839	0.811308	1.31294	2.6503	0	1.26011	3.19688	16.2593	27.588	31.0673	0	8.47098	16.452	39.5504
mmu-miR-210-5p	49.8939	36.3509	56.2408	30.8297	40.7011	44.1716	39.9543	39.0634	49.5516	40.8874	75.8671	137.449	38.582	45.1786	52.52	133.299
mmu-miR-455-3p	7.30155	6.92399	5.56839	7.30177	5.25175	11.4846	1.24857	13.8612	7.99219	10.999	35.6346	65.9004	3.61706	9.88281	26.5764	39.5504
mmu-let-7e-3p	42.5924	38.0819	37.8651	41.3767	38.0752	33.5704	38.0814	35.2831	33.5672	58.5814	98.8572	98.8507	69.9298	77.6507	101.876	87.8898
mmu-miR-92a-1-5p	77.8832	72.7019	104.686	91.6778	57.7693	83.926	78.0357	70.5661	129.474	157.333	100.007	91.3192	144.682	173.655	124.656	86.4249

## Sheet: S4.mRNA_sequencing
state	code	reads after filtering	mapped reads	unmapped reads	mapping rate
CK_1hr_1	1	30908462	29753940	1154522	0.962647
CK_1hr_2	5	27879982	26867446	1012536	0.963682
M1_1hr_1	2	26556645	25595237	961408	0.963798
M1_1hr_2	6	27466729	26472151	994578	0.96379
M1_2hr_1	9	26120732	25199821	920911	0.964744
M1_2hr_2	12	36559762	35227068	1332694	0.963548
M1_4hr_1	15	26207469	25152143	1055326	0.959732
M1_4hr_2	18	38350306	37241999	1108307	0.9711
M1_8hr_1	21	31181594	30264355	917239	0.970584
M1_8hr_2	24	35946411	34925769	1020642	0.971607
M2_1hr_1	3	25932723	24962442	970281	0.962585
M2_1hr_2	7	25918979	24999284	919695	0.964517
M2_2hr_1	10	28915580	27891544	1024036	0.964585
M2_2hr_2	13	26054398	25037261	1017137	0.960961
M2_4hr_1	16	28532357	27495219	1037138	0.96365
M2_4hr_2	19	31962728	31069267	893461	0.972047
M2_8hr_1	22	46973291	45537304	1435987	0.96943
M2_8hr_2	25	33016211	31899982	1116229	0.966191
	average	3.08047e+07		average	0.965511

## Sheet: S5.DEgene_foldchange
GID	M1_1hr.M2_1hr	M1_2hr.M2_2hr	M1_4hr.M2_4hr	M1_8hr.M2_8hr	M1_1hr.M2_1hr_PValue	M1_2hr.M2_2hr_PValue	M1_4hr.M2_4hr_PValue	M1_8hr.M2_8hr_PValue	F	F.p.value	F.adjusted.p.value	tend
Tnfaip3	4.85087	4.01908	5.44036	4.75202	2.23597e-21	2.76713e-20	1.29948e-21	1.9447e-20	8647.7	1.27984e-23	2.1157e-19	M1
Cd274	3.09495	2.77213	3.72907	4.51198	2.89739e-18	4.13947e-18	5.97725e-20	5.74553e-21	5415.25	3.40745e-22	5.63286e-18	M1
Nfkbiz	6.08449	6.33428	6.33972	4.79582	1.25337e-20	1.28741e-19	8.27978e-19	4.73099e-17	4954.71	6.35361e-22	1.05031e-17	M1
Fgl2	1.81409	2.11278	5.03656	7.33696	2.89213e-12	1.24368e-13	1.9111e-19	1.01351e-21	4371.26	1.52903e-21	2.52764e-17	M1
Irf1	4.67352	4.22368	3.56507	2.61975	7.02628e-20	2.8878e-19	2.74454e-18	2.62314e-16	4088.57	2.44299e-21	4.0385e-17	M1
Usp18	0.801206	4.25294	6.39559	6.09653	4.36628e-05	5.55763e-16	3.93011e-20	4.83856e-20	3646.37	5.44879e-21	9.0074e-17	M1
Ifit2	3.75088	6.84999	8.12157	8.2237	2.91466e-14	2.9953e-18	1.81253e-19	4.05702e-19	3600.34	5.95614e-21	9.84609e-17	M1
Serpina3g	3.67647	4.10134	6.19561	7.17399	5.57021e-11	5.84913e-16	2.77455e-20	1.38083e-19	3575.37	6.25382e-21	1.03382e-16	M1
Sod2	3.45053	4.35514	4.93213	4.29152	1.13094e-16	2.70982e-18	4.3789e-19	4.01211e-18	3417.94	8.57409e-21	1.41738e-16	M1
Irgm1	4.84456	6.1587	5.64568	4.67008	2.82219e-17	4.81464e-19	1.25912e-18	2.8572e-17	3414.15	8.64102e-21	1.42845e-16	M1
Mndal	3.59224	5.09144	5.38292	3.99155	1.57825e-16	8.32258e-19	3.98779e-19	2.37974e-17	3383.43	9.20604e-21	1.52185e-16	M1
Mx1	0.99936	6.4677	7.84427	7.88074	2.55596e-06	3.2504e-18	2.11197e-19	3.91654e-19	3346.69	9.93794e-21	1.64284e-16	M1
Samhd1	0.560996	2.57778	4.44819	3.29474	1.15655e-07	8.40621e-17	2.3587e-20	1.16088e-18	3335.97	1.01639e-20	1.6802e-16	M1
Fndc3a	0.786485	2.06326	3.76007	3.39717	7.40739e-10	4.88706e-16	6.57763e-20	4.11544e-19	3164.41	1.47138e-20	2.43234e-16	M1
Slc37a2	-0.360842	-0.879827	-3.44276	-4.70993	1.53848e-06	1.82029e-11	1.41556e-19	3.2097e-20	3151.7	1.51347e-20	2.50192e-16	M2
Socs3	6.09038	6.20944	7.96225	9.04956	1.09306e-18	1.53893e-18	6.86138e-18	1.56993e-15	3124.21	1.60928e-20	2.6603e-16	M1
Slfn5	2.83917	4.365	5.13888	4.17468	1.99364e-15	3.3017e-18	3.82306e-19	1.20427e-17	3116.21	1.63843e-20	2.70849e-16	M1
Gbp3	4.67823	6.78195	7.85177	5.88746	6.0182e-15	6.55349e-18	9.13846e-19	2.38995e-18	3033.6	1.97781e-20	3.26951e-16	M1
Pde4b	3.88887	2.80951	3.82413	4.13234	7.94808e-19	8.99816e-17	8.26757e-18	2.16934e-17	3027.9	2.00406e-20	3.31291e-16	M1
Cpd	-0.00567687	1.83643	2.77083	3.10184	0.897192	1.35282e-16	3.13461e-19	2.39597e-19	2987.57	2.20144e-20	3.6392e-16	M1
B3gnt2	1.93656	3.02627	4.09464	2.67031	2.01672e-14	8.13384e-18	1.10509e-19	6.87922e-17	2982.83	2.22608e-20	3.67993e-16	M1
Klf6	2.4792	3.04887	3.48311	2.42843	6.67894e-17	4.9849e-18	7.70187e-19	1.06905e-16	2978.01	2.25147e-20	3.7219e-16	M1
Csrp1	0.246076	1.057	3.96223	4.08009	0.000989034	2.89427e-11	1.31272e-19	7.7499e-20	2949.92	2.40602e-20	3.97739e-16	M1
Itga4	0.75204	3.02214	4.80356	2.41623	3.06576e-09	1.03201e-17	3.08654e-20	5.36307e-16	2890.24	2.77644e-20	4.58974e-16	M1
Gbp7	5.10921	6.50253	6.20422	5.17066	4.83628e-16	1.93051e-18	1.96488e-18	6.72697e-17	2859.69	2.99103e-20	4.94447e-16	M1
Rnd3	4.46317	5.57025	5.83815	3.1248	5.9806e-18	1.01556e-18	8.04001e-18	5.54641e-14	2802.46	3.44609e-20	5.69674e-16	M1
Ifih1	1.03699	5.1572	6.33491	5.48555	1.35916e-07	9.46668e-18	3.42818e-19	5.33903e-18	2779.47	3.65079e-20	6.03512e-16	M1
Fam102b	-0.19097	1.80899	4.44057	3.88592	0.00867564	2.48957e-14	9.16903e-20	7.44358e-19	2765.24	3.78446e-20	6.25609e-16	M1
Gbp2	4.95504	7.60929	8.87928	7.84569	2.39549e-13	3.10409e-17	1.25158e-18	1.68474e-18	2755.26	3.8815e-20	6.41651e-16	M1
Rmdn3	0.00828842	2.67403	4.02553	3.23003	0.908155	1.736e-16	1.06204e-19	4.04422e-18	2753.13	3.90263e-20	6.45144e-16	M1
Ccnd2	-0.0138869	4.63289	8.00594	9.10371	0.916528	2.44091e-16	8.94837e-20	4.76355e-18	2745.27	3.98153e-20	6.58187e-16	M1
Mmp13	3.34237	5.56157	7.76029	5.8198	1.99221e-13	2.80721e-17	3.08401e-19	1.88861e-17	2710.75	4.35062e-20	7.19201e-16	M1
Irf7	0.527144	2.02149	4.16102	6.35023	1.75242e-05	3.37296e-13	3.90488e-18	3.17995e-20	2707.22	4.39053e-20	7.25798e-16	M1
Il1rn	5.82556	7.08787	8.00223	8.90429	1.33643e-15	2.23715e-17	3.24561e-18	6.22958e-18	2688.92	4.60414e-20	7.6111e-16	M1
Ifi203	4.92903	6.33151	5.65651	4.11032	6.81022e-17	1.44479e-18	9.93994e-18	8.17623e-16	2673.98	4.78737e-20	7.914e-16	M1
Apobec3	1.07393	2.97094	3.69061	3.37725	7.71917e-11	2.9488e-17	7.21393e-19	3.81576e-18	2637.06	5.2771e-20	8.72358e-16	M1
Slamf7	0.768819	3.58291	5.26136	4.26205	2.5894e-07	8.59578e-17	2.67934e-19	4.62958e-18	2634.58	5.31199e-20	8.78124e-16	M1
Cflar	3.36051	3.4765	4.60935	4.20779	5.09061e-16	8.37606e-17	2.9971e-18	1.45712e-17	2548.98	6.69493e-20	1.10674e-15	M1
Parp12	0.208456	2.03837	4.04788	4.10303	0.00884009	1.72692e-14	4.37009e-19	5.47239e-19	2536.86	6.92208e-20	1.14429e-15	M1
Jak2	-0.0256419	2.42226	3.35763	3.24185	0.700843	1.3955e-16	7.35954e-19	1.98888e-18	2516.09	7.33251e-20	1.21214e-15	M1
Ifi47	3.59654	5.82326	6.23157	5.42177	6.13821e-14	2.10652e-17	1.47135e-18	2.32443e-17	2507.06	7.51938e-20	1.24303e-15	M1
Gbp5	7.62722	8.27088	9.22183	9.4354	6.58823e-15	7.85867e-18	2.18471e-18	1.6429e-16	2474.35	8.24392e-20	1.3628e-15	M1
Tor1aip2	0.165587	1.63649	3.79806	3.24295	0.0126617	4.28227e-14	1.78193e-19	2.15532e-18	2464.15	8.48585e-20	1.4028e-15	M1
Dram1	0.285276	1.81241	3.67459	2.67886	0.000111478	6.18145e-15	1.58781e-19	6.30823e-18	2431.39	9.31995e-20	1.54068e-15	M1
Zbp1	1.63183	3.894	5.33926	5.65046	1.52922e-09	1.5613e-15	1.8437e-18	7.0873e-19	2430.66	9.33948e-20	1.54391e-15	M1
Rsad2	3.50451	7.88071	9.14502	8.42028	5.9578e-12	1.6042e-17	1.52551e-18	2.69353e-17	2412.04	9.85645e-20	1.62937e-15	M1
Sgk1	4.58776	3.62949	1.22304	-2.42592	1.9818e-19	6.38432e-18	5.37229e-11	9.13518e-14	2364.79	1.13212e-19	1.87151e-15	M1
Sbds	0.388685	1.77472	3.84616	3.11887	1.48873e-05	2.2728e-14	2.28562e-19	4.49687e-18	2355.72	1.16301e-19	1.92257e-15	M1
Gpd2	0.508793	1.31858	3.9921	4.45606	2.16679e-06	4.58782e-12	1.21197e-18	3.63867e-19	2318.41	1.30057e-19	2.14998e-15	M1
Rab3il1	-0.093996	-1.25205	-4.80357	-5.0119	0.119508	6.36786e-12	1.02088e-18	4.40869e-19	2291.75	1.41034e-19	2.33143e-15	M2
Isg15	2.83152	5.56448	6.86839	7.31894	2.96517e-12	3.25378e-16	2.32153e-18	5.68663e-18	2284.95	1.43996e-19	2.3804e-15	M1
Tnf	6.96911	7.25396	7.2515	5.78462	1.61204e-17	1.63559e-17	4.53687e-17	4.78712e-15	2283.17	1.44784e-19	2.39343e-15	M1
Herc6	0.384118	3.51291	5.03837	4.71209	0.00112542	5.54257e-16	1.80566e-18	3.07564e-18	2243.07	1.63914e-19	2.70966e-15	M1
Mxd1	1.75279	3.75601	5.42098	5.39039	5.43156e-11	1.55131e-15	2.58604e-18	2.74636e-18	2226.85	1.7246e-19	2.85094e-15	M1
Nlrc5	0.587986	3.2266	5.68513	4.98712	2.65809e-05	2.22481e-15	1.75596e-18	2.63671e-18	2196.15	1.90069e-19	3.14203e-15	M1
Cd86	0.298776	3.08938	4.90793	6.54343	0.0171226	4.79899e-15	3.04733e-18	1.15151e-18	2193.63	1.91606e-19	3.16745e-15	M1
Slfn8	1.42596	3.45187	5.16997	4.64678	3.16897e-10	4.73527e-16	1.38383e-18	1.18306e-17	2191.54	1.92889e-19	3.18864e-15	M1
Irf8	2.10319	5.34947	5.99295	3.78236	1.00034e-11	1.02196e-17	1.45881e-18	1.50034e-15	2174.77	2.03546e-19	3.36482e-15	M1
Parp14	1.6357	4.18344	4.48116	3.92967	2.62149e-11	1.80639e-17	6.28571e-18	5.05816e-17	2145.9	2.23514e-19	3.69492e-15	M1
2015-03-05	0.938034	2.8799	4.10094	3.59348	3.69264e-09	3.72567e-16	1.71786e-18	1.34242e-17	2144.84	2.24286e-19	3.70768e-15	M1
Cebpa	-1.30461	-4.29802	-6.68489	-6.57362	2.99518e-11	1.36483e-16	5.63217e-18	1.1881e-17	2120.92	2.42613e-19	4.01064e-15	M2
Hif1a	0.457001	1.46665	2.59378	4.03926	1.98269e-06	2.6236e-13	7.83019e-17	1.28995e-19	2116.95	2.45818e-19	4.06362e-15	M1
Gbp9	1.04056	4.18061	6.29952	5.0514	2.3497e-07	4.30244e-16	8.96745e-19	4.14101e-17	2102.89	2.57556e-19	4.25766e-15	M1
Procr	0.303877	3.22422	7.64589	8.27878	0.0823854	6.09328e-12	1.08271e-17	2.92426e-19	2068.29	2.89286e-19	4.78219e-15	M1
Gna13	0.937111	2.37969	2.69936	1.83943	1.67636e-11	1.82302e-17	2.97014e-18	9.76719e-16	2037.35	3.21484e-19	5.31446e-15	M1
Malt1	2.34955	4.36505	4.94204	2.49922	2.6483e-13	1.04428e-17	2.74227e-18	2.69929e-14	2035.74	3.23273e-19	5.34402e-15	M1
Cmpk2	1.22329	6.47794	8.63057	6.99985	4.07821e-06	1.67116e-16	1.51638e-18	7.20087e-17	2035.69	3.23325e-19	5.34489e-15	M1
Igtp	1.70195	4.99502	6.04164	5.20303	1.03491e-09	1.83966e-16	2.38388e-18	5.94745e-17	2020.75	3.40436e-19	5.62775e-15	M1
Trim30a	0.687436	3.18937	4.79282	4.11762	1.40194e-06	1.03426e-15	2.18885e-18	1.94376e-17	1990.07	3.78927e-19	6.26405e-15	M1
Prkx	0.72972	1.98646	3.38313	2.74191	4.98885e-09	3.34786e-15	1.58848e-18	2.40859e-17	1977.34	3.96343e-19	6.55195e-15	M1
Ptgs2	7.17581	7.79919	8.98542	10.3323	2.06689e-14	4.47927e-17	8.17037e-18	1.64086e-15	1962.97	4.17109e-19	6.89522e-15	M1
Stat5a	0.139742	3.31852	3.97347	2.03091	0.0923229	3.33871e-17	7.32428e-19	1.52667e-14	1958.42	4.2395e-19	7.00831e-15	M1
Daglb	-0.102384	-0.154881	-2.1158	-6.35963	0.0533617	0.00726001	4.81212e-16	6.25602e-20	1958.21	4.24269e-19	7.01359e-15	M2
Rin2	-0.35946	2.0678	3.28045	2.37698	1.95016e-05	1.96667e-15	9.12133e-19	7.18425e-17	1958.2	4.24277e-19	7.01372e-15	M1
Ppp1r15b	0.918478	2.76217	3.59244	2.79929	1.13343e-09	1.27798e-16	3.43953e-18	1.1615e-16	1947.29	4.41202e-19	7.29351e-15	M1
Ptgs1	-0.312006	-1.28338	-3.65304	-7.20483	0.00016045	4.16061e-12	2.76188e-18	2.16874e-18	1932.52	4.65351e-19	7.69272e-15	M2
Dtx3l	0.915133	3.00144	3.38317	3.06062	2.78949e-09	8.17337e-17	1.17137e-17	6.10678e-17	1886.48	5.50929e-19	9.10741e-15	M1
Il10ra	2.21182	2.20749	2.99632	2.2266	1.03589e-15	6.55205e-16	1.11931e-17	1.24352e-15	1886.32	5.5126e-19	9.11288e-15	M1
Fcgr1	0.514066	1.44152	3.36886	4.51028	2.57673e-06	4.9261e-12	2.41912e-17	6.0403e-19	1884.65	5.54699e-19	9.16973e-15	M1
Csrnp1	4.806	3.83026	3.45198	3.37804	3.32447e-18	1.77353e-16	3.11335e-15	1.77178e-13	1863.22	6.00926e-19	9.93391e-15	M1
Usp25	0.166226	0.631517	2.65921	2.66114	0.00355048	1.73102e-09	2.227e-18	2.9127e-18	1851.02	6.29204e-19	1.04014e-14	M1
Dhrs3	-0.393357	-1.39209	-3.95378	-5.0643	2.21171e-05	3.91957e-12	9.34376e-18	1.4471e-18	1849.11	6.33759e-19	1.04767e-14	M2
Zfp36l1	0.223413	-3.48309	-4.57697	-3.67505	0.0041235	7.77378e-17	8.38779e-18	9.94352e-17	1847.01	6.3884e-19	1.05607e-14	M2
Oasl2	0.404648	2.92503	4.86977	4.93333	0.000745197	1.46568e-14	5.30653e-18	7.51853e-18	1846.51	6.40043e-19	1.05805e-14	M1
Ehd1	2.00305	3.41196	4.86552	4.70558	2.24779e-12	1.0222e-15	1.19944e-17	4.00141e-17	1834.91	6.68918e-19	1.10579e-14	M1
Ptger4	2.18319	1.78152	3.76476	1.79192	1.75941e-15	9.30625e-15	1.10568e-18	1.4291e-13	1831.67	6.7724e-19	1.11955e-14	M1
Ifit3	2.83125	5.54167	6.89196	6.56573	1.13889e-12	2.48291e-16	1.34188e-17	1.97651e-16	1798.14	7.70731e-19	1.2741e-14	M1
Parp9	1.66097	2.99067	3.66811	3.34759	3.6649e-12	3.65457e-16	1.5982e-17	8.41006e-17	1796.62	7.75322e-19	1.28168e-14	M1
Lyn	0.212493	1.75154	3.42179	2.53533	0.00183865	1.50281e-14	1.5195e-18	7.49086e-17	1787.05	8.04856e-19	1.33051e-14	M1
Ifit1	3.80725	7.2558	7.66523	7.33157	1.01821e-12	9.81244e-17	2.51495e-17	2.65545e-16	1785.87	8.08579e-19	1.33666e-14	M1
Nampt	2.73874	3.61036	3.83314	2.81833	9.28601e-15	9.45204e-17	3.1646e-17	3.33722e-15	1763.62	8.82743e-19	1.45926e-14	M1
Trim25	0.976738	2.52081	3.38866	1.909	3.91621e-11	1.30399e-16	3.18109e-18	6.03582e-15	1762.29	8.87441e-19	1.46703e-14	M1
Etnk1	0.234167	1.88995	3.13382	2.53092	0.00121434	4.74447e-15	2.58295e-18	8.52825e-17	1753.2	9.20122e-19	1.52105e-14	M1
Arl4c	-1.56128	-2.62811	-2.89993	-1.92122	5.39187e-14	8.39855e-17	2.05998e-17	3.48819e-15	1748.31	9.38294e-19	1.55109e-14	M2
Sp110	0.270931	2.2814	4.39426	3.85843	0.00640623	5.83946e-14	3.65081e-18	1.90561e-17	1745.82	9.47718e-19	1.56667e-14	M1
Peli1	1.20539	4.29339	4.87413	3.81575	6.9792e-09	6.71838e-17	1.38702e-17	6.02106e-16	1719.15	1.05555e-18	1.74493e-14	M1
Cd300lb	-2.4054	-5.30095	-6.63862	-4.5732	2.78352e-13	2.05963e-16	7.41499e-17	1.45533e-16	1709.76	1.0968e-18	1.81312e-14	M2
Ccrl2	4.95549	5.75795	6.44113	6.26176	1.1398e-15	1.7167e-16	4.96775e-16	5.591e-16	1706.8	1.11018e-18	1.83524e-14	M1
Ms4a6b	-0.2718	0.451636	3.94535	6.4589	0.00424848	5.37711e-05	2.44497e-17	9.63437e-19	1697.42	1.15383e-18	1.9074e-14	M1
Tlk2	0.470203	1.57683	3.82975	2.95463	7.19356e-06	4.57475e-13	1.39138e-18	8.44946e-17	1697.04	1.15564e-18	1.91039e-14	M1
Clec4e	3.73741	4.86869	6.02811	6.8236	4.17661e-15	7.56077e-17	1.24365e-16	9.73086e-15	1657.13	1.36506e-18	2.25658e-14	M1
Lacc1	0.189881	1.654	3.56872	3.63697	0.021216	8.34665e-13	1.00846e-17	7.65049e-18	1655.25	1.37597e-18	2.27462e-14	M1
Stat2	-0.230064	1.06008	3.51114	4.25999	0.0161743	9.83121e-10	2.91343e-17	1.56645e-18	1653.27	1.38752e-18	2.29371e-14	M1
Parp10	0.796685	2.1694	3.29473	3.52469	3.09715e-08	3.27794e-14	3.00843e-17	9.44028e-18	1640.02	1.46793e-18	2.42664e-14	M1
Gnb4	-0.41142	1.38433	4.08482	3.46566	0.002502	1.0405e-10	2.00202e-18	3.01154e-17	1638.84	1.47534e-18	2.43888e-14	M1
Rap2c	1.61749	2.92974	3.62482	2.57995	1.88467e-12	2.82873e-16	1.32126e-17	2.55924e-15	1632.59	1.5153e-18	2.50494e-14	M1
Trafd1	0.629078	2.29172	3.68231	2.72807	2.31606e-07	4.74592e-15	4.4989e-18	2.26863e-16	1630.68	1.52777e-18	2.52555e-14	M1
Cxcl16	0.361566	1.35647	2.56671	2.69756	6.26715e-06	1.72306e-13	1.55068e-17	1.04488e-17	1625.3	1.56351e-18	2.58463e-14	M1
Myd88	1.65508	2.69334	3.52068	2.89193	1.23655e-12	1.26973e-15	2.12581e-17	3.67443e-16	1612.44	1.65288e-18	2.73237e-14	M1
Car13	1.24232	2.76418	4.72125	4.9444	4.87307e-09	9.66154e-15	1.54872e-17	4.49461e-17	1608.15	1.68405e-18	2.7839e-14	M1
Ddx58	0.656296	2.42508	4.05492	3.88123	1.44221e-06	2.75797e-14	1.13419e-17	3.22071e-17	1606.45	1.69654e-18	2.80455e-14	M1
St3gal5	-0.00765576	0.0604651	3.55609	3.91843	0.906113	0.373929	1.43831e-17	2.49938e-18	1606.12	1.69898e-18	2.80858e-14	M1
Tiparp	1.66119	3.22562	3.71828	3.20595	3.04646e-12	2.83533e-16	4.39776e-17	4.67748e-16	1603.62	1.71756e-18	2.8393e-14	M1
Rbl1	-0.0239146	0.46718	3.45874	3.0058	0.716619	3.54047e-06	3.69517e-18	1.1356e-17	1594.53	1.78728e-18	2.95455e-14	M1
Ccl3	4.93452	5.84204	4.74618	3.41233	3.93177e-16	3.98908e-17	9.31498e-16	4.16372e-13	1591.15	1.814e-18	2.99872e-14	M1
Daxx	1.6379	3.9098	4.39223	3.78351	1.1099e-10	3.72814e-16	3.56515e-17	2.98068e-16	1583.46	1.8766e-18	3.10221e-14	M1
Mdm2	1.3963	1.99541	3.079	2.66222	2.11116e-12	1.03626e-14	2.09813e-17	1.57587e-16	1564.06	2.04563e-18	3.38163e-14	M1
Stx11	4.31002	4.87544	6.95819	5.7259	1.69008e-14	1.12311e-16	1.54832e-16	7.69318e-15	1563.25	2.05313e-18	3.39403e-14	M1
Egr2	2.56258	-1.70328	-5.77076	-5.59802	2.35775e-15	1.78705e-12	3.37361e-17	2.44763e-16	1557.78	2.10405e-18	3.4782e-14	M2
Pkp4	0.100723	-0.0451036	2.40248	3.7693	0.117574	0.46101	2.55785e-16	7.06662e-19	1547.89	2.19997e-18	3.63677e-14	M1
Nfkbia	3.33803	2.66066	3.6284	3.32768	4.61393e-16	9.77698e-15	2.16324e-16	1.38145e-15	1544.61	2.23284e-18	3.6911e-14	M1
Trim21	1.28748	3.60258	3.28044	2.63761	1.86394e-10	5.74974e-17	1.03055e-16	1.24099e-15	1542.33	2.25609e-18	3.72955e-14	M1
Fcgr4	1.67822	4.04016	5.62975	6.17202	2.14028e-09	8.70599e-15	5.78155e-17	2.75397e-17	1541.45	2.26505e-18	3.74435e-14	M1
Cxcl2	5.68519	5.73112	4.86044	3.06752	5.53735e-18	9.99532e-17	3.6974e-13	6.29158e-09	1539.17	2.28865e-18	3.78337e-14	M1
Sp100	0.268494	1.44966	3.70776	3.85941	0.00296512	1.2174e-11	1.84939e-17	8.92317e-18	1531.55	2.36958e-18	3.91714e-14	M1
Ppp1r15a	4.0814	3.35779	3.81003	2.95469	1.40386e-17	6.28827e-15	2.20469e-15	1.2259e-13	1531.37	2.37149e-18	3.92031e-14	M1
Casp4	2.1244	2.8063	4.36574	4.47838	1.67039e-12	1.01808e-14	5.42871e-17	8.79731e-17	1527.85	2.40999e-18	3.98395e-14	M1
Prdx5	0.189366	1.57524	3.51146	4.09592	0.0280198	6.17976e-12	5.00309e-17	5.04323e-18	1514.02	2.56839e-18	4.24581e-14	M1
Carhsp1	-0.133751	1.65533	3.6869	3.72776	0.107098	1.41637e-12	2.06858e-17	1.58337e-17	1495.16	2.80377e-18	4.63491e-14	M1
Vcan	0.31678	4.62429	7.83671	7.66411	0.146664	1.15979e-13	1.3387e-17	5.65171e-17	1481.15	2.99465e-18	4.95045e-14	M1
Hck	0.166676	1.79029	3.94674	3.52843	0.0424214	8.37649e-13	1.26568e-17	3.54826e-17	1479.28	3.02127e-18	4.99447e-14	M1
Tor3a	-0.543676	1.59131	2.85017	2.71827	1.34068e-06	2.14947e-13	2.06442e-17	3.68185e-17	1473.97	3.09829e-18	5.12178e-14	M1
Gm12250	4.32919	6.23548	5.73015	4.9667	3.60217e-13	3.34868e-16	1.37748e-16	1.73824e-15	1472.73	3.1166e-18	5.15206e-14	M1
Inpp5b	0.186228	2.26201	3.56183	4.01793	0.0509987	6.77691e-14	5.3481e-17	1.80296e-17	1472.24	3.1238e-18	5.16395e-14	M1
Katna1	0.312344	1.9389	3.90344	2.2427	0.000706858	6.18786e-14	1.72692e-18	5.23325e-15	1469.1	3.17082e-18	5.24168e-14	M1
Il2rg	0.427481	1.69645	2.81482	3.15002	1.26549e-05	1.59184e-13	7.83219e-17	1.22453e-17	1465.38	3.22761e-18	5.33556e-14	M1
Helz2	2.02846	4.6356	6.84945	6.21747	1.46836e-09	8.55342e-15	2.71713e-17	1.78139e-16	1460.24	3.30793e-18	5.46834e-14	M1
Hk3	0.261317	1.54683	3.30751	3.20294	0.00242482	1.72838e-12	2.36189e-17	1.99941e-17	1458.64	3.33332e-18	5.51031e-14	M1
Sgcb	0.0618216	1.05062	2.92183	3.31789	0.365055	8.13491e-11	3.56695e-17	7.8809e-18	1457.22	3.3562e-18	5.54813e-14	M1
Cd83	2.92633	2.34898	3.48299	2.50723	8.6082e-16	1.0142e-14	8.57516e-17	2.06213e-14	1456.37	3.36986e-18	5.57072e-14	M1
Rnf114	0.144756	1.42998	2.57636	2.68056	0.023728	2.2269e-13	3.56745e-17	2.37465e-17	1448.19	3.50541e-18	5.79479e-14	M1
Kctd12	2.78746	3.48788	0.914958	-3.75276	1.82918e-15	7.65431e-17	6.32783e-09	1.47302e-16	1445.55	3.55043e-18	5.86921e-14	M1
Hivep2	-0.02388	3.36787	4.62741	4.93939	0.80527	2.30264e-16	8.4928e-17	4.57032e-16	1445.37	3.55347e-18	5.87424e-14	M1
Ccl4	5.31261	6.4745	4.93391	3.9282	9.045e-16	6.46654e-17	2.77347e-15	4.72875e-13	1442.11	3.61004e-18	5.96776e-14	M1
Oas3	0.216495	2.02042	3.94437	4.13758	0.0228235	6.69603e-13	3.86632e-17	1.84063e-17	1439.52	3.65568e-18	6.04321e-14	M1
Slfn2	1.65599	2.78296	3.44766	2.74734	2.7703e-12	1.11157e-15	5.16906e-17	1.68062e-15	1438.24	3.67858e-18	6.08106e-14	M1
Ms4a6c	-0.0492862	0.822814	2.67011	3.4755	0.461655	2.40614e-09	1.04719e-16	3.66317e-18	1428.15	3.86426e-18	6.38801e-14	M1
Psat1	-0.327717	0.179916	3.08989	5.15771	0.00811216	0.0702425	1.10201e-15	8.97964e-19	1425.89	3.90729e-18	6.45915e-14	M1
Ifi35	0.363457	2.18816	3.8677	3.67596	0.00107952	2.72262e-13	2.18972e-17	5.14542e-17	1421.82	3.98627e-18	6.58971e-14	M1
Pyhin1	1.11963	4.12426	6.20403	5.87529	1.08104e-06	1.90055e-14	3.30361e-17	1.05705e-16	1418.99	4.04219e-18	6.68215e-14	M1
Il15	0.949192	5.1182	6.23296	4.12134	1.56023e-06	6.02452e-16	2.12334e-17	3.03779e-15	1417.75	4.06701e-18	6.72317e-14	M1
Glipr2	-0.757208	1.73335	6.63877	8.63718	0.00549218	3.40814e-09	3.32851e-17	9.73021e-18	1411.28	4.19927e-18	6.94181e-14	M1
Zcchc2	0.447523	2.46577	3.49463	1.29493	1.00663e-05	3.78832e-16	4.20313e-18	4.38512e-12	1402.67	4.38298e-18	7.24551e-14	M1
Samd9l	0.706936	2.80137	3.73507	2.84061	3.31414e-07	1.6249e-15	2.63341e-17	1.06027e-15	1400.83	4.42328e-18	7.31212e-14	M1
Tab2	0.379712	1.72572	2.56468	1.34845	1.40516e-06	1.59694e-15	5.23472e-18	8.62112e-14	1386.93	4.74307e-18	7.84077e-14	M1
Mnda	2.75787	4.28087	5.4171	5.08224	6.29341e-12	2.61964e-15	9.04614e-17	7.39209e-16	1380.15	4.90846e-18	8.11417e-14	M1
Alcam	0.0854656	0.461971	2.48112	2.56641	0.101091	1.58481e-07	2.06443e-17	1.75289e-17	1374.38	5.05445e-18	8.3555e-14	M1
Oasl1	4.13675	7.07413	8.96085	9.7192	1.40031e-11	1.81913e-15	5.72515e-17	1.89116e-15	1372.28	5.10864e-18	8.44509e-14	M1
Slc25a22	0.112229	1.03775	3.56318	4.06243	0.26447	1.66049e-08	6.30218e-17	7.63297e-18	1371.59	5.12672e-18	8.47499e-14	M1
Atxn7l1	-0.042335	1.47047	4.13221	3.59445	0.614564	4.50439e-11	1.28101e-17	5.76519e-17	1371.31	5.13399e-18	8.48699e-14	M1
Irf2bp2	-1.57964	-3.01886	-5.44122	-3.5076	3.6626e-12	1.4988e-15	1.28371e-16	1.0591e-15	1370.33	5.15968e-18	8.52947e-14	M2
Pfkp	0.219462	1.82696	3.68028	3.0808	0.0202508	9.08764e-13	1.49889e-17	1.07695e-16	1370.03	5.16781e-18	8.54291e-14	M1
Plagl2	0.537069	2.85551	3.34616	2.89392	7.29463e-06	6.45495e-16	8.58555e-17	6.58026e-16	1369.56	5.18004e-18	8.56312e-14	M1
Mafb	-1.75923	-4.43171	-3.86658	-2.6369	2.28259e-12	9.14668e-17	2.8306e-16	2.12477e-14	1368.84	5.19924e-18	8.59487e-14	M2
Ank	0.00309711	-0.572278	-2.66719	-5.9613	0.954082	3.17153e-08	5.3355e-17	9.23858e-18	1361.07	5.41052e-18	8.94413e-14	M2
Pim1	2.78238	4.05839	4.32356	3.53671	6.62764e-14	6.16242e-16	3.61143e-16	7.28545e-15	1349.11	5.75502e-18	9.51363e-14	M1
Rab43	-0.252891	0.0994762	4.13275	3.86362	0.0099726	0.287654	1.81904e-17	2.23047e-17	1342.28	5.96291e-18	9.85729e-14	M1
Fam105a	-0.131046	-1.027	-4.96229	-2.81735	0.0165285	1.19271e-11	1.94733e-17	6.31505e-17	1341.48	5.98784e-18	9.8985e-14	M2
Pdxk	-0.350523	-0.954596	-3.87673	-4.59194	4.4717e-05	4.70723e-10	8.82479e-17	1.05986e-17	1341.42	5.98962e-18	9.90145e-14	M2
Sp140	0.120569	3.24356	4.86519	4.06973	0.321891	1.66947e-14	3.40099e-17	2.75362e-16	1336.98	6.13039e-18	1.01342e-13	M1
Lgals9	0.0837281	1.6644	3.96921	4.84782	0.402133	3.58263e-11	1.1814e-16	1.09245e-17	1334.37	6.21472e-18	1.02736e-13	M1
Lrch1	0.549114	0.443098	3.33471	3.18608	9.34749e-07	3.37394e-05	1.30046e-17	4.89831e-17	1328.81	6.39883e-18	1.05779e-13	M1
Rassf4	0.0737643	1.7416	2.32557	0.783114	0.104402	3.58809e-16	5.86689e-18	3.00646e-11	1328.57	6.40681e-18	1.05911e-13	M1
Hip1	-0.097202	-0.638003	-3.87043	-1.10271	0.0582704	2.9715e-09	4.89794e-19	8.35379e-13	1328.46	6.4108e-18	1.05977e-13	M2
AB124611	0.0376447	0.637132	2.2063	2.72481	0.487795	7.51877e-09	1.43946e-16	6.94097e-18	1322.69	6.60876e-18	1.09249e-13	M1
Irgm2	2.45291	4.64589	4.68348	4.39571	1.73663e-11	6.84619e-16	2.44746e-16	1.76357e-15	1317.28	6.80085e-18	1.12425e-13	M1
Spred1	0.531436	2.42392	2.66055	1.92921	3.78605e-07	2.23456e-16	7.28225e-17	1.33003e-14	1314.81	6.89093e-18	1.13914e-13	M1
Vcpip1	0.616549	2.06096	2.57923	1.8768	4.35428e-08	1.22137e-15	4.26861e-17	4.18394e-15	1312.58	6.97303e-18	1.15271e-13	M1
Mtss1	0.22928	-0.475415	-3.88048	-6.54981	0.000540185	2.66366e-07	1.75494e-17	4.52697e-17	1305.57	7.23938e-18	1.19674e-13	M2
Tax1bp1	0.356681	1.1173	1.80182	3.31777	2.68225e-05	1.23425e-11	1.31283e-14	2.00931e-18	1302.38	7.36436e-18	1.2174e-13	M1
Bcl9	-0.165508	0.620318	4.8035	4.23998	0.132553	2.50142e-05	1.26702e-17	6.12388e-17	1297.03	7.5794e-18	1.25295e-13	M1
Eif2ak2	1.06614	2.93778	4.2467	3.57841	2.74997e-08	1.10761e-14	4.65809e-17	7.19298e-16	1295.86	7.62728e-18	1.26086e-13	M1
Kpna3	0.0920114	2.17298	4.28149	2.77639	0.307451	1.50721e-13	6.20739e-18	4.12069e-15	1290.49	7.85227e-18	1.29806e-13	M1
Tagap	3.18065	2.38411	4.65131	3.98729	1.70622e-15	1.96208e-14	1.2103e-16	3.16926e-13	1287.77	7.96873e-18	1.31731e-13	M1
St6gal1	-0.00947357	-0.796143	-4.43906	-3.19553	0.867261	1.04483e-09	7.16284e-18	3.02914e-16	1281.01	8.26762e-18	1.36672e-13	M2
Dusp16	2.21927	4.59979	4.71166	4.28096	4.41937e-12	9.53973e-17	1.27171e-15	1.40444e-14	1280.22	8.30348e-18	1.37265e-13	M1
Angptl2	-0.458485	-2.09353	-5.26534	-7.19281	8.51121e-06	2.98551e-14	4.83165e-17	3.71394e-16	1277.88	8.41022e-18	1.39029e-13	M2
Stat3	1.16097	2.56964	3.73342	3.64916	1.90102e-09	2.88934e-14	1.35864e-16	1.86596e-16	1277.66	8.42031e-18	1.39196e-13	M1
Pla2g16	-0.368957	1.15495	4.89046	5.60478	0.0457558	2.70927e-07	1.80158e-16	8.03587e-18	1275.42	8.52452e-18	1.40919e-13	M1
Mcmbp	-0.0857369	0.00973607	2.75416	2.57473	0.171394	0.872123	2.13356e-17	4.23048e-17	1267.09	8.92434e-18	1.47528e-13	M1
Cybb	0.201436	1.38265	2.62191	2.53832	0.00298046	4.45021e-13	5.58253e-17	1.07853e-16	1267.07	8.92499e-18	1.47539e-13	M1
Btg1	1.96409	3.0509	2.6852	0.826217	2.01981e-14	7.69819e-17	4.79293e-16	6.77333e-09	1263.62	9.09708e-18	1.50384e-13	M1
Parp8	0.314011	0.796579	3.78048	4.42457	0.00149192	1.44855e-07	9.09895e-17	1.55158e-17	1262.03	9.17752e-18	1.51714e-13	M1
Il13ra1	0.289087	2.60536	4.62576	3.68337	0.0111603	4.71761e-14	2.65216e-17	8.19321e-16	1259.1	9.32785e-18	1.54199e-13	M1
Cd300a	-0.217965	-0.626363	-2.65527	-3.30144	0.000748269	9.14275e-09	1.60911e-16	1.25731e-17	1254.42	9.57408e-18	1.58269e-13	M2
AW112010	0.595258	6.13872	8.5368	8.44463	0.0592951	9.13972e-14	1.52547e-16	7.72864e-17	1253.93	9.60019e-18	1.58701e-13	M1
Rasgef1b	2.70784	2.3928	3.1746	1.06098	6.32159e-16	7.20623e-15	1.4811e-16	7.71336e-10	1252.18	9.69454e-18	1.6026e-13	M1
Ifitm3	0.923722	2.43891	3.75364	5.04445	1.37237e-07	3.25115e-13	5.92648e-16	2.50794e-17	1250.74	9.77254e-18	1.6155e-13	M1
Mthfr	-0.703877	0.993518	4.40222	4.56096	3.37744e-05	1.27518e-07	6.45746e-17	2.48272e-17	1249.48	9.84161e-18	1.62692e-13	M1
Tdrd7	0.274657	1.07699	2.73545	2.56154	0.000327746	2.27345e-11	4.36965e-17	7.45882e-17	1249.29	9.85208e-18	1.62865e-13	M1
Ccl2	4.21129	3.74005	5.01674	5.3964	2.41624e-15	7.74961e-15	5.18464e-15	3.14867e-15	1247.88	9.93062e-18	1.64163e-13	M1
Fnbp1l	-0.288995	2.01971	3.1103	2.71356	0.000822486	2.29504e-14	4.50507e-17	7.46763e-16	1243.75	1.01632e-17	1.68008e-13	M1
Aim1	0.00586185	1.33212	3.46334	2.45859	0.929303	6.07504e-12	9.35502e-18	9.36245e-16	1241.85	1.02726e-17	1.69816e-13	M1
Trim30d	0.781925	2.98979	4.85406	4.4988	1.12557e-05	1.02916e-13	7.93394e-17	1.99923e-16	1239.31	1.04208e-17	1.72266e-13	M1
Tmem206	-0.696515	-2.46063	-3.78053	-3.80413	8.03028e-08	9.20437e-15	2.04297e-16	3.01744e-16	1238.24	1.04839e-17	1.73309e-13	M2
Phf11d	0.912645	3.63459	5.84049	6.07378	6.51655e-06	7.11322e-14	8.55371e-17	2.22134e-16	1238.1	1.04923e-17	1.73448e-13	M1
Mpp1	0.247007	1.09578	2.68067	2.28588	0.000427208	7.10277e-12	2.54816e-17	2.08816e-16	1237.56	1.05243e-17	1.73977e-13	M1
Pnp	1.62288	2.84268	3.95238	3.89624	1.90594e-10	3.98526e-14	1.79818e-16	2.91473e-16	1235.75	1.06324e-17	1.75764e-13	M1
Ccl5	3.83187	7.63451	9.18091	10.4197	1.09131e-08	2.13936e-14	7.08207e-17	8.7036e-16	1230.6	1.09478e-17	1.80977e-13	M1
Gas7	-0.00301985	0.856435	3.11478	2.02361	0.956019	2.49727e-10	5.51055e-18	1.51003e-15	1229.21	1.10343e-17	1.82408e-13	M1
Fam26f	4.7686	7.23214	8.44241	6.32891	1.6366e-13	1.31777e-15	5.86505e-16	1.36452e-14	1226.35	1.12154e-17	1.85401e-13	M1
Gm5431	0.141707	2.97989	3.63308	3.06483	0.153016	6.6715e-15	1.39193e-16	4.73081e-16	1225.26	1.12857e-17	1.86565e-13	M1
Crlf3	0.280384	0.930838	2.90844	2.29353	0.000378289	9.82067e-11	1.20889e-17	4.86619e-16	1221.88	1.15059e-17	1.90205e-13	M1
Dusp1	4.21045	3.60221	3.7777	4.27698	7.91356e-16	1.78871e-14	1.49908e-14	3.88599e-15	1221.63	1.1522e-17	1.9047e-13	M1
Cd40	4.57953	5.12196	5.73491	6.23888	2.47531e-12	7.53379e-15	4.91376e-16	9.51966e-16	1218.19	1.1752e-17	1.94272e-13	M1
Foxp1	0.141544	1.95776	3.02771	2.141	0.0303029	6.81915e-15	3.00007e-17	6.32422e-15	1217.55	1.17951e-17	1.94984e-13	M1
Tspo	-0.0611756	1.30779	3.0658	3.86704	0.453053	1.19091e-10	3.7298e-16	1.42603e-17	1214.28	1.2019e-17	1.98687e-13	M1
Pml	1.05112	2.92965	4.06029	3.61452	2.83325e-08	1.5015e-14	1.36995e-16	5.54734e-16	1214.22	1.2023e-17	1.98752e-13	M1
Aoah	0.202442	1.00066	2.70171	4.05867	0.0134273	9.94563e-10	1.03146e-15	6.92029e-18	1213.92	1.20437e-17	1.99094e-13	M1
Tle3	0.494767	2.87466	4.60032	3.4758	0.000221241	6.81543e-14	3.71665e-17	9.56005e-16	1212.63	1.21336e-17	2.00581e-13	M1
Nlrp3	3.14845	4.18074	5.31772	4.74605	1.37677e-13	2.42217e-15	5.69178e-16	1.06974e-14	1211.35	1.22237e-17	2.0207e-13	M1
Ikbke	0.316108	2.09346	3.42804	2.94732	0.000714614	6.00603e-14	6.1125e-17	4.95016e-16	1211.01	1.22475e-17	2.02463e-13	M1
Stat1	0.131312	1.47223	3.30541	3.87744	0.142703	3.84607e-11	2.37481e-16	2.29726e-17	1210.53	1.22818e-17	2.03031e-13	M1
Tsc22d3	-2.11881	-3.17264	-3.49633	-3.87193	9.84737e-14	7.27492e-15	1.35654e-15	1.54874e-15	1209.96	1.23224e-17	2.03701e-13	M2
Plek	2.96413	3.23689	2.91372	2.11134	3.90167e-15	5.53656e-16	3.14728e-15	5.82287e-13	1207.56	1.24941e-17	2.06541e-13	M1
Icam1	4.37354	4.40127	4.66286	3.68704	9.97189e-15	2.74423e-15	9.32967e-16	5.376e-14	1207.11	1.25271e-17	2.07086e-13	M1
Max	0.0645919	1.45209	3.30105	2.80952	0.406586	7.74945e-12	2.73234e-17	2.74045e-16	1206.38	1.258e-17	2.0796e-13	M1
Pgs1	1.0859	2.39114	2.74067	2.60661	4.48031e-10	3.96285e-15	3.16256e-16	1.01243e-15	1203.93	1.27605e-17	2.10944e-13	M1
Maf	-0.110128	0.811785	2.75878	2.01746	0.0531269	3.73213e-10	9.27182e-18	8.01934e-16	1203.14	1.28192e-17	2.11914e-13	M1
Ctsc	0.054766	0.82867	2.53926	3.32485	0.418283	3.38605e-09	4.3863e-16	1.10176e-17	1202.98	1.2831e-17	2.12109e-13	M1
Gpr126	0.14964	2.56761	5.90201	4.52905	0.21607	1.65787e-13	5.44652e-17	4.15025e-16	1198.17	1.31957e-17	2.18137e-13	M1
Dcp2	0.324392	2.09604	2.72793	1.88591	0.000142493	2.53869e-15	5.5342e-17	9.33193e-15	1197.99	1.3209e-17	2.18358e-13	M1
Slc17a5	-0.318685	-1.2012	-3.12269	-2.38197	2.6147e-05	1.61307e-12	3.89701e-17	3.37962e-16	1197.09	1.32788e-17	2.19513e-13	M2
Ifngr1	-0.404751	-1.04622	-2.31816	-2.39268	3.48267e-07	2.03701e-12	1.43792e-16	8.65132e-17	1195.91	1.33704e-17	2.21026e-13	M2
Trex1	2.69796	3.72386	3.6116	3.56277	1.93646e-13	2.04409e-15	2.03198e-15	3.90851e-15	1183.72	1.43639e-17	2.3745e-13	M1
Mrc1	0.233534	-0.516323	-2.20296	-4.18932	0.00483578	1.5839e-06	7.01796e-15	3.14141e-18	1181.23	1.45768e-17	2.40969e-13	M2
Sdc4	3.68664	3.85585	3.68835	2.0828	3.61987e-15	8.06167e-16	1.30305e-15	1.10441e-11	1179.64	1.47146e-17	2.43248e-13	M1
Il18bp	0.186877	1.19219	3.4946	4.17607	0.0904517	2.7694e-09	3.52271e-16	1.62033e-17	1179.48	1.47289e-17	2.43484e-13	M1
Lrrc33	0.57157	-1.57527	-2.62143	-1.18255	4.07807e-09	1.06064e-14	1.47941e-17	3.44732e-13	1177.55	1.48985e-17	2.46287e-13	M2
Gm4951	2.03575	2.98031	4.65679	5.40257	1.09368e-08	3.52368e-13	4.84957e-16	7.73402e-17	1175.7	1.50632e-17	2.4901e-13	M1
Ddx60	0.2163	2.72192	4.56214	4.12759	0.0685265	5.8354e-14	1.03439e-16	4.28447e-16	1175.58	1.50733e-17	2.49177e-13	M1
Ccrn4l	3.22045	3.7996	1.81549	-0.136346	3.39794e-16	3.5856e-17	5.39111e-12	0.251979	1173.77	1.52366e-17	2.51877e-13	M1
Tapbp	0.13346	1.71848	2.74636	2.44938	0.0573148	1.25612e-13	9.85813e-17	3.91534e-16	1162.61	1.62896e-17	2.69284e-13	M1
Tmem173	0.935694	2.55835	3.5607	2.02437	1.18498e-08	7.83704e-15	2.64984e-17	1.06923e-13	1157.86	1.67621e-17	2.77095e-13	M1
Iigp1	6.2291	8.26087	10.0437	10.1635	5.3285e-11	1.97137e-15	1.57832e-16	3.78263e-14	1150.59	1.75169e-17	2.89571e-13	M1
Srgn	2.07137	2.88327	3.5889	3.75202	4.31266e-12	2.33593e-14	8.48837e-16	7.16537e-16	1149.51	1.76326e-17	2.91485e-13	M1
Psmb8	-0.0636668	1.06998	2.2451	2.1951	0.258153	8.23524e-12	1.19958e-16	1.08014e-16	1148.93	1.76949e-17	2.92515e-13	M1
Slc28a2	1.49303	3.29794	5.78051	5.49144	7.17979e-09	1.01907e-13	3.20357e-16	2.82185e-16	1142.84	1.83651e-17	3.03594e-13	M1
Il27	1.67052	7.22698	9.83551	9.35931	0.00037898	9.29257e-15	9.73566e-17	3.10267e-15	1142.27	1.84287e-17	3.04645e-13	M1
Cd300ld	-0.372964	-0.594238	-2.1983	-4.00456	3.41494e-05	1.70159e-07	6.11317e-15	5.09997e-18	1141.65	1.84994e-17	3.05814e-13	M2
Fam20c	-0.25548	-1.4733	-4.0441	-4.00554	0.00875596	5.80088e-11	1.00699e-16	1.14717e-16	1133.63	1.94329e-17	3.21246e-13	M2
Azi2	0.362188	1.89902	2.63818	2.11427	4.26951e-05	1.25828e-14	1.04084e-16	2.90058e-15	1131.6	1.96782e-17	3.253e-13	M1
Glt25d1	-0.160176	-0.28805	-1.69374	-3.21405	0.0066042	6.06806e-05	1.5738e-14	3.64775e-18	1123.09	2.07449e-17	3.42933e-13	M2
Ifrd1	3.22372	2.32072	2.05628	2.08743	1.14446e-16	2.08498e-14	3.20775e-13	1.85416e-13	1115.23	2.17887e-17	3.60189e-13	M1
Tap1	1.12816	3.74327	4.95724	4.24859	3.14278e-07	1.83022e-14	1.92791e-16	1.66364e-15	1112.08	2.22246e-17	3.67395e-13	M1
Cxcr4	-0.229224	-1.01334	-5.43593	-5.33789	0.00042024	2.66177e-11	9.19672e-17	2.12875e-16	1108.72	2.26986e-17	3.7523e-13	M2
Eif4g2	0.215995	0.849968	1.68813	1.93274	0.000166146	8.13287e-12	4.41147e-16	6.37013e-17	1108.22	2.27705e-17	3.76419e-13	M1
Sowahc	1.5133	2.08878	2.91421	1.45938	2.32763e-12	8.44771e-15	7.94225e-17	9.17696e-13	1098.65	2.41945e-17	3.99959e-13	M1
Tspan14	-0.550986	-1.77925	-3.30407	-2.07744	9.96491e-08	4.02295e-14	8.44561e-17	5.04986e-15	1097.61	2.43551e-17	4.02614e-13	M2
Rnf144b	-0.945707	-3.76204	-6.17432	-7.36924	2.91489e-10	3.52273e-16	1.80572e-15	2.59176e-14	1095.86	2.46276e-17	4.0712e-13	M2
Flnb	0.253821	2.56917	5.37357	6.47591	0.111516	2.63979e-11	3.44845e-16	7.24599e-17	1091.07	2.5394e-17	4.19789e-13	M1
Lipa	-0.102906	-0.0277065	-0.671622	-3.49674	0.0487128	0.571368	1.87454e-09	9.63763e-19	1082.04	2.69118e-17	4.44879e-13	M2
Ythdf1	0.0123597	1.33155	2.48324	1.68969	0.826792	2.93598e-13	2.91922e-17	9.37959e-15	1080.59	2.71668e-17	4.49095e-13	M1
Slfn9	0.702084	3.43555	4.95568	3.92933	3.87092e-05	1.27263e-14	1.67409e-16	4.32954e-15	1078.05	2.76157e-17	4.56516e-13	M1
Wipf1	-0.490196	-1.98966	-2.23675	-1.22619	5.91113e-08	5.77743e-16	1.95582e-16	5.82214e-13	1076.59	2.78787e-17	4.60862e-13	M2
Ppm1k	-0.0599637	2.4174	4.14965	3.04702	0.590005	4.52041e-14	4.64092e-17	1.41926e-14	1076.21	2.7949e-17	4.62025e-13	M1
Chd1	0.176273	1.49546	2.48752	1.76345	0.00785785	8.18085e-14	5.14351e-17	7.71644e-15	1075.65	2.80501e-17	4.63696e-13	M1
Apbb2	0.0595696	0.0790153	-2.37852	-3.88486	0.270679	0.143496	3.1534e-16	3.40876e-17	1073.59	2.84294e-17	4.69966e-13	M2
Acsl1	0.207348	1.67547	2.8703	3.401	0.0180147	1.19659e-12	5.85685e-16	1.17544e-16	1072.21	2.86855e-17	4.742e-13	M1
Anxa7	0.421879	1.94818	3.04557	1.92528	1.57176e-05	2.98709e-14	4.5133e-17	3.34111e-14	1072.09	2.87069e-17	4.74554e-13	M1
Cyfip1	0.0467404	0.975574	1.91881	2.65972	0.400533	3.07354e-11	2.21423e-15	2.72021e-17	1068.1	2.94653e-17	4.87091e-13	M1
Atp11b	0.446729	1.8656	2.9282	2.2077	1.32203e-05	5.91723e-14	7.23496e-17	7.30575e-15	1067.94	2.94964e-17	4.87606e-13	M1
Tor1aip1	0.220655	1.08888	2.80137	2.34398	0.00301331	3.72729e-11	5.09074e-17	8.10109e-16	1066.69	2.97392e-17	4.91618e-13	M1
Arl11	-0.921384	-3.1232	-3.94373	-3.46421	6.01702e-10	1.92107e-15	1.86428e-15	3.92623e-15	1066.69	2.97398e-17	4.91628e-13	M2
Mafk	2.18463	3.15018	3.18996	2.05881	1.845e-13	1.49181e-15	1.40572e-15	4.14554e-13	1065.52	2.9969e-17	4.95418e-13	M1
Dhx58	0.268863	2.46851	4.50855	4.05031	0.0259568	8.24467e-13	1.16388e-16	7.6111e-16	1065.1	3.00504e-17	4.96763e-13	M1
Il15ra	0.393322	4.8907	5.89577	5.74009	0.0623692	8.91166e-15	1.14374e-15	7.37068e-16	1055	3.21205e-17	5.30985e-13	M1
Tnfsf10	0.125381	4.06927	9.31773	7.71243	0.687349	5.35657e-12	2.73706e-16	1.96043e-16	1054.31	3.22665e-17	5.33398e-13	M1
Dnaja2	0.734209	1.91737	2.83971	2.11177	3.01057e-08	4.12261e-14	1.09851e-16	1.05213e-14	1051.4	3.2896e-17	5.43804e-13	M1
Il17ra	2.98774	4.15897	3.19852	2.19436	2.44261e-14	2.78824e-16	2.57366e-14	7.25686e-12	1045.76	3.41575e-17	5.64658e-13	M1
Tbc1d13	-0.177594	-0.226628	1.77125	2.14743	0.00228831	0.000359124	5.62453e-16	3.57595e-17	1041.31	3.51901e-17	5.81727e-13	M1
Snx8	-0.513777	-1.84585	-2.77449	-1.49143	1.44635e-07	8.50473e-15	7.97827e-17	1.51074e-13	1039.54	3.5611e-17	5.88686e-13	M2
Arid5a	3.95971	3.87532	4.93111	5.31749	8.73547e-15	1.29075e-14	7.71092e-15	6.59644e-14	1038.67	3.58194e-17	5.92131e-13	M1
Btg2	4.62122	1.12792	1.95096	1.54773	9.90615e-18	1.31496e-09	7.2446e-13	9.63269e-12	1038.62	3.5831e-17	5.92322e-13	M1
Epb4.1	-0.0453557	-0.348857	-3.25013	-1.55081	0.318363	2.19436e-06	5.05048e-18	7.22171e-14	1037.83	3.60244e-17	5.95519e-13	M2
Serpina3f	6.62168	6.97455	8.05218	8.57788	3.1382e-11	1.14575e-14	3.22881e-16	3.05538e-14	1037.72	3.60497e-17	5.95938e-13	M1
Igf2bp2	-0.0258117	1.98011	3.50245	2.29082	0.73916	1.4466e-13	5.93959e-17	9.69952e-15	1036.01	3.64684e-17	6.02859e-13	M1
Edn1	3.82819	6.73113	5.60185	4.63253	1.03541e-09	1.18573e-14	4.58112e-16	6.89838e-15	1035.73	3.65362e-17	6.0398e-13	M1
Wars	-0.05022	1.15671	3.05792	2.70805	0.526724	1.82085e-10	7.69835e-17	5.45974e-16	1035.42	3.66135e-17	6.05258e-13	M1
Gadd45b	3.59817	3.82262	3.46905	2.79511	3.63707e-14	3.4221e-15	5.21167e-15	1.59269e-13	1033.86	3.7001e-17	6.11664e-13	M1
Etv6	0.403008	1.80776	3.13923	2.39612	6.83828e-05	3.19485e-13	9.36414e-17	3.30686e-15	1033.47	3.70981e-17	6.13269e-13	M1
Nfam1	-0.355016	-0.637943	-3.66465	-2.65844	5.71855e-05	1.36984e-07	5.87583e-17	4.64885e-16	1033.01	3.72143e-17	6.1519e-13	M2
Ado	-1.75304	-2.51882	-3.95518	-2.8006	9.05791e-13	1.59591e-14	1.24163e-15	1.45933e-14	1030.27	3.79104e-17	6.26697e-13	M2
Zfp36	4.01106	2.39587	1.06756	1.28262	1.67599e-17	3.68958e-14	2.73906e-09	2.84468e-10	1019.53	4.07923e-17	6.74337e-13	M1
Marcksl1	3.13449	3.51664	4.40646	4.81885	3.08578e-13	4.28216e-14	2.33906e-15	6.85896e-15	1018.03	4.12131e-17	6.81293e-13	M1
Mlkl	0.948943	3.6759	5.09025	4.51587	1.33836e-05	7.58349e-14	3.08702e-16	1.88733e-15	1017.45	4.13774e-17	6.84009e-13	M1
2015-09-11	0.0322377	1.94514	3.35514	0.0169416	0.652276	2.45163e-14	7.2341e-18	0.787582	1016.88	4.15406e-17	6.86708e-13	M1
Ikzf1	0.524008	0.98675	3.57396	2.37925	7.17901e-06	8.53336e-10	1.64545e-17	1.37043e-14	1015.55	4.19221e-17	6.93014e-13	M1
Slc48a1	-0.258487	-0.298072	-1.11118	-2.93268	6.69789e-05	1.76666e-05	1.51497e-12	3.37518e-18	1015.43	4.1956e-17	6.93574e-13	M2
Papd7	0.666333	3.09125	4.02978	2.7861	3.81041e-05	1.03563e-14	1.67915e-16	2.59406e-14	1015.36	4.19781e-17	6.93939e-13	M1
Stk40	0.710091	3.18185	3.54807	3.32084	4.28954e-06	3.18322e-15	1.62554e-15	3.33793e-15	1015.15	4.20396e-17	6.94957e-13	M1
Nod1	0.643127	3.67424	5.35833	4.61493	0.000238603	2.73634e-14	5.39308e-16	1.74428e-15	1014.45	4.22399e-17	6.98268e-13	M1
Xkr8	-0.310931	1.9324	3.738	4.36541	0.0503549	1.48752e-10	1.18129e-15	6.17382e-17	1012.42	4.28358e-17	7.08119e-13	M1
Sap30	0.0834149	2.48003	4.14423	2.71581	0.412196	9.82207e-14	5.49911e-17	3.94733e-14	1002.7	4.58235e-17	7.57508e-13	M1
Setdb2	0.849228	2.99804	4.51551	3.05703	1.85635e-06	1.14877e-14	1.40801e-16	6.75858e-14	999.435	4.68806e-17	7.74983e-13	M1
Adar	0.502417	1.90209	2.97933	2.90361	2.06335e-05	3.89719e-13	4.83995e-16	7.45156e-16	994.899	4.83945e-17	8.00009e-13	M1
H2-T24	0.187918	1.55149	3.7438	4.56859	0.133731	1.28553e-09	2.46126e-15	4.08295e-17	990.627	4.9872e-17	8.24434e-13	M1
Tap2	-0.00351634	1.30097	2.93394	2.7384	0.963281	4.06206e-11	2.13318e-16	4.41489e-16	989.422	5.02977e-17	8.31472e-13	M1
Gyk	0.723635	2.8681	3.17606	3.12602	2.79074e-06	8.60801e-15	1.40284e-15	3.00179e-15	985.526	5.17036e-17	8.54713e-13	M1
Dgka	0.445878	1.69819	4.12046	4.27927	0.000433565	5.29655e-11	1.18377e-16	1.02772e-15	984.41	5.21147e-17	8.61507e-13	M1
Acot7	0.282739	1.19491	3.29052	3.16555	0.0056895	1.12578e-09	2.97266e-16	2.19883e-16	983.088	5.26062e-17	8.69634e-13	M1
Tbc1d16	-0.0259567	-3.32207	-6.86429	-5.56616	0.755121	1.66195e-15	1.91882e-15	1.15297e-14	972.814	5.66131e-17	9.35872e-13	M2
Errfi1	4.80842	4.20843	3.05209	-0.614133	2.0476e-16	1.35666e-15	2.39548e-12	0.008098	972.758	5.66361e-17	9.36251e-13	M1
Fli1	0.0720898	-1.366	-3.08896	-3.1921	0.188754	1.35769e-12	7.65092e-16	3.88639e-16	970.79	5.74432e-17	9.49593e-13	M2
Ccdc25	1.92234	3.27954	4.04609	3.05195	9.35136e-11	1.03315e-14	5.31248e-16	7.45879e-14	969.7	5.78959e-17	9.57078e-13	M1
Mtmr14	1.1118	2.5249	3.40259	2.72008	3.30718e-09	2.78704e-14	4.71308e-16	1.33829e-14	968.312	5.84783e-17	9.66705e-13	M1
Zufsp	1.3453	3.64151	4.36795	3.19753	3.69904e-08	6.2264e-15	5.87873e-16	3.23674e-14	967.429	5.88521e-17	9.72884e-13	M1
Acvr1	0.0606852	-0.565992	2.885	2.36775	0.400382	1.27111e-06	3.91619e-17	2.27978e-15	965.039	5.98782e-17	9.89846e-13	M1
Ube2z	-0.122312	0.930178	2.63295	2.44154	0.0877047	6.95214e-10	1.71495e-16	5.47434e-16	964.075	6.02975e-17	9.96778e-13	M1
Lap3	-0.012798	1.04583	3.16238	2.89968	0.884724	2.07731e-09	1.70184e-16	5.06659e-16	960.255	6.19937e-17	1.02482e-12	M1
Sco1	-0.7923	0.534143	3.53506	4.49827	2.59138e-05	0.00013846	1.17485e-15	6.52083e-17	955.859	6.40132e-17	1.0582e-12	M1
Ogfr	0.225791	1.6483	2.78852	2.73448	0.00979265	1.58317e-12	4.86712e-16	7.67846e-16	955.415	6.42215e-17	1.06165e-12	M1
Irg1	7.94999	8.11509	9.24886	9.98612	1.09742e-12	2.37476e-15	3.20308e-15	5.26827e-13	954.801	6.45106e-17	1.06642e-12	M1
Pi4k2a	0.125327	1.64671	2.46555	2.09521	0.0677326	1.73251e-13	3.90263e-16	2.71444e-15	951.894	6.58993e-17	1.08938e-12	M1
Vim	1.06521	2.17078	2.91797	2.39193	6.7936e-10	3.22641e-14	6.27026e-16	1.96626e-14	943.493	7.01096e-17	1.15898e-12	M1
Dcbld2	0.919866	3.50473	4.47572	2.61312	3.00875e-06	8.72384e-15	3.10147e-16	1.00953e-13	943.036	7.03477e-17	1.16292e-12	M1
Tmem67	0.184767	2.07668	4.53926	3.51985	0.183534	8.40966e-12	2.50782e-16	1.26944e-15	939.756	7.20808e-17	1.19157e-12	M1
Trps1	0.00529229	2.32889	3.13341	1.41781	0.938074	2.7043e-15	1.38972e-16	1.05216e-11	939.065	7.24519e-17	1.1977e-12	M1
Tmem2	2.55518	4.47524	5.31863	3.99417	3.12894e-11	2.15623e-15	2.07094e-15	3.15027e-13	938.494	7.27608e-17	1.20281e-12	M1
Cerk	0.0137322	-0.347939	-3.6577	-5.4881	0.843748	0.000258906	1.13406e-15	7.90884e-17	932.094	7.63235e-17	1.2617e-12	M2
Ncoa7	1.16687	1.73806	3.14289	2.5117	1.82083e-10	6.52646e-13	4.05625e-16	8.42806e-15	932.07	7.63372e-17	1.26193e-12	M1
Il4ra	2.08757	2.80661	2.87502	4.25103	1.21016e-11	1.06107e-13	6.32383e-14	4.51713e-16	931.945	7.64088e-17	1.26311e-12	M1
Rap1b	0.506718	1.76321	2.90078	2.09906	3.33697e-06	2.11373e-13	1.70905e-16	2.08398e-14	930.15	7.74448e-17	1.28024e-12	M1
Birc3	2.8297	2.56898	2.90642	2.72847	2.65323e-14	4.80956e-14	1.64303e-14	5.541e-14	927.253	7.9151e-17	1.30845e-12	M1
Pfkfb3	0.584012	3.02318	3.75844	4.15581	0.000248301	2.30981e-13	5.52703e-15	3.3556e-16	926.749	7.94518e-17	1.31342e-12	M1
Mapkbp1	0.624537	1.35388	4.38696	2.75518	2.03921e-05	4.89053e-10	3.04716e-17	3.69479e-14	924.729	8.06724e-17	1.3336e-12	M1
M6pr	-0.0418558	0.602131	1.66918	2.3265	0.427027	9.52138e-09	6.23216e-15	4.62628e-17	924.437	8.08503e-17	1.33654e-12	M1
Fam53c	0.237182	1.45258	3.23467	2.37191	0.00674513	1.05567e-11	9.3753e-17	8.62598e-15	920.011	8.36067e-17	1.3821e-12	M1
Cers6	0.42609	2.16838	3.65862	1.33418	8.62252e-05	6.25587e-14	3.52791e-17	3.4942e-11	919.738	8.37807e-17	1.38498e-12	M1
Apaf1	1.12286	2.69125	3.03822	2.41023	1.52683e-09	5.45834e-15	2.36364e-15	3.29323e-14	916.119	8.61202e-17	1.42365e-12	M1
Atp1b3	0.124528	0.746193	2.46328	2.77436	0.0835544	1.84401e-08	1.00615e-15	1.65309e-16	910.609	8.98267e-17	1.48492e-12	M1
Slco3a1	0.296253	0.922092	7.25657	8.56919	0.201438	0.000453218	2.633e-16	3.87996e-16	907.172	9.22307e-17	1.52467e-12	M1
Casp6	-0.796488	-1.89517	-3.87514	-3.41649	7.92118e-08	5.73116e-13	4.91127e-16	4.95574e-15	905.763	9.32379e-17	1.54132e-12	M2
Ccr1	3.19985	4.08953	2.28648	0.774885	6.36763e-15	2.7294e-16	1.4524e-12	1.61939e-06	902.82	9.53811e-17	1.57674e-12	M1
2015-09-09	-0.124687	-0.076801	-2.48578	-2.37123	0.0331119	0.180879	5.50384e-16	2.01501e-16	900.115	9.74017e-17	1.61015e-12	M2
Usp47	0.0737866	0.602654	2.52293	1.81031	0.216451	3.23113e-08	5.16656e-17	8.19289e-15	897.744	9.92127e-17	1.64008e-12	M1
Arrb1	-0.247211	-0.609441	-3.50871	-3.6855	0.00207468	4.12504e-07	9.35802e-16	1.84229e-16	896.938	9.98373e-17	1.65041e-12	M2
Ms4a6d	-0.0217642	0.378649	2.15827	3.11262	0.774297	8.97233e-05	7.99042e-15	4.06498e-17	896.649	1.00062e-16	1.65413e-12	M1
Ext1	0.131615	1.18273	4.27243	3.21431	0.164084	1.28316e-09	4.14893e-17	2.31219e-14	896.409	1.00249e-16	1.65722e-12	M1
Ifi204	1.46879	3.10125	4.39678	3.62925	6.88698e-09	1.25521e-13	7.22733e-16	1.23176e-14	895.236	1.0117e-16	1.67245e-12	M1
Smg7	-0.211742	1.14737	2.32903	2.19195	0.00475023	1.30023e-11	4.80859e-16	1.27631e-15	893.74	1.02359e-16	1.69209e-12	M1
Ccr5	0.293048	1.6096	2.40669	1.71735	0.000172176	1.29209e-13	2.98962e-16	2.44652e-14	892.28	1.03534e-16	1.71153e-12	M1
Lrch3	-0.160184	0.413838	2.32646	2.09607	0.014397	2.6744e-06	1.58337e-16	1.09296e-15	892.198	1.03601e-16	1.71264e-12	M1
Ppa1	1.488	3.32595	4.01782	2.90537	5.75057e-09	3.2313e-14	4.74208e-16	1.07159e-13	891.09	1.04505e-16	1.72757e-12	M1
Aida	-0.149326	1.37543	3.40047	2.86992	0.13417	1.68285e-10	2.45814e-16	1.73695e-15	887.963	1.07102e-16	1.77051e-12	M1
Ktn1	0.379748	2.16271	3.58909	2.50009	0.00138787	1.45579e-13	1.70095e-16	8.1831e-14	886.251	1.08555e-16	1.79453e-12	M1
Ccdc71l	1.13124	1.91309	3.5906	2.83904	2.23268e-09	1.54992e-12	3.2837e-16	1.45058e-14	885.899	1.08857e-16	1.79951e-12	M1
Nfkbie	1.01766	2.34386	4.17478	3.62837	4.54719e-07	1.19249e-12	6.35247e-16	3.41076e-15	885.35	1.09329e-16	1.80732e-12	M1
Ncf1	0.125632	0.887526	1.68418	2.07057	0.0222051	4.62242e-11	3.27057e-15	2.08224e-16	883.541	1.10903e-16	1.83333e-12	M1
Uba7	0.28464	1.46295	2.43576	2.40939	0.000865903	3.04813e-12	1.46469e-15	8.03511e-16	880.875	1.13268e-16	1.87243e-12	M1
Gramd3	-0.0382503	0.304194	3.51591	3.55048	0.725423	0.0058993	6.4191e-16	2.42727e-16	879.079	1.14894e-16	1.89931e-12	M1
Nfkb2	1.1291	2.57191	3.48041	3.62165	2.70258e-08	2.00659e-13	2.54907e-15	2.49036e-15	878.043	1.15844e-16	1.91502e-12	M1
Usp12	0.338899	1.36451	2.48718	1.90104	9.13805e-05	1.8289e-12	2.49711e-16	9.94015e-15	877.91	1.15967e-16	1.91704e-12	M1
Xaf1	0.987953	3.23261	4.55979	4.54113	4.30703e-06	2.33964e-13	1.75727e-15	2.49801e-15	875.049	1.18641e-16	1.96125e-12	M1
Flt1	-0.4778	-2.71134	-2.76762	-4.27188	0.233774	2.52545e-09	1.30991e-14	6.559e-17	873.904	1.19731e-16	1.97927e-12	M2
Gng12	0.087368	0.0115793	1.72605	2.28409	0.12334	0.826565	3.61561e-15	7.85389e-17	869.73	1.23802e-16	2.04657e-12	M1
Lmo4	0.39495	1.73038	3.57954	3.24949	0.000482503	7.33494e-12	4.37113e-16	3.01982e-15	867.349	1.26194e-16	2.08612e-12	M1
Slc31a1	0.869554	1.7839	2.73054	2.48898	1.04536e-08	4.61603e-13	1.1852e-15	5.41391e-15	866.078	1.27493e-16	2.10759e-12	M1
Wdr37	0.361339	1.317	2.52291	1.93069	6.71657e-05	1.98659e-12	2.46686e-16	1.37589e-14	865.058	1.28548e-16	2.12502e-12	M1
Zfp800	1.24333	2.85204	3.64635	3.50807	1.72523e-08	5.7994e-14	2.60868e-15	7.56655e-15	864.601	1.29023e-16	2.13288e-12	M1
Mmp14	0.316287	2.09912	3.98067	5.24055	0.0331903	8.28279e-11	4.17384e-15	2.14482e-16	863.463	1.30215e-16	2.15258e-12	M1
Cdkn1a	2.54193	2.92132	3.21952	1.70043	2.29173e-13	1.35578e-14	2.06045e-15	5.13296e-11	860.904	1.32941e-16	2.19765e-12	M1
Trim35	-0.169726	0.325919	1.74287	2.53061	0.0110505	5.44934e-05	1.46758e-14	4.9528e-17	858.822	1.35209e-16	2.23514e-12	M1
Atp6v0a1	0.19329	0.0851496	-1.97305	-3.47102	0.0116504	0.204216	3.21031e-14	3.2934e-17	858.792	1.35241e-16	2.23567e-12	M2
Map2k1	-0.018755	0.660946	2.20437	2.19062	0.741601	1.09222e-08	5.3369e-16	6.71804e-16	858.654	1.35394e-16	2.23819e-12	M1
Bfar	-0.416969	0.530978	2.83672	2.45852	0.000198707	4.57371e-06	1.75698e-16	1.92514e-15	858.261	1.35828e-16	2.24537e-12	M1
Hnrpll	-1.26746	-2.8813	-3.34733	-1.45082	3.78368e-10	3.51667e-15	5.65239e-16	1.83124e-10	858.207	1.35887e-16	2.24635e-12	M2
Cp	0.26903	1.82247	4.97919	6.0908	0.121246	2.5884e-09	1.5649e-15	3.04167e-16	856.868	1.37376e-16	2.27097e-12	M1
Rnf145	0.236772	1.25734	2.7146	2.04001	0.00428456	1.1686e-11	2.05478e-16	1.05404e-14	853.705	1.40971e-16	2.33039e-12	M1
Ankrd17	0.168685	0.824362	2.4847	1.87238	0.0133522	1.16421e-09	1.21151e-16	8.00459e-15	852.827	1.41987e-16	2.34719e-12	M1
Sav1	0.888876	1.57423	2.21738	1.54212	3.12644e-10	7.24739e-14	6.89752e-16	1.69012e-13	852.332	1.42564e-16	2.35672e-12	M1
Pdia4	-0.366077	-1.0037	-2.53187	-2.39662	3.33081e-05	1.26428e-10	5.2325e-16	1.7925e-15	849.459	1.45965e-16	2.41294e-12	M2
Bcar3	-0.0955424	-1.84413	-2.819	-4.25232	0.234022	1.04346e-13	2.48825e-15	3.73415e-15	847.917	1.47829e-16	2.44376e-12	M2
H2-T23	0.0670084	1.42644	2.83866	2.89062	0.426652	4.7037e-11	1.57492e-15	6.24441e-16	847.704	1.48088e-16	2.44805e-12	M1
Homer1	1.24477	4.61679	3.48186	0.397963	3.16749e-08	1.25525e-16	5.55011e-15	0.00314061	846.949	1.49013e-16	2.46333e-12	M1
Hvcn1	-0.243204	-0.884979	-2.80809	-3.62977	0.00641822	1.38756e-08	4.92994e-15	1.43286e-16	845.905	1.50302e-16	2.48465e-12	M2
Sash3	-0.479381	-1.83225	-4.92177	-3.23677	8.21314e-06	2.0587e-12	2.07056e-15	1.46164e-15	845.018	1.51407e-16	2.50291e-12	M2
Lilrb3	0.0865852	0.734133	1.84081	2.48989	0.145548	2.86506e-09	1.08266e-14	1.04765e-16	843.898	1.52816e-16	2.5262e-12	M1
Fbxw11	0.0942554	1.92704	2.56864	1.61231	0.171741	3.01996e-14	3.4226e-16	3.77336e-13	843.079	1.53856e-16	2.54339e-12	M1
AI607873	1.92427	2.66846	2.82736	1.58754	8.42197e-13	7.41416e-15	3.98168e-15	1.20721e-11	842.345	1.54794e-16	2.55889e-12	M1
Lair1	-0.158747	-1.09083	-2.82207	-1.82538	0.0180838	2.08353e-11	1.10207e-16	4.30181e-14	839.365	1.58673e-16	2.62302e-12	M2
Smap2	-0.401876	-1.5596	-2.01798	-2.15854	1.11116e-05	2.75918e-13	4.7522e-15	1.79703e-15	838.078	1.60381e-16	2.65126e-12	M2
Tmem184b	-0.0829159	0.577305	2.86459	3.0632	0.30952	3.58016e-06	1.05954e-15	3.49009e-16	838.053	1.60415e-16	2.65182e-12	M1
Ist1	0.747888	1.68248	2.1999	2.55663	3.052e-08	3.96238e-13	1.0132e-14	1.21288e-15	837.011	1.61814e-16	2.67495e-12	M1
Snx10	0.458692	2.44825	3.3458	2.42164	0.000130176	5.40561e-14	6.34165e-16	7.26177e-14	836.474	1.62541e-16	2.68696e-12	M1
Tmem86a	-1.03474	-2.52947	-6.2381	-2.9931	3.02703e-10	2.54023e-14	2.27213e-14	6.83429e-15	834.457	1.65305e-16	2.73266e-12	M2
Ptpre	-0.229484	-0.957986	-2.67693	-1.53964	0.00120251	5.68131e-11	8.11387e-17	7.87711e-14	834.134	1.65752e-16	2.74004e-12	M2
AF251705	-0.26731	-0.324266	-1.0524	-3.16952	0.000159141	2.52469e-05	1.34151e-11	1.21128e-17	832.617	1.67872e-16	2.77509e-12	M2
Nfxl1	0.364865	0.896353	2.76048	2.00042	4.04384e-05	1.04726e-09	1.04615e-16	2.24404e-14	832.064	1.68653e-16	2.78801e-12	M1
Cd84	-0.160402	-0.476854	-2.08497	-4.00222	0.0396031	9.8984e-06	1.13638e-13	3.22416e-17	831.886	1.68904e-16	2.79216e-12	M2
Atad1	0.00134508	1.60994	3.22117	1.65159	0.986059	1.8636e-12	6.3977e-17	1.3797e-12	830.537	1.7083e-16	2.82399e-12	M1
Phf6	0.253409	1.80421	3.60021	2.15448	0.0151297	2.44498e-12	9.89484e-17	3.09634e-13	825.714	1.7792e-16	2.9412e-12	M1
Rgl1	2.41544	2.44667	2.97047	2.70625	9.63696e-13	1.48588e-13	1.09442e-14	3.79914e-14	824.843	1.79235e-16	2.96293e-12	M1
Rnf135	0.237866	2.20285	2.52079	2.56791	0.0285317	1.26575e-13	4.41467e-15	3.26196e-15	823.254	1.81665e-16	3.0031e-12	M1
Naaa	-0.182879	0.190814	1.74059	3.53036	0.0597199	0.0430785	8.68633e-13	1.88965e-17	822.002	1.83606e-16	3.03519e-12	M1
C3	0.500911	2.18212	4.60368	4.98327	0.00453023	4.42833e-10	2.99636e-15	4.3974e-16	817.081	1.91466e-16	3.16512e-12	M1
Znfx1	-0.00268707	2.00184	3.1625	3.1359	0.977709	1.87902e-12	1.89692e-15	2.301e-15	816.567	1.92309e-16	3.17906e-12	M1
Tgtp2	4.55541	7.1416	7.83386	7.96032	2.73449e-10	1.55069e-13	3.58835e-15	1.83099e-14	816.031	1.93193e-16	3.19368e-12	M1
H3f3b	1.82524	2.20689	1.86534	1.61191	1.09935e-13	7.05526e-15	1.04574e-13	1.2116e-12	815.334	1.94349e-16	3.21278e-12	M1
Ppp1r21	-0.0668893	-1.71754	-3.10378	-1.2734	0.257357	2.79939e-13	1.25383e-16	1.88292e-12	813.624	1.97219e-16	3.26022e-12	M2
Ttc39b	0.313409	0.954392	2.73111	1.62615	0.000188507	1.21529e-10	6.34101e-17	2.8372e-13	813.182	1.97968e-16	3.27261e-12	M1
Gbp4	3.00294	7.08311	9.93177	10.6817	1.70446e-06	4.51062e-13	8.85118e-16	2.03035e-14	810.656	2.02316e-16	3.34448e-12	M1
Plaur	3.34856	4.56626	4.97146	1.5314	6.02077e-13	4.59036e-15	4.01144e-15	5.99464e-09	810.423	2.02722e-16	3.3512e-12	M1
Tmem26	-0.834229	-4.27452	-6.28596	-6.29472	0.000132637	7.1467e-14	4.69459e-15	7.03302e-15	808.426	2.06243e-16	3.4094e-12	M2
Irak2	0.652008	2.11419	2.72306	2.09704	3.33642e-07	5.71306e-14	1.83478e-15	5.05566e-14	801.452	2.19104e-16	3.622e-12	M1
Plxnd1	-0.104668	-1.25978	-3.77968	-4.57921	0.281193	2.69649e-09	3.36644e-15	4.03144e-16	800.798	2.20356e-16	3.6427e-12	M2
Marcks	0.892591	1.92125	2.12923	1.32742	4.59384e-10	9.49408e-15	2.44496e-15	1.67879e-12	800.388	2.21145e-16	3.65574e-12	M1
Pycard	-0.274682	0.44372	2.50349	1.61759	0.000341988	2.78297e-06	9.89326e-17	2.11373e-14	799.25	2.23352e-16	3.69223e-12	M1
Dbnl	-0.109639	0.810758	2.4702	2.47479	0.144213	1.23483e-08	1.11851e-15	9.26945e-16	798.014	2.25778e-16	3.73234e-12	M1
Nt5c3	0.453921	3.44555	4.87813	3.92985	0.0108613	2.37494e-13	9.58873e-16	2.98506e-14	795.016	2.3179e-16	3.83173e-12	M1
Hfe	-0.19718	-0.416415	-1.97471	-4.72452	0.0086646	1.59669e-05	5.56006e-14	6.4929e-17	793.268	2.35379e-16	3.89105e-12	M2
Znrf1	0.123023	2.27139	3.22521	1.78599	0.146312	4.94664e-14	3.663e-16	1.87145e-12	788.908	2.44611e-16	4.04366e-12	M1
Clec2d	2.0584	2.42731	3.20304	2.28133	4.31448e-12	1.30957e-13	3.51507e-15	3.24018e-13	788.137	2.46285e-16	4.07134e-12	M1
Rapgef2	1.10942	3.58794	5.11103	4.74768	4.25691e-06	1.2234e-13	3.41488e-15	1.3539e-14	787.588	2.47488e-16	4.09122e-12	M1
Ets1	-0.284101	-2.03084	-5.38703	-4.90649	0.000615274	1.31757e-13	1.14951e-14	3.18894e-15	786.721	2.49397e-16	4.12279e-12	M2
Cxcl9	9.05968	9.01163	9.99027	13.064	5.76732e-11	1.23725e-14	1.70184e-15	2.38587e-11	786.56	2.49754e-16	4.12868e-12	M1
Parp11	-0.456205	0.453395	3.06199	4.00951	0.00825253	0.00147681	1.00309e-14	1.44346e-16	785.733	2.51594e-16	4.1591e-12	M1
Chmp4b	0.34125	1.49897	2.73057	2.70361	0.000675255	1.51842e-11	2.09869e-15	2.2595e-15	783.2	2.57329e-16	4.25391e-12	M1
Tlr13	-0.36038	-1.23371	-3.22995	-3.18795	0.00011298	9.83645e-11	2.58472e-15	1.27175e-15	781.796	2.60572e-16	4.30752e-12	M2
Txndc17	-0.170867	0.482013	2.6763	3.03189	0.050711	2.41407e-05	2.43657e-15	4.11519e-16	781.701	2.60794e-16	4.31119e-12	M1
Il18	0.373122	2.80966	5.03983	3.98485	0.00508019	2.75406e-13	6.28559e-16	9.10261e-14	781.066	2.62278e-16	4.33572e-12	M1
Kcnj2	3.04963	2.11254	-2.2573	-4.18482	1.70867e-14	1.75815e-12	3.80945e-12	8.54154e-15	780.501	2.63605e-16	4.35766e-12	M2
Dst	0.431164	1.02836	4.03007	4.68451	0.00819229	1.58833e-06	9.22319e-16	1.14205e-15	780.148	2.64439e-16	4.37145e-12	M1
Psmb9	-0.122762	1.58177	2.92732	2.58554	0.199924	3.42005e-11	1.19658e-15	3.23873e-15	780.014	2.64756e-16	4.37668e-12	M1
Emb	0.151288	0.764978	1.71288	2.69466	0.0216905	3.06343e-09	5.78561e-14	1.16195e-16	778.357	2.68715e-16	4.44212e-12	M1
Vps54	0.215389	1.23261	2.70466	2.1545	0.0108593	4.26877e-11	4.13987e-16	1.43458e-14	778.057	2.69438e-16	4.45408e-12	M1
Arhgap25	-0.275379	-0.587911	-2.28131	-2.90542	0.000586681	6.17107e-07	2.12227e-14	1.42477e-16	775.442	2.75845e-16	4.55999e-12	M2
Ankib1	0.0979012	0.671839	2.3692	1.83562	0.125682	1.57574e-08	2.26613e-16	1.18179e-14	775.148	2.76577e-16	4.57209e-12	M1
Il6st	-0.218784	-0.847444	-2.498	-2.49426	0.00397746	1.82212e-09	2.05118e-15	1.0339e-15	774.706	2.77681e-16	4.59034e-12	M2
Mapkapk2	0.845888	2.30562	2.91181	1.72258	2.668e-08	2.83506e-14	1.02101e-15	2.11595e-12	774.214	2.78915e-16	4.61074e-12	M1
Gpr85	0.69404	1.43946	2.95757	3.33556	2.58998e-05	4.51374e-10	6.25764e-15	5.84615e-16	773.331	2.81145e-16	4.64761e-12	M1
Wfdc17	1.62609	2.43328	2.72554	2.0684	1.22061e-11	3.44388e-14	7.07278e-15	4.9853e-13	771.728	2.85245e-16	4.71538e-12	M1
Bcl2a1b	1.75384	3.05885	4.23581	2.83316	1.2566e-09	1.58668e-13	1.022e-15	5.37643e-13	768.358	2.94094e-16	4.86167e-12	M1
Hk2	2.66689	4.56804	2.27979	-0.326805	6.06052e-13	2.30629e-16	9.64295e-13	0.00636734	767.85	2.95454e-16	4.88415e-12	M1
Map3k8	1.12628	1.63943	2.24898	2.12937	4.1208e-11	2.87402e-13	8.32175e-15	2.97273e-14	766.912	2.97986e-16	4.92601e-12	M1
Tnfaip2	3.0671	4.14427	3.86207	1.59168	4.91644e-13	3.51168e-15	1.77008e-14	6.95936e-09	765.812	3.00985e-16	4.97559e-12	M1
Cd69	7.97712	7.89796	10.0847	10.2883	7.34736e-13	4.20869e-15	3.5708e-14	5.57983e-11	764.739	3.03945e-16	5.02452e-12	M1
Egr1	5.93037	2.12053	0.0996763	-0.0955216	1.2836e-17	1.05807e-09	0.57184	0.628842	764.728	3.03976e-16	5.02503e-12	M1
Csf1	2.52497	5.07719	5.8315	3.07762	3.27643e-08	1.65926e-14	8.08564e-16	3.12251e-11	763.982	3.06055e-16	5.05939e-12	M1
Gypc	-1.05255	2.28102	5.56882	4.28593	0.000502551	6.49188e-10	1.234e-15	2.59389e-15	763.608	3.07103e-16	5.07672e-12	M1
Zc3hav1	0.721942	2.13208	2.94004	2.07227	2.99753e-07	1.19366e-13	1.38462e-15	1.79305e-13	758.277	3.2249e-16	5.33108e-12	M1
F830016B08Rik	1.04553	4.45007	7.47156	6.7223	0.00118172	2.64468e-12	2.3825e-15	6.17175e-15	758.209	3.22693e-16	5.33444e-12	M1
Dync1i2	-0.0341028	0.544379	2.00007	1.84895	0.5284	5.24495e-08	7.83057e-16	2.54954e-15	757.933	3.23513e-16	5.348e-12	M1
Tmem140	-0.24217	1.23408	2.55031	2.0272	0.00521331	5.43564e-11	9.01627e-16	7.11729e-15	757.565	3.24611e-16	5.36614e-12	M1
Ube2l6	0.16404	1.0673	2.37574	3.04278	0.046677	8.10394e-10	7.99353e-15	5.22489e-16	756.842	3.26782e-16	5.40203e-12	M1
Zfp609	0.206164	-3.1859	-2.13373	-0.314774	0.0152439	2.4564e-16	8.61308e-15	0.000184294	756.713	3.27172e-16	5.40848e-12	M2
Vopp1	-0.075109	0.954429	3.03359	2.10042	0.307097	1.62496e-09	2.17642e-16	3.13803e-14	756.157	3.28852e-16	5.43626e-12	M1
Tgfbr1	-0.577685	-1.45979	-3.13139	-2.30505	1.47441e-06	1.05336e-11	5.00213e-16	5.67475e-14	751.677	3.4278e-16	5.66649e-12	M2
Mfsd7b	-0.28687	-0.769889	-1.7054	-3.08079	0.000145212	9.39158e-10	4.11822e-14	2.41141e-16	750.675	3.45984e-16	5.71947e-12	M2
Lrmp	0.184179	-0.151751	-1.77688	-5.08951	0.0110379	0.0313525	2.15656e-13	6.35322e-17	747.77	3.55473e-16	5.87633e-12	M2
Tfrc	0.186704	-0.247536	-2.02283	-4.89556	0.0457285	0.0100724	9.44434e-13	4.24884e-17	747.293	3.57061e-16	5.90258e-12	M2
Casp7	0.0708773	1.16269	3.19791	1.93956	0.425331	7.52557e-10	1.65911e-16	9.1999e-14	747.229	3.57273e-16	5.90607e-12	M1
Arhgap19	0.113725	-1.51269	-5.21272	-5.27805	0.10738	5.98535e-12	1.41155e-14	1.15744e-15	744.894	3.65163e-16	6.0365e-12	M2
Gch1	2.40117	3.09558	4.34964	2.98818	6.93968e-11	1.57632e-13	2.88854e-15	4.78344e-13	744.871	3.65243e-16	6.03783e-12	M1
Fbxw17	0.302558	1.45933	2.76	2.68067	0.00191499	2.35974e-11	3.08789e-15	3.29101e-15	739.642	3.83644e-16	6.34203e-12	M1
Tpm4	-0.00408638	1.17431	2.81363	2.88033	0.961406	5.76436e-10	2.20016e-15	2.18868e-15	738.169	3.89019e-16	6.43087e-12	M1
Oas1g	0.22809	2.16245	3.40607	4.0987	0.10815	1.81345e-11	6.38963e-15	1.83688e-15	736.136	3.9658e-16	6.55586e-12	M1
Galc	-0.178515	-0.403748	-1.38608	-3.21112	0.00358033	1.86485e-06	4.90717e-13	6.94907e-17	735.293	3.99763e-16	6.60848e-12	M2
Tgs1	0.0941036	1.68957	2.49043	1.59714	0.197085	2.62623e-13	7.28285e-16	3.68663e-13	734.731	4.01901e-16	6.64383e-12	M1
5031414D18Rik	-0.424837	-1.35377	3.90116	4.15084	0.0155958	1.49614e-07	4.36445e-15	7.30446e-16	734.55	4.02594e-16	6.65528e-12	M1
Arhgap22	-0.0825582	-0.893646	-3.14181	-4.4663	0.219951	6.28859e-09	1.41735e-15	2.73616e-15	733.267	4.07532e-16	6.73691e-12	M2
Ly6a	0.197738	1.46511	3.29658	4.94698	0.115632	4.31614e-09	2.12061e-14	3.45776e-16	732.995	4.0859e-16	6.75441e-12	M1
Bcl3	1.9794	3.07587	3.32061	3.64595	1.50154e-10	4.97386e-14	5.40188e-14	3.25567e-14	731.723	4.1357e-16	6.83673e-12	M1
Gpr132	3.10836	4.43499	4.49887	2.70132	4.04648e-12	8.55074e-15	1.49566e-14	6.12936e-11	731.547	4.14266e-16	6.84823e-12	M1
Slc43a2	-0.21149	-0.601378	-3.15717	-5.21313	0.0211034	5.01114e-06	8.5191e-15	4.20378e-16	728.594	4.26125e-16	7.04428e-12	M2
Mefv	1.34731	1.35404	3.1127	3.97266	1.10676e-09	4.82714e-10	3.32697e-14	8.59914e-16	727.91	4.28928e-16	7.09061e-12	M1
Zfp362	-0.481456	-2.45616	-4.35756	-3.2721	4.50478e-06	1.59654e-13	5.85275e-15	3.07873e-14	726.873	4.33214e-16	7.16147e-12	M2
Itgal	0.105705	1.07983	2.92041	3.08506	0.258413	6.61194e-09	3.99519e-15	1.18813e-15	724.699	4.42366e-16	7.31276e-12	M1
Dusp4	-1.68142	-3.6439	-3.50832	-4.84741	7.22633e-11	7.79439e-15	2.73185e-14	2.17092e-12	722.836	4.50381e-16	7.44525e-12	M2
Cmtm6	-0.185398	0.648294	2.3391	1.85881	0.00835402	2.81105e-08	4.35282e-16	1.52229e-14	721.989	4.54082e-16	7.50644e-12	M1
Isg20	0.50815	2.78076	5.52139	7.29353	0.0144044	6.40765e-11	3.23086e-15	3.51409e-15	720.636	4.60063e-16	7.6053e-12	M1
Rel	0.890949	1.93507	2.99599	2.69869	6.15138e-08	8.5169e-13	3.78513e-15	3.05543e-14	720.297	4.61575e-16	7.63029e-12	M1
Kat2b	0.483582	0.148629	1.85783	2.57659	1.24081e-06	0.0292024	1.86889e-14	3.2272e-16	718.545	4.69484e-16	7.76104e-12	M1
Rassf2	-0.0937788	-0.527733	-2.20477	-1.90414	0.0655625	4.11564e-08	1.17789e-15	3.93304e-15	717.088	4.7618e-16	7.87173e-12	M2
Tmod3	0.04611	1.00524	2.09688	1.88003	0.44364	5.43001e-11	1.54582e-15	9.04356e-15	716.255	4.80056e-16	7.93581e-12	M1
Msn	0.102835	0.896672	1.5971	1.46828	0.0423005	1.04096e-11	2.79789e-15	8.03577e-15	714.382	4.88909e-16	8.08215e-12	M1
5730508B09Rik	1.12067	3.27681	4.55055	3.04489	4.36596e-07	2.04664e-13	2.51257e-15	1.69397e-13	714.105	4.90235e-16	8.10407e-12	M1
Pros1	-0.0749728	0.658794	2.38857	1.14774	0.192685	6.38811e-09	8.19269e-17	2.13339e-12	712.399	4.98485e-16	8.24045e-12	M1
Rnf166	-0.391639	-0.931062	-2.5427	-2.39052	9.08557e-06	6.96751e-10	6.03454e-15	1.80649e-15	711.42	5.03286e-16	8.31982e-12	M2
Plcl2	-0.0769032	0.561731	2.57087	2.28788	0.267197	1.33148e-06	9.95273e-16	4.1572e-15	710.71	5.06809e-16	8.37806e-12	M1
Serpinb8	-0.00515332	0.328326	3.20531	3.23714	0.944474	0.000333498	3.08518e-15	1.06134e-15	710.038	5.10165e-16	8.43354e-12	M1
Casp8	0.42072	0.757422	2.2853	1.548	4.06297e-06	1.85399e-09	2.90675e-16	1.14328e-13	709.042	5.15185e-16	8.51653e-12	M1
Axl	-0.0067446	0.541218	2.04439	1.93873	0.90788	1.83601e-07	1.66536e-15	2.82459e-15	707.195	5.24641e-16	8.67285e-12	M1
P2ry1	-1.73442	-3.33655	-3.90048	-3.9569	2.02958e-10	5.90923e-14	7.01617e-14	4.35831e-14	705.839	5.31716e-16	8.7898e-12	M2
Src	0.0753869	1.98266	4.38009	4.54048	0.764836	8.38187e-10	1.1584e-15	9.05543e-15	704.952	5.36399e-16	8.86721e-12	M1
Ifitm2	0.307428	1.17073	1.89596	2.6369	0.000337939	3.93387e-11	4.46857e-14	7.91859e-16	704.332	5.39704e-16	8.92184e-12	M1
Fblim1	-0.205305	-0.679728	-4.03478	-2.05725	0.00287981	1.78286e-08	6.55209e-16	1.43253e-14	702.805	5.47938e-16	9.05796e-12	M2
Mbd2	-0.0837925	0.549006	1.9203	2.59201	0.223206	5.99941e-07	2.41539e-14	3.68794e-16	701.938	5.52678e-16	9.13632e-12	M1
Arf4	0.973559	1.89322	2.787	2.09515	1.05561e-08	7.99316e-13	2.34255e-15	1.75412e-13	700.524	5.60508e-16	9.26575e-12	M1
Pstpip2	0.524447	3.41262	4.8656	1.84293	0.0002692	8.47377e-15	1.92213e-15	1.93425e-10	699.947	5.63735e-16	9.3191e-12	M1
Ptprc	0.408241	1.79223	1.99054	1.18607	4.29574e-06	1.32163e-14	4.25122e-15	4.80496e-12	699.318	5.67283e-16	9.37775e-12	M1
Mapk14	-0.158082	-0.749056	-2.40233	-2.4926	0.0122888	3.51218e-09	4.90644e-15	1.82521e-15	698.81	5.70167e-16	9.42543e-12	M2
Denr	0.782014	2.57656	3.21692	1.21633	4.72857e-07	2.61264e-14	8.53635e-16	1.19171e-09	698.632	5.7118e-16	9.44218e-12	M1
Ripk2	-0.1202	1.73687	3.34189	2.19856	0.243847	2.23077e-12	5.21228e-16	5.96954e-13	697.491	5.77733e-16	9.5505e-12	M1
Dtx4	-0.421296	-0.997036	-2.43936	-2.20065	7.59725e-07	5.57414e-11	1.06392e-14	2.8064e-15	697.44	5.78024e-16	9.55532e-12	M2
Tpx2	0.211038	0.439513	1.6494	3.34737	0.0155799	3.30067e-05	9.16999e-13	8.64945e-17	697.032	5.80393e-16	9.59447e-12	M1
Golga3	0.939643	2.12329	2.9742	2.70926	1.10932e-07	1.54902e-12	5.87488e-15	2.32028e-14	695.933	5.86815e-16	9.70064e-12	M1
Arhgef3	1.49088	4.29202	4.47847	2.87936	2.80373e-08	1.28619e-14	1.02834e-14	1.99399e-12	695.735	5.8798e-16	9.7199e-12	M1
Agfg1	0.661092	2.50333	2.46277	1.98239	1.31265e-06	1.29391e-14	1.55797e-14	4.68973e-13	695.402	5.89945e-16	9.75237e-12	M1
Inpp5a	0.395077	-0.289774	-3.47359	-3.07794	0.000203822	0.00281401	1.54656e-15	3.09251e-15	693.836	5.99298e-16	9.907e-12	M2
Ppp2r5a	-0.0786023	1.20619	3.07887	1.54978	0.306699	1.25486e-10	1.46987e-16	2.89446e-12	693.688	6.00192e-16	9.92177e-12	M1
Naa25	0.134049	1.5951	2.34317	2.95966	0.198418	2.33034e-11	2.75747e-14	1.35488e-15	692.472	6.07584e-16	1.0044e-11	M1
Slfn1	0.730114	5.82005	8.18186	8.82568	0.058831	4.79084e-12	1.011e-14	4.93973e-15	691.102	6.16031e-16	1.01836e-11	M1
Plau	-1.10992	-2.21324	-2.29323	-3.06534	8.28055e-10	9.11135e-14	7.72069e-14	3.0224e-14	689.87	6.23748e-16	1.03112e-11	M2
Slc2a6	0.482885	1.65559	3.47414	4.00103	0.0068333	1.31141e-09	1.14519e-14	1.27149e-15	689.767	6.24396e-16	1.03219e-11	M1
Apobec1	-0.478292	-1.14469	-2.4241	-0.705452	8.8206e-08	2.00214e-12	1.85833e-16	1.11028e-09	689.241	6.27727e-16	1.0377e-11	M2
Mbnl2	0.123319	0.996644	2.14897	1.85886	0.0571534	6.75765e-11	1.77579e-15	1.46247e-14	688.909	6.29845e-16	1.0412e-11	M1
Nfkb1	0.442736	2.06016	2.50175	1.80177	7.16682e-05	8.82464e-14	2.87806e-15	5.93779e-13	688.574	6.31983e-16	1.04473e-11	M1
Kdm6b	4.43588	3.65108	2.16437	2.30742	3.33507e-15	3.34204e-14	1.87433e-10	1.03118e-10	688.489	6.32525e-16	1.04563e-11	M1
Socs7	0.41813	2.38598	3.10456	1.98013	0.000620728	8.94292e-14	1.73575e-15	1.78623e-12	687.555	6.38548e-16	1.05558e-11	M1
Usb1	0.989571	1.97737	3.09192	2.5702	7.1354e-08	2.66191e-12	5.13315e-15	2.76928e-14	687.348	6.3989e-16	1.0578e-11	M1
Maff	4.42055	3.36024	3.41774	3.14738	6.62751e-15	3.64064e-14	3.37902e-12	1.0707e-09	687.048	6.41842e-16	1.06103e-11	M1
Stom	0.261264	1.56131	2.42784	1.26463	0.000690876	2.4883e-13	6.86174e-16	7.17806e-12	686.417	6.45968e-16	1.06785e-11	M1
Ets2	1.42057	1.92848	2.06754	3.39635	2.63427e-11	2.38476e-13	1.63592e-12	6.21795e-15	685.711	6.50621e-16	1.07554e-11	M1
Cdyl	0.293317	1.75222	3.34362	1.35714	0.00762257	4.68046e-12	1.54833e-16	1.28406e-10	683.647	6.64448e-16	1.0984e-11	M1
Id3	0.230815	-2.02712	-3.81428	-2.63752	0.00692811	1.10657e-12	2.17635e-15	8.85546e-14	683.589	6.64839e-16	1.09905e-11	M2
Dusp2	3.64414	5.03614	5.3177	5.15426	2.89385e-11	1.11568e-13	2.90593e-14	2.93579e-13	683.337	6.66548e-16	1.10187e-11	M1
Gmeb2	0.131093	1.7352	2.74643	1.44483	0.107693	1.92385e-13	7.70854e-16	7.69352e-12	681.268	6.80799e-16	1.12543e-11	M1
Tifa	2.13289	1.59586	2.46579	2.01397	1.36241e-13	8.5036e-12	3.25703e-14	4.47022e-13	680.987	6.8276e-16	1.12867e-11	M1
Traf2	-0.168294	1.26151	2.4782	2.28736	0.0758025	4.49565e-11	3.35423e-15	9.97912e-15	677.413	7.08288e-16	1.17087e-11	M1
Nr3c1	0.506007	2.22194	1.14717	0.708208	1.48672e-07	2.03943e-16	2.55946e-12	1.6199e-09	673.476	7.37675e-16	1.21945e-11	M1
Ftsjd2	0.145043	1.28225	2.41029	2.71187	0.0889058	1.27452e-10	1.2773e-14	2.37013e-15	672.633	7.44149e-16	1.23015e-11	M1
Sema4a	0.289081	1.12947	2.73504	3.4691	0.0236405	7.00423e-08	7.1621e-14	3.87479e-16	672.595	7.44439e-16	1.23063e-11	M1
Cdyl2	0.35055	0.905209	4.48236	3.12171	0.00866772	8.69397e-07	4.8263e-16	3.61608e-14	672.314	7.46609e-16	1.23422e-11	M1
Pydc3	2.15435	5.73566	7.69821	8.27991	1.28375e-06	2.76099e-12	5.1016e-15	3.22143e-14	671.954	7.49408e-16	1.23885e-11	M1
Prkch	0.174536	-0.11633	-3.15768	-2.48886	0.011927	0.0917554	1.52091e-15	4.49722e-15	671.089	7.56165e-16	1.25002e-11	M2
A630072M18Rik	0.208287	4.24385	5.0423	2.40519	0.23749	6.905e-14	1.02234e-15	4.29959e-11	670.348	7.62016e-16	1.25969e-11	M1
Rab11fip1	1.75708	4.12612	3.89141	3.36264	2.07243e-09	1.95564e-14	8.68537e-14	2.34166e-13	669.302	7.70364e-16	1.27349e-11	M1
Abtb2	0.456005	3.93898	6.13772	6.29612	0.415964	5.78137e-13	2.08695e-15	2.59348e-13	668.196	7.79297e-16	1.28826e-11	M1
Bahd1	-0.446768	-0.295193	1.82396	2.63578	2.46255e-05	0.00117533	8.83447e-14	3.02993e-16	668.046	7.80518e-16	1.29027e-11	M1
Akt3	0.0531395	0.299632	2.32401	1.64625	0.397095	0.000222188	3.97906e-16	3.95573e-14	668	7.80894e-16	1.2909e-11	M1
Cnr2	-3.13408	-5.0164	-3.97165	-5.08336	1.26283e-12	4.33802e-13	1.2541e-13	1.87319e-13	665.314	8.03147e-16	1.32768e-11	M2
Ahsa1	-0.052005	0.407833	1.75538	1.92101	0.349998	2.30239e-06	6.73532e-15	1.57151e-15	663.898	8.15175e-16	1.34757e-11	M1
Rxra	-0.162154	-1.08233	-3.429	-2.1663	0.0227219	3.11842e-10	1.38478e-15	2.97302e-14	661.504	8.3597e-16	1.38194e-11	M2
Hnrnph2	0.560674	1.34781	2.25155	1.86122	6.79128e-07	5.19928e-12	3.63613e-15	5.73344e-14	659.611	8.52845e-16	1.40984e-11	M1
Aftph	0.181272	0.707614	2.47245	2.15465	0.0198702	5.7797e-08	1.40236e-15	1.23927e-14	659.168	8.56846e-16	1.41645e-11	M1
Txnrd1	1.48179	2.5822	2.41462	0.812812	1.54972e-11	5.04099e-15	2.9886e-14	6.14704e-08	658.337	8.64417e-16	1.42897e-11	M1
Fas	2.85503	3.86789	5.37424	4.77014	8.42739e-10	1.36408e-13	3.294e-14	1.55566e-13	655.772	8.88277e-16	1.46841e-11	M1
Itga5	2.62491	2.62268	2.53442	2.19422	3.12699e-13	1.14221e-13	2.22656e-13	2.88777e-12	655.711	8.88854e-16	1.46937e-11	M1
Zfand3	-0.202176	1.11178	1.85295	2.00998	0.00519526	2.48569e-11	1.13488e-14	6.04491e-15	655.415	8.91655e-16	1.47399e-11	M1
Otud1	-0.25118	2.62785	3.97563	2.83257	0.0695798	2.0892e-12	2.01057e-15	1.85237e-13	653.346	9.11535e-16	1.50686e-11	M1
Slc31a2	-0.512321	0.324134	1.84832	2.5403	6.86515e-06	0.000170831	4.80333e-14	5.57507e-16	653.297	9.12007e-16	1.50764e-11	M1
Mx2	4.36641	6.99731	7.09856	7.31849	3.46644e-11	8.21089e-14	5.38361e-14	6.08227e-13	652.866	9.16218e-16	1.5146e-11	M1
Arl5b	1.42391	2.20675	3.39443	2.94312	5.59296e-09	9.81323e-13	8.91208e-15	1.15173e-13	652.038	9.24362e-16	1.52806e-11	M1
Spata13	1.27234	2.95985	2.73838	2.33781	4.13549e-09	1.58841e-14	4.94394e-14	1.30986e-12	650.853	9.36159e-16	1.54756e-11	M1
Myc	-0.132265	-2.20237	-2.82413	-6.06673	0.0588178	4.63366e-14	6.55094e-14	4.68069e-14	649.998	9.44776e-16	1.56181e-11	M2
Prnp	-0.187853	0.552615	2.41692	1.73452	0.0135555	3.4588e-07	4.50681e-16	9.52167e-14	649.241	9.52494e-16	1.57457e-11	M1
Junb	3.32766	1.76883	1.7312	1.82824	1.63322e-15	1.04384e-11	1.69189e-11	1.06619e-11	648.888	9.56108e-16	1.58054e-11	M1
Cd28	-0.345042	-1.65118	-2.86362	-3.04068	5.23188e-05	3.75897e-13	5.71834e-14	1.33743e-14	647.268	9.72922e-16	1.60834e-11	M2
Mfsd11	-0.476104	-0.960783	-2.55816	-1.60507	4.356e-07	9.75656e-11	1.71864e-15	8.30858e-14	647.104	9.74637e-16	1.61117e-11	M2
Dennd4c	-0.0454643	-1.78857	-2.73022	-2.55919	0.562424	2.28961e-12	9.91032e-15	2.07752e-14	646.832	9.77504e-16	1.61591e-11	M2
Klf4	-0.986442	-2.50725	-2.91376	-2.68938	3.7399e-09	1.66476e-13	3.68795e-14	1.15577e-13	644.241	1.00524e-15	1.66177e-11	M2
Slc46a3	-0.284769	-0.835513	-2.9053	-5.76262	0.000119596	1.0805e-09	6.61496e-15	6.02971e-15	643.624	1.01198e-15	1.67291e-11	M2
Idh1	0.00230542	-0.0645901	-1.9461	-4.05319	0.974695	0.388463	7.65943e-13	1.65846e-16	641.709	1.03322e-15	1.70802e-11	M2
Nupl1	1.09704	2.80447	1.34294	-0.147803	2.27458e-10	2.43661e-16	5.99126e-12	0.0499427	641.229	1.03863e-15	1.71697e-11	M1
Pphln1	0.144968	0.447935	1.65607	2.01528	0.0232074	1.18452e-06	1.66575e-14	1.31065e-15	640.946	1.04184e-15	1.72226e-11	M1
P2rx7	-0.251124	-0.302425	-2.23188	-2.77228	0.0010698	0.000276778	2.64092e-14	8.71473e-16	638.758	1.06697e-15	1.76381e-11	M2
Nkiras2	-0.478498	-0.65045	2.25639	2.19246	9.93369e-06	6.36471e-07	4.63479e-15	5.22228e-15	637.666	1.07978e-15	1.78499e-11	M1
Usp15	0.112485	0.74822	2.24457	2.10942	0.116248	2.09045e-08	3.22237e-15	8.56174e-15	636.327	1.09572e-15	1.81134e-11	M1
Slc11a2	0.772075	1.24134	1.78272	2.10781	7.55117e-09	7.29294e-12	6.51132e-14	8.32797e-15	633.692	1.12788e-15	1.8645e-11	M1
Arhgef6	0.154716	0.209138	-1.57821	-3.27042	0.00953369	0.00137449	1.98666e-13	3.34465e-16	632.041	1.14858e-15	1.89872e-11	M2
Fzd7	2.94214	1.19955	0.310346	0.645494	1.16672e-16	3.99275e-11	0.000318057	1.33485e-07	631.765	1.15209e-15	1.90451e-11	M1
Mob3c	1.72331	1.65422	2.81167	1.78003	4.26188e-12	3.20787e-12	7.93746e-15	4.50222e-12	629.558	1.18055e-15	1.95156e-11	M1
Itpr1	0.320012	0.38481	2.30376	2.98728	0.00125245	0.000300694	1.01785e-13	5.15928e-16	626.689	1.21874e-15	2.0147e-11	M1
Ppp2r2a	0.16562	1.38949	2.02523	1.54258	0.0217306	1.03574e-12	4.28965e-15	2.2969e-13	626.404	1.22261e-15	2.02109e-11	M1
Tspan3	-0.147975	0.239643	1.03103	3.07406	0.0463553	0.00323081	2.58052e-10	7.08561e-17	625.681	1.23249e-15	2.03743e-11	M1
Myo10	0.143855	1.43961	3.85975	1.55635	0.122076	1.11682e-10	2.10277e-16	6.75801e-11	625.257	1.23834e-15	2.04709e-11	M1
Cpeb4	1.63263	2.9852	2.68973	1.65766	7.34104e-11	9.27122e-15	1.08992e-13	5.92311e-11	624.038	1.25529e-15	2.07512e-11	M1
Themis2	1.32108	2.31286	3.19298	2.81371	1.0945e-08	4.31728e-12	1.42147e-14	5.66877e-14	623.354	1.26493e-15	2.09105e-11	M1
Prps1	-0.408779	-1.71075	-3.71137	-5.054	0.00267065	4.35624e-11	1.99273e-15	1.20032e-13	622.235	1.28087e-15	2.11741e-11	M2
Timp2	-0.239473	-0.279476	-1.26152	-3.99719	0.00587578	0.00204958	1.03139e-10	8.56931e-17	621.614	1.28982e-15	2.1322e-11	M2
Lcp2	2.31922	3.2072	3.3615	2.26895	1.60272e-11	4.97325e-14	4.60196e-14	2.39408e-11	620.11	1.31179e-15	2.16851e-11	M1
Parp3	0.418571	1.04902	2.73444	3.78263	0.00155723	3.50219e-08	5.11882e-14	1.2613e-15	619.773	1.31677e-15	2.17675e-11	M1
Gsdmd	0.0139803	1.04801	2.04729	1.70557	0.825563	8.5505e-11	3.8697e-15	3.25368e-14	619.532	1.32033e-15	2.18264e-11	M1
Rbms1	0.20168	0.925232	2.30665	1.6168	0.00722902	4.99649e-10	1.0084e-15	1.9394e-13	619.435	1.32179e-15	2.18504e-11	M1
Rtp4	1.15377	3.23763	3.95517	3.80273	7.57436e-07	3.83271e-13	2.49783e-14	9.22259e-14	619.294	1.32388e-15	2.1885e-11	M1
Abl2	2.0219	2.54675	2.01761	0.467562	2.53325e-13	8.34192e-15	4.97792e-13	7.16321e-05	617.394	1.35254e-15	2.23588e-11	M1
Whsc1l1	0.246451	1.33696	2.37356	1.58693	0.00267601	8.80548e-12	1.79252e-15	4.37497e-13	616.266	1.36989e-15	2.26456e-11	M1
Gtf2i	-0.0978135	-0.23881	-4.00872	-2.74251	0.163178	0.00456537	1.58389e-15	1.72723e-14	615.127	1.38768e-15	2.29397e-11	M2
Fut8	-0.0840668	-0.32639	1.33472	3.2862	0.307008	0.00140684	1.90368e-11	1.20325e-16	614.039	1.4049e-15	2.32244e-11	M1
Filip1l	0.334732	0.649103	2.50486	3.03539	0.000554324	4.93861e-07	1.93471e-14	2.41347e-15	610.471	1.46314e-15	2.41872e-11	M1
1110018G07Rik	-0.206382	0.661392	2.53844	2.31246	0.0202265	5.62961e-07	3.15799e-15	1.27945e-14	609.401	1.48115e-15	2.44849e-11	M1
Dr1	2.15272	2.75844	2.98315	1.11189	3.14593e-12	6.37093e-14	1.9701e-14	3.17478e-08	607.769	1.50909e-15	2.49468e-11	M1
Dusp3	-0.389697	-1.05994	-2.49651	-1.38935	8.04514e-06	4.16592e-11	1.32908e-15	8.18533e-13	605.245	1.55351e-15	2.56811e-11	M2
Pion	0.196045	2.01291	2.53944	2.21278	0.0360303	3.77078e-13	2.26573e-14	9.81358e-14	604.999	1.55791e-15	2.57538e-11	M1
Atp8a1	-0.0948124	0.460432	1.92198	2.04221	0.129731	1.60907e-06	1.09986e-14	3.62264e-15	604.805	1.56141e-15	2.58117e-11	M1
Fcgr3	0.688076	1.37717	1.55087	1.38703	5.43364e-09	3.48883e-13	4.26015e-14	2.12642e-13	602.293	1.60736e-15	2.65713e-11	M1
Mapk6	1.35586	1.79207	1.85678	0.52608	3.03356e-12	3.32583e-14	2.99609e-14	8.31565e-07	602.258	1.60802e-15	2.65822e-11	M1
Gatc	-0.70298	-2.64397	-5.15306	-3.1877	6.4846e-07	3.72707e-13	2.45264e-14	1.86934e-13	601.664	1.6191e-15	2.67654e-11	M2
Clcn3	0.203418	-1.56028	-2.74281	-1.78681	0.0109716	2.03941e-12	2.42983e-15	1.2747e-12	601.616	1.62002e-15	2.67805e-11	M2
Rcan1	3.29355	3.45213	0.225599	-0.276231	6.37124e-15	4.82908e-15	0.0517636	0.0451972	600.264	1.64562e-15	2.72038e-11	M1
Igf1	-0.0959136	-0.288708	-1.17926	-3.90335	0.229866	0.00185556	3.22251e-10	9.71053e-17	598.647	1.67685e-15	2.772e-11	M2
Clic4	0.577258	1.67778	2.11205	1.4375	1.01704e-06	3.29586e-13	6.6508e-15	2.29381e-12	598.254	1.68453e-15	2.7847e-11	M1
Slc23a2	0.221926	1.27816	2.34078	1.00937	0.00255983	3.98789e-12	6.98808e-16	7.04376e-11	596.399	1.72139e-15	2.84562e-11	M1
Pcgf5	0.149953	0.973776	3.66874	3.16098	0.219436	1.22743e-07	2.07506e-15	3.73748e-14	595.579	1.73798e-15	2.87305e-11	M1
Npc1	-0.0924121	-0.778308	-2.03961	-2.1582	0.149068	3.51528e-09	1.39865e-14	6.71065e-15	594.695	1.75607e-15	2.90296e-11	M2
Ms4a4c	0.449766	2.39167	6.20833	8.09474	0.0621602	9.14271e-09	9.23859e-15	8.90551e-15	593.91	1.7723e-15	2.92979e-11	M1
Coro2a	0.354905	0.906487	1.57301	1.49389	7.9517e-06	4.68463e-11	1.039e-14	3.71296e-14	591.913	1.8144e-15	2.99939e-11	M1
Tnfaip8l2	-0.579371	-1.73882	-2.78344	-1.00143	1.05627e-07	1.02463e-12	1.68608e-15	9.46453e-11	591.627	1.82052e-15	3.0095e-11	M2
1810011H11Rik	-0.303357	-2.27989	-7.16635	-5.50802	0.00101424	4.08518e-13	3.09172e-14	1.12006e-13	591.58	1.82152e-15	3.01115e-11	M2
Insig1	2.16817	2.07718	1.1144	-0.153758	1.06564e-14	1.9073e-14	1.40425e-10	0.0623323	591.133	1.83115e-15	3.02708e-11	M1
Fam49a	0.192513	1.16036	2.7279	1.28542	0.0109225	5.51916e-11	6.25291e-16	9.51041e-12	590.674	1.84108e-15	3.04349e-11	M1
Fam168a	0.00553894	-0.0419698	-2.4328	-2.30766	0.915223	0.438763	6.79572e-15	5.50957e-15	589.638	1.86374e-15	3.08095e-11	M2
AI504432	-0.302395	2.94962	5.2565	4.55285	0.0696571	1.11698e-12	1.46477e-14	1.34152e-13	587.988	1.90049e-15	3.1417e-11	M1
Itprip	-1.62565	-0.505239	1.72079	2.83078	6.91582e-10	0.000194147	3.81261e-12	6.01665e-16	586.971	1.92356e-15	3.17984e-11	M1
Kcnk6	-0.585726	-3.47197	-2.88215	-1.91754	1.96499e-05	2.37447e-14	3.66581e-14	6.83322e-12	586.111	1.94331e-15	3.21248e-11	M2
Ranbp2	0.941668	2.01732	2.84239	2.03196	5.48353e-08	1.14317e-12	8.25823e-15	1.11777e-12	586.048	1.94477e-15	3.2149e-11	M1
Adcy7	0.162854	-0.240432	-2.32154	-2.3549	0.026	0.00286196	7.50803e-15	6.07787e-15	585.928	1.94754e-15	3.21948e-11	M2
Bhlhe40	-0.561437	0.183095	-3.3379	-4.00878	0.0002356	0.0485044	1.37777e-14	3.79861e-15	584.962	1.97008e-15	3.25674e-11	M2
Glul	0.563234	1.00534	-0.211326	-3.41223	1.72343e-07	9.93748e-11	0.00364955	1.85729e-16	584.251	1.98684e-15	3.28444e-11	M2
Rab32	-0.261181	0.237042	1.87473	2.33014	0.00142118	0.00265421	3.93745e-14	1.79018e-15	584.248	1.98692e-15	3.28457e-11	M1
Rcn2	-0.0168303	0.429824	2.25498	2.58316	0.83215	4.89484e-05	1.93612e-14	3.04175e-15	583.812	1.99727e-15	3.30169e-11	M1
Traf1	2.88785	5.06413	7.80364	8.32811	5.16739e-09	8.72449e-13	3.56627e-14	2.69436e-13	581.926	2.04283e-15	3.377e-11	M1
Slc25a12	0.0290276	0.112466	1.69033	2.25263	0.668327	0.108026	5.12766e-14	1.40944e-15	581.664	2.04924e-15	3.3876e-11	M1
Stard3	-0.0646473	0.615211	2.02008	2.20376	0.366124	4.04201e-07	1.99142e-14	4.20643e-15	579.454	2.10431e-15	3.47864e-11	M1
Ccng2	0.226032	1.88965	2.89666	1.13774	0.0154435	5.43283e-13	1.20107e-15	1.40447e-09	576.381	2.18376e-15	3.60998e-11	M1
Rbl2	-0.0182128	-0.549221	-3.14522	-2.10064	0.756764	2.78837e-07	2.39673e-15	4.93153e-14	576.209	2.18831e-15	3.61749e-11	M2
Rgs10	-0.0494896	-0.0249673	-0.989467	-3.49824	0.394314	0.667696	1.18465e-10	1.44561e-16	574.879	2.22382e-15	3.6762e-11	M2
Wdr91	-0.354075	-2.13225	-3.5987	-2.05966	0.000384503	3.80665e-13	1.89309e-14	4.82699e-13	574.458	2.2352e-15	3.69501e-11	M2
Oxsr1	0.16708	0.85658	1.62901	1.38051	0.00380602	5.8764e-11	6.81311e-15	7.89153e-14	574.208	2.24198e-15	3.70622e-11	M1
1600014C10Rik	-0.271998	-0.234808	1.67092	3.91598	0.0270998	0.0301214	4.38083e-12	2.90835e-16	573.192	2.26981e-15	3.75222e-11	M1
Sec24b	0.101497	1.64515	2.53617	1.43212	0.202706	1.66561e-12	2.41502e-15	7.41961e-12	573.115	2.27193e-15	3.75573e-11	M1
Aph1c	-0.689935	-1.73618	-3.37313	-3.71924	3.34163e-08	1.18875e-12	6.57434e-13	1.63698e-14	572.102	2.30013e-15	3.80235e-11	M2
Cds1	0.0173892	0.578102	2.97681	2.2509	0.835188	3.04504e-06	1.42358e-15	1.07986e-13	572.093	2.30039e-15	3.80277e-11	M1
Tmbim6	0.27843	0.985232	1.70975	1.62064	0.000191979	4.5915e-11	1.67207e-14	3.34143e-14	572.078	2.30079e-15	3.80343e-11	M1
Triap1	-1.84237	-2.74527	-2.60912	-1.4847	1.33788e-11	1.22702e-13	5.37724e-14	1.32901e-10	571.169	2.32643e-15	3.84582e-11	M2
Rgs2	-1.60578	-2.13258	-0.595992	-3.47287	1.17761e-11	1.74783e-12	1.31846e-06	3.01118e-15	570.381	2.34891e-15	3.88298e-11	M2
Sec14l1	-0.277004	-1.5532	-3.62181	-1.2563	0.000859747	6.3515e-12	1.29503e-15	2.66371e-11	567.402	2.4362e-15	4.02728e-11	M2
Ccl7	2.14015	1.58073	4.1552	5.30731	9.9845e-11	1.87243e-09	4.18927e-14	3.83521e-14	566.778	2.45493e-15	4.05824e-11	M1
Lmo2	-0.143656	-0.406495	-1.14586	-3.09889	0.0299847	9.62511e-06	2.60108e-11	2.5054e-16	566.679	2.45793e-15	4.06321e-11	M2
Nmi	0.33315	1.8733	3.3417	2.97375	0.0224914	1.25457e-10	7.72294e-15	6.36524e-14	565.836	2.48356e-15	4.10558e-11	M1
Mt2	4.28092	5.40206	5.41914	2.90592	2.19673e-12	9.66084e-14	6.76266e-14	1.41357e-08	565.256	2.50135e-15	4.13498e-11	M1
Tma16	1.16099	2.53633	4.335	4.62317	7.82581e-06	2.11521e-11	2.483e-14	4.26615e-14	565.153	2.50453e-15	4.14024e-11	M1
Snx5	-0.197511	-0.210422	-1.26543	-2.40562	0.00331793	0.00195993	1.84959e-12	4.46348e-16	564.954	2.51068e-15	4.1504e-11	M2
Nav2	0.324636	0.404097	-3.47413	-5.48162	0.000103461	1.16201e-05	3.47672e-15	3.75146e-14	564.586	2.52213e-15	4.16933e-11	M2
Rbbp8	0.920458	1.92239	3.29236	3.02077	7.76244e-07	1.22768e-11	1.49741e-14	1.3426e-13	562.698	2.58166e-15	4.26775e-11	M1
Rbfa	-0.327575	-0.903147	-3.64507	-2.21166	0.00012053	2.41725e-09	3.62292e-15	1.18908e-13	560.855	2.64135e-15	4.36641e-11	M2
Pfkfb4	0.33543	-0.419134	-3.18182	-2.69077	0.00029584	3.74096e-05	4.41114e-15	2.7394e-14	560.75	2.64478e-15	4.37209e-11	M2
Etv5	-0.285485	-0.917419	-3.87156	-1.16101	0.00110539	4.2942e-09	3.62066e-16	8.32289e-11	560.69	2.64676e-15	4.37537e-11	M2
Morc3	-0.129009	0.838798	2.81228	2.61122	0.172066	1.24683e-07	8.1119e-15	1.79683e-14	559.556	2.68435e-15	4.4375e-11	M1
Ckap4	-0.605468	-1.51234	-2.84847	-3.187	2.35404e-06	3.98594e-11	1.16421e-14	1.09387e-13	559.342	2.69151e-15	4.44934e-11	M2
Mertk	0.120662	-0.69205	2.96779	2.66335	0.19947	3.33795e-06	7.82602e-15	1.50404e-14	557.407	2.75728e-15	4.55807e-11	M1
Mllt6	-0.0592825	0.973023	2.296	2.84543	0.504943	1.0122e-08	5.79675e-14	4.50549e-15	556.528	2.78778e-15	4.60847e-11	M1
Ednrb	2.2955	2.34538	2.2899	1.77443	5.01678e-13	2.93915e-14	1.32833e-12	2.57e-08	556.42	2.79153e-15	4.61468e-11	M1
4933426M11Rik	1.29773	2.38705	2.23743	1.8614	3.4555e-10	7.88769e-14	2.5478e-13	2.92204e-12	555.302	2.83093e-15	4.67981e-11	M1
Rab12	0.351618	1.46978	2.40515	1.59067	0.000311623	4.84473e-12	4.1647e-15	2.1513e-12	554.855	2.84685e-15	4.70612e-11	M1
Rps6kc1	0.0188815	-1.784	-2.51224	-1.34234	0.804402	1.00657e-12	3.89533e-15	1.11834e-11	554.094	2.87418e-15	4.75131e-11	M2
G530011O06Rik	3.47694	4.75059	6.55457	6.29551	3.32478e-10	1.51764e-12	1.13595e-13	2.92943e-13	553.817	2.88421e-15	4.7679e-11	M1
Vta1	0.332598	1.30101	2.45163	2.20927	0.000914389	8.76736e-11	1.35149e-14	5.75207e-14	553.365	2.90068e-15	4.79511e-11	M1
Fzd5	2.12325	3.69293	3.54983	1.36697	3.95932e-11	2.118e-14	1.28793e-13	1.1358e-08	552.911	2.91731e-15	4.8226e-11	M1
Flcn	-0.845681	-2.8981	-3.63112	-1.6286	5.10857e-08	6.87925e-14	4.07754e-14	1.72383e-11	552.096	2.94745e-15	4.87243e-11	M2
Apex1	-0.184248	-0.664161	-2.48458	-2.34198	0.0217965	1.85768e-07	7.32459e-15	2.48621e-14	551.844	2.95684e-15	4.88796e-11	M2
Rab10	0.193424	0.732455	1.46271	1.75628	0.00311385	1.34712e-09	7.92295e-14	5.83968e-15	551.752	2.96026e-15	4.8936e-11	M1
Ctns	-0.250515	-1.45142	-3.89358	-2.6445	0.00411025	3.75174e-11	1.20273e-14	9.40612e-14	551.516	2.9691e-15	4.90821e-11	M2
Ccl22	1.12492	3.72101	5.63283	3.08746	0.00727578	5.17479e-10	1.1846e-14	3.94929e-14	551.388	2.9739e-15	4.91615e-11	M1
Hmha1	0.0142025	-0.426885	-3.93869	-2.52588	0.851447	8.87952e-05	2.72674e-15	5.94422e-14	550.678	3.00072e-15	4.96049e-11	M2
Tpst1	1.01356	2.69133	2.47293	2.18212	1.32087e-07	1.69601e-13	1.36586e-13	4.90678e-13	550.204	3.01877e-15	4.99032e-11	M1
Cdk18	-0.0705516	-0.247592	-4.02219	-3.5002	0.379375	0.0114359	2.70854e-14	4.4591e-15	548.541	3.08311e-15	5.09668e-11	M2
Vezt	0.0226356	0.38551	3.03469	2.30105	0.822068	0.00165234	3.65839e-15	3.7264e-14	548.205	3.09627e-15	5.11844e-11	M1
B4galt5	1.48758	2.11034	2.5113	2.05516	2.56486e-10	1.05198e-12	8.31745e-14	8.52557e-13	548.152	3.09838e-15	5.12193e-11	M1
Tnip1	0.653371	2.95452	3.10615	3.03515	9.36685e-05	2.40109e-13	1.19353e-13	2.20201e-13	547.96	3.10592e-15	5.13439e-11	M1
Slc44a1	0.00751199	1.80038	2.62845	1.19654	0.922535	4.94109e-13	2.80125e-15	3.04657e-10	546.371	3.16941e-15	5.23935e-11	M1
Clec4d	0.926169	2.02479	2.93309	1.56985	1.95687e-08	5.05623e-13	6.23624e-15	1.92577e-10	546.198	3.17638e-15	5.25088e-11	M1
Kremen1	0.268805	2.16169	3.86347	2.61373	0.0416152	1.3007e-11	2.87865e-15	3.0784e-12	545.953	3.18633e-15	5.26732e-11	M1
Jdp2	-0.536852	2.62448	3.57689	3.92688	0.0038659	2.31173e-13	8.89654e-14	3.00152e-13	545.245	3.21527e-15	5.31516e-11	M1
Zyx	1.55161	3.34131	4.09636	2.08515	1.65991e-08	2.38908e-13	1.04131e-14	1.72117e-10	545.103	3.22111e-15	5.32482e-11	M1
Phlpp1	0.0458003	0.243086	2.77802	2.90772	0.520546	0.00314063	7.18326e-14	2.49681e-15	545.071	3.2224e-15	5.32695e-11	M1
Pvrl4	-0.462897	0.753344	2.90444	3.31654	0.000557489	3.89384e-06	2.07851e-14	8.92125e-15	544.379	3.25107e-15	5.37434e-11	M1
Bin2	-0.0998199	-0.378984	-4.04007	-1.79572	0.164688	0.000111603	9.67381e-16	5.82017e-13	544.265	3.25579e-15	5.38214e-11	M2
Klhl21	-1.89787	-4.65017	-5.68303	-3.30595	2.95899e-11	3.31529e-12	1.34986e-13	6.2612e-13	543.048	3.30698e-15	5.46677e-11	M2
Ripk1	1.23354	1.70945	1.42815	0.638728	3.27198e-12	2.91797e-14	4.54919e-13	2.44882e-08	542.445	3.33267e-15	5.50924e-11	M1
Id1	-3.31926	-3.67719	-2.52576	-0.208668	9.90769e-13	1.97401e-14	6.34666e-13	0.078568	541.282	3.38284e-15	5.59218e-11	M2
Pigv	-0.452577	1.69383	2.66789	1.96613	0.000460587	5.50508e-12	7.59349e-15	1.06991e-12	539.997	3.43931e-15	5.68552e-11	M1
Mtmr10	-0.393132	-2.28007	-4.22645	-1.28012	0.000232225	1.18591e-13	5.31592e-15	3.79436e-09	539.994	3.43946e-15	5.68577e-11	M2
Pparg	0.304107	-1.21391	-2.79191	-5.35743	0.00125644	3.56556e-10	1.08528e-13	8.38011e-15	539.259	3.47222e-15	5.73992e-11	M2
Amz1	-0.419462	-2.29389	-4.8813	-5.28894	0.000180908	5.55214e-12	1.89219e-13	2.27681e-14	539.162	3.47658e-15	5.74714e-11	M2
Rnf139	-0.610441	1.30987	2.56783	1.92182	6.39043e-06	8.13956e-11	5.59969e-15	5.55473e-13	537.79	3.53882e-15	5.85003e-11	M1
Tpcn1	-0.153263	-0.257215	-1.86975	-4.51953	0.0202965	0.000914294	3.45144e-13	1.35549e-15	536.638	3.59206e-15	5.93803e-11	M2
Sec23b	0.0522866	0.919428	2.2176	1.51024	0.443096	9.19964e-10	2.12541e-15	9.61085e-13	536.183	3.61335e-15	5.97322e-11	M1
Thbs1	0.814082	1.59135	2.64921	3.93289	3.11173e-07	3.09034e-10	6.68806e-12	1.90477e-15	536.112	3.61667e-15	5.97871e-11	M1
Sppl2a	-0.0636555	0.901462	1.91457	2.14752	0.373989	2.16143e-09	5.05825e-14	1.04024e-14	535.392	3.65069e-15	6.03495e-11	M1
Hcls1	-0.0368543	0.838257	1.66661	2.10052	0.566843	1.95176e-09	1.31726e-13	5.41176e-15	534.822	3.67786e-15	6.07988e-11	M1
Tra2a	0.541092	2.27081	3.13071	0.198079	5.87901e-05	3.89428e-13	1.41517e-15	0.0450082	534.636	3.68681e-15	6.09466e-11	M1
Tmem19	-0.246367	-0.920457	-2.06409	-1.53159	0.000494466	1.46877e-10	6.5588e-15	2.75959e-13	534.18	3.70877e-15	6.13096e-11	M2
Arl5c	0.260217	0.834755	2.2408	2.81384	0.00433542	5.11942e-08	3.10232e-13	2.42401e-15	534.072	3.71398e-15	6.13958e-11	M1
Lhfpl2	-0.589035	-2.18598	-5.50541	-5.01596	1.61351e-06	9.87291e-13	4.44654e-13	4.81387e-14	533.879	3.72333e-15	6.15504e-11	M2
Basp1	0.359132	1.36445	2.29361	1.87877	0.000132312	1.14755e-11	1.31117e-14	3.50155e-13	533.375	3.7479e-15	6.19566e-11	M1
Tnfsf15	1.47527	6.53764	8.73569	6.22314	0.00196874	2.73201e-13	2.33804e-14	3.66698e-12	533.042	3.76423e-15	6.22266e-11	M1
Tgm2	1.33544	2.66528	2.78906	2.05226	3.94825e-09	1.59834e-13	6.74488e-14	1.10785e-11	532.234	3.80425e-15	6.28881e-11	M1
Mov10	-0.199884	2.25927	3.64315	3.21778	0.216505	1.69609e-10	2.63526e-14	3.77945e-14	531.761	3.82788e-15	6.32786e-11	M1
Myo1g	0.23184	1.90561	2.26735	1.49286	0.00942711	3.79684e-13	1.76117e-14	4.31393e-12	531.16	3.85812e-15	6.37786e-11	M1
Mtmr6	0.266109	1.51519	1.69364	1.17297	0.000361298	1.49276e-13	3.2432e-14	6.46029e-12	529.985	3.91807e-15	6.47697e-11	M1
Mknk2	-0.244182	-0.920128	-3.20468	-0.621021	0.000816654	4.94945e-10	3.63411e-16	6.73744e-08	529.366	3.95008e-15	6.52988e-11	M2
Cebpg	-0.498829	-1.69199	-1.50616	-1.38657	1.71536e-06	8.9682e-14	2.99857e-13	8.12177e-13	528.288	4.00657e-15	6.62327e-11	M2
Minpp1	-0.143062	1.31079	2.58114	1.62441	0.105491	6.3658e-11	2.83514e-15	2.85422e-12	527.245	4.06208e-15	6.71502e-11	M1
Tmcc3	-0.330198	0.16716	2.40383	1.95332	0.000381473	0.0499532	4.91159e-15	5.23446e-14	526.875	4.08197e-15	6.74791e-11	M1
Zfand5	2.68375	1.85326	0.264762	0.189573	1.60626e-15	3.39719e-13	0.00384989	0.0257945	526.637	4.09483e-15	6.76916e-11	M1
4930523C07Rik	1.66778	3.52323	5.68357	3.1349	3.6194e-09	2.01339e-13	4.19645e-14	3.44856e-11	526.254	4.11566e-15	6.80359e-11	M1
Mlec	-0.184196	-0.20568	-1.67296	-2.3136	0.00690595	0.00392041	2.14847e-13	2.14165e-15	524.426	4.21657e-15	6.97042e-11	M2
Rasa4	0.0303721	0.819528	2.60097	2.57376	0.723176	1.32619e-07	2.03888e-14	1.85215e-14	522.491	4.32651e-15	7.15216e-11	M1
Pcyox1	-0.460183	-0.95644	-1.98292	-1.46742	4.10824e-07	5.68213e-11	1.11882e-14	5.17719e-13	522.447	4.32905e-15	7.15635e-11	M2
Abcd2	-0.243729	-1.52121	-5.54396	-7.81354	0.0036312	2.07133e-11	3.40438e-14	9.33989e-14	522.12	4.34796e-15	7.18762e-11	M2
Ifi205	6.51854	7.86946	9.59332	11.2791	1.72631e-09	4.47432e-13	4.61214e-14	1.28062e-11	521.922	4.35944e-15	7.20659e-11	M1
Cxcl10	8.8103	9.08292	9.80668	10.7946	3.48939e-12	1.16202e-13	3.69304e-13	1.21187e-09	521.807	4.36615e-15	7.21768e-11	M1
Tnfrsf21	-0.125574	-0.417091	-2.89185	-4.50388	0.0642034	2.83909e-05	1.99516e-13	2.59612e-15	521.728	4.37076e-15	7.22531e-11	M2
Tlr2	0.987736	2.5943	1.5604	-0.112319	2.06706e-09	1.35388e-15	5.48292e-12	0.188601	521.715	4.37149e-15	7.22652e-11	M1
Psme1	-0.0790698	0.688595	1.69558	1.97033	0.237381	3.04269e-08	8.6269e-14	6.86733e-15	521.106	4.40722e-15	7.28558e-11	M1
Pik3r5	0.364423	2.25472	2.34289	1.43733	0.000393274	5.51447e-14	4.96534e-14	3.57432e-11	520.965	4.41554e-15	7.29933e-11	M1
Prpf38a	0.0942851	1.49222	2.99403	2.80878	0.416191	4.15563e-10	1.55574e-14	7.79268e-14	519.556	4.49958e-15	7.43826e-11	M1
Lrp12	0.616163	0.175297	-1.91533	-2.26605	1.70592e-08	0.00482047	1.1603e-13	6.72284e-15	518.799	4.54551e-15	7.51419e-11	M2
Serpinb9	-0.073326	1.67352	3.03327	4.19747	0.60427	1.7209e-09	2.28371e-13	5.74277e-15	518.623	4.55622e-15	7.53189e-11	M1
P2ry13	3.07084	3.27849	3.71065	3.34674	2.75577e-12	1.24039e-12	8.05774e-13	4.56116e-12	516.04	4.71742e-15	7.79837e-11	M1
D1Ertd622e	1.01686	2.12063	2.19072	0.355839	1.3293e-09	5.14032e-14	2.24895e-14	0.000263941	515.221	4.76987e-15	7.88507e-11	M1
N4bp1	0.458922	1.17938	1.8169	1.94073	1.15775e-05	3.168e-11	9.23176e-14	4.65984e-14	514.633	4.80793e-15	7.94799e-11	M1
Pik3cg	-0.0942288	-0.588681	1.88549	2.18358	0.166432	3.12196e-07	4.43075e-14	1.07794e-14	514.033	4.84715e-15	8.01283e-11	M1
Ier2	3.59915	1.99494	1.51825	1.63629	3.47089e-15	2.23852e-11	1.16774e-09	5.47037e-10	513.798	4.86261e-15	8.03838e-11	M1
Pla2g15	0.422182	0.104022	-1.25492	-2.99431	2.08303e-05	0.134715	1.95432e-11	6.1774e-16	511.38	5.02491e-15	8.30668e-11	M2
Stard8	-0.188031	0.602049	2.8143	0.431449	0.0142579	3.92856e-07	2.08879e-16	1.39089e-05	511.192	5.03783e-15	8.32804e-11	M1
Optn	1.15594	1.57657	2.77422	3.389	3.26483e-07	2.12495e-10	1.70731e-13	2.27847e-14	510.077	5.11501e-15	8.45563e-11	M1
Elp5	0.478733	1.2768	1.88861	1.73948	1.30218e-05	2.81757e-11	4.11906e-14	1.33515e-13	509.47	5.15759e-15	8.52601e-11	M1
Cd14	0.729287	1.55973	2.35398	1.83347	4.59266e-08	2.52183e-12	2.0956e-14	4.95378e-12	509.132	5.18144e-15	8.56543e-11	M1
Gm12185	2.57688	6.60139	6.92434	5.2518	8.23792e-08	2.97394e-12	2.09649e-13	1.43234e-13	509.125	5.18192e-15	8.56624e-11	M1
Stx2	0.0260592	0.0210814	1.95577	2.54527	0.731287	0.795987	2.57211e-13	2.42515e-15	508.381	5.23496e-15	8.65392e-11	M1
Gsr	0.0488922	0.436935	1.55871	2.79999	0.488967	1.83185e-05	3.33372e-12	1.05939e-15	507.587	5.29227e-15	8.74865e-11	M1
Armcx6	1.3972	3.95847	6.28768	8.10842	2.47847e-05	1.01073e-10	1.41283e-13	2.6083e-14	507.084	5.32887e-15	8.80915e-11	M1
Rassf3	0.29886	-0.350777	-3.03703	-1.82936	0.000159941	8.44709e-05	7.35738e-15	7.28887e-14	506.962	5.33785e-15	8.824e-11	M2
Zfp281	1.25582	2.18538	2.73791	2.3002	5.48248e-09	1.59797e-12	8.98019e-14	1.23874e-12	506.88	5.34381e-15	8.83385e-11	M1
Tex2	0.128783	-0.863587	-3.00232	-1.56752	0.0605049	1.64487e-09	1.63168e-15	8.7969e-12	506.818	5.3484e-15	8.84144e-11	M2
Rnf217	-0.0468188	-0.971319	1.84953	3.28809	0.630531	1.59554e-08	2.29926e-12	1.89016e-15	506.782	5.35101e-15	8.84575e-11	M1
Ppp4r2	0.267691	1.68636	2.37312	1.61284	0.00893809	1.5405e-12	1.37063e-14	6.2475e-12	504.569	5.51659e-15	9.11948e-11	M1
Metrnl	-0.120489	0.0982306	-2.05485	-1.93214	0.0465052	0.0940066	1.3452e-14	2.57567e-14	504.554	5.51772e-15	9.12135e-11	M2
Slamf8	2.6882	6.00763	5.97633	2.99117	3.42096e-08	1.9542e-12	5.37252e-14	1.55605e-12	504.334	5.53445e-15	9.14899e-11	M1
Zfp395	-0.167703	-2.26735	-5.60624	-5.4939	0.0176321	1.45559e-12	2.20764e-13	1.14681e-13	503.529	5.59636e-15	9.25135e-11	M2
Ncoa5	0.511735	1.5923	2.09463	1.68448	1.51511e-05	2.75189e-12	3.12529e-14	1.10881e-12	503.476	5.60049e-15	9.25817e-11	M1
Sesn1	-0.922172	-3.09506	-5.74312	-5.48123	1.8902e-07	3.80092e-12	1.58803e-13	1.80199e-13	502.833	5.65048e-15	9.34081e-11	M2
Serp1	-0.113196	0.36693	1.71403	2.78778	0.156492	0.00025798	1.50613e-12	1.42009e-15	502.767	5.65564e-15	9.34934e-11	M1
Dgkz	-0.193095	-0.925054	-3.27171	-1.94982	0.0161435	6.87308e-09	5.35483e-15	3.74117e-13	502.424	5.68259e-15	9.39388e-11	M2
Plk2	2.55093	1.05429	-0.534821	-0.89255	8.5758e-16	2.65375e-10	3.95864e-06	8.69806e-09	502.33	5.69001e-15	9.40615e-11	M1
Fbxl5	0.547292	2.32351	1.71623	1.36933	4.98488e-06	1.2754e-14	1.07527e-12	3.14939e-11	502.01	5.71529e-15	9.44795e-11	M1
Cndp2	0.381607	1.08772	1.72113	1.43873	1.23814e-05	1.97762e-11	2.97276e-14	3.30138e-13	501.762	5.73501e-15	9.48054e-11	M1
Gpr183	-2.21594	-5.82412	-6.84431	-6.16246	4.38815e-12	2.68696e-13	1.62586e-12	2.8711e-11	501.159	5.78322e-15	9.56024e-11	M2
Batf	1.21212	2.53368	3.523	4.81451	5.1447e-06	9.03993e-11	6.84192e-13	1.22463e-14	500.692	5.82085e-15	9.62245e-11	M1
Dnajb4	2.64778	3.64696	2.84107	-1.37097	1.12162e-12	3.49179e-14	3.38656e-12	1.95536e-06	500.522	5.83459e-15	9.64516e-11	M1
Aldh1b1	-0.851476	-1.27871	1.3921	2.42122	4.10872e-06	5.31573e-09	8.62644e-12	2.05223e-15	499.956	5.88072e-15	9.72143e-11	M1
Rabgef1	2.693	2.30421	1.43432	0.991973	2.76855e-14	2.29895e-13	3.38699e-10	4.00598e-08	499.514	5.91705e-15	9.78148e-11	M1
Cpne3	0.035878	0.434797	2.15108	1.97135	0.60849	1.60189e-05	1.10283e-14	4.93141e-14	499.087	5.95236e-15	9.83985e-11	M1
1110007C09Rik	0.191546	1.59901	3.65029	1.31311	0.0498731	4.51101e-11	1.29097e-15	1.47165e-09	497.972	6.04581e-15	9.99433e-11	M1
Wwp1	0.0120491	-0.0218219	-1.16892	-3.48574	0.848226	0.735494	1.45005e-10	4.4049e-16	497.969	6.04603e-15	9.9947e-11	M2
Tmem39a	0.703583	0.90226	3.0663	2.29028	1.91896e-05	2.75905e-07	3.75016e-15	6.26866e-13	497.821	6.05853e-15	1.00154e-10	M1
Sptlc2	0.260109	1.04242	1.60032	1.15778	0.000217072	8.07827e-12	1.44824e-14	1.98962e-12	497.442	6.09072e-15	1.00686e-10	M1
Il1b	5.31487	7.57615	8.24574	8.06726	1.23154e-10	4.80418e-14	1.04001e-12	1.56298e-10	495.022	6.30104e-15	1.04163e-10	M1
Tank	1.10593	2.42519	3.20649	3.02247	3.91116e-07	3.14462e-12	1.36244e-13	2.98614e-13	494.942	6.30814e-15	1.0428e-10	M1
Tanc2	0.274368	0.692279	-2.74489	-2.50535	0.00577284	7.92169e-07	1.84015e-14	4.28682e-14	494.08	6.38513e-15	1.05553e-10	M2
Vcam1	0.808726	3.99361	7.29637	6.10478	0.0110015	4.00052e-11	2.11533e-14	3.57323e-13	494.048	6.38798e-15	1.056e-10	M1
Snx30	-0.180393	-2.55987	-4.53842	-2.46975	0.0318466	4.37738e-13	3.80266e-13	2.62369e-13	493.495	6.43802e-15	1.06427e-10	M2
Plekho1	-0.83162	-2.68104	-0.854119	0.454103	1.35663e-09	1.16933e-15	6.55103e-10	1.00384e-06	492.979	6.48502e-15	1.07204e-10	M2
Ece1	-0.00605747	0.236293	2.10581	4.14354	0.955481	0.044317	9.56947e-12	8.67482e-16	492.771	6.50409e-15	1.07519e-10	M1
Upp1	3.72823	6.6351	10.0824	10.8695	1.32731e-06	3.47738e-11	9.5135e-14	1.0877e-13	492.336	6.54425e-15	1.08183e-10	M1
Wsb1	1.86773	1.14407	1.46057	0.884342	5.10576e-14	2.81145e-11	1.13911e-12	9.74605e-10	492.156	6.56092e-15	1.08459e-10	M1
Atp6v0d2	-0.0629999	-0.591629	-2.06956	-5.61573	0.554809	4.34855e-05	1.24563e-11	9.35228e-16	492.083	6.56767e-15	1.0857e-10	M2
Chst7	-1.00851	-2.39416	-3.75475	-4.35689	1.00183e-05	4.42279e-11	7.87539e-15	4.02623e-12	490.957	6.67319e-15	1.10315e-10	M2
Sertad2	0.910025	2.05519	2.01751	-0.081667	3.14565e-09	3.18433e-14	5.44042e-14	0.272232	489.992	6.76525e-15	1.11836e-10	M1
Gosr2	0.870823	2.23473	1.36472	0.474451	2.36425e-09	3.61973e-15	4.07193e-12	4.88362e-06	489.665	6.79668e-15	1.12356e-10	M1
6330416G13Rik	-1.08583	-2.35364	-1.49711	-1.83411	7.59443e-08	3.59346e-13	1.82342e-12	2.61882e-13	489.389	6.82348e-15	1.12799e-10	M2
Mt1	2.64989	3.14364	3.08406	-0.697201	1.99492e-12	1.99698e-13	2.06322e-13	0.000138594	489.244	6.8375e-15	1.13031e-10	M1
Trim36	-0.0714976	1.98907	2.29999	0.332138	0.443735	4.81448e-13	3.09493e-15	9.23886e-05	489.219	6.83991e-15	1.13071e-10	M1
Plekha3	-0.289219	-1.76314	-2.58201	-1.97172	0.00374381	2.99959e-12	3.0742e-14	1.5159e-12	488.937	6.86749e-15	1.13526e-10	M2
Matk	-0.21344	-0.423188	-2.89974	-8.27103	0.0311833	0.00030475	3.33783e-14	1.92042e-14	487.659	6.99366e-15	1.15612e-10	M2
Bach1	1.68094	1.56341	1.08125	0.0151787	5.92551e-14	1.02827e-13	5.37888e-11	0.814707	486.726	7.08754e-15	1.17164e-10	M1
Tmem104	-0.43876	-2.56317	-5.04014	-0.892392	0.000109259	1.98623e-13	1.15086e-14	2.2165e-08	485.6	7.20269e-15	1.19068e-10	M2
Smim3	0.515708	2.0721	2.76477	2.3591	2.28277e-05	6.00056e-13	9.8197e-14	2.14736e-12	484.619	7.30475e-15	1.20755e-10	M1
Calhm2	-0.878474	-3.01532	-3.27945	-2.76358	2.19715e-07	5.23071e-12	1.03673e-13	5.70889e-13	480.844	7.7133e-15	1.27509e-10	M2
Pmaip1	2.92118	1.95915	4.71348	3.92508	1.07601e-12	2.12694e-09	2.79219e-13	2.06706e-12	480.624	7.73782e-15	1.27914e-10	M1
Mavs	-0.245841	-1.3741	-2.65312	-1.52652	0.00127126	4.24006e-11	1.47385e-14	1.30666e-12	480.27	7.77759e-15	1.28571e-10	M2
Gja1	3.85156	5.80794	6.19951	4.58414	2.15527e-10	2.07993e-13	1.54365e-13	6.78056e-10	479.126	7.90778e-15	1.30724e-10	M1
Snx29	-0.158902	0.0269761	-4.94685	-5.57604	0.0569602	0.740212	4.85718e-15	2.42002e-13	478.912	7.93234e-15	1.31129e-10	M2
Gtf2b	2.02204	2.55537	1.90111	0.325449	1.11379e-12	3.96824e-14	4.7094e-12	0.00498793	478.659	7.96163e-15	1.31614e-10	M1
Fgd4	0.16062	-1.48008	-3.42457	-2.36902	0.0339359	5.30134e-11	1.20196e-13	7.12326e-14	478.292	8.00422e-15	1.32318e-10	M2
Pik3cd	0.615355	1.28881	2.24992	2.19323	3.69983e-06	3.29768e-10	7.81148e-14	8.83079e-14	477.58	8.0876e-15	1.33696e-10	M1
Tpcn2	-0.205019	-0.990337	-2.49731	-2.23286	0.00984351	1.26028e-09	4.5207e-14	7.36538e-14	477.557	8.09031e-15	1.33741e-10	M2
Gramd1a	0.194199	2.30338	2.47432	1.98003	0.064687	5.04938e-13	9.93785e-14	2.41001e-12	477.417	8.10686e-15	1.34014e-10	M1
Gna12	-0.222273	-0.690116	-2.66489	-2.54158	0.00535929	2.00893e-07	6.3683e-14	2.40973e-14	476.638	8.19942e-15	1.35545e-10	M2
Prkar2a	-0.307768	-0.498214	-1.99273	-2.46409	0.000170093	1.12384e-06	4.9871e-14	2.88192e-14	476.254	8.24562e-15	1.36308e-10	M2
Il1a	7.14958	8.55173	8.51115	6.74764	3.62505e-12	6.76471e-14	3.38529e-12	1.54713e-08	475.931	8.2846e-15	1.36953e-10	M1
Dtx2	-0.198068	1.28141	2.24241	3.42875	0.104112	1.99253e-08	1.51278e-12	4.31329e-15	475.127	8.38268e-15	1.38574e-10	M1
Crat	-0.154074	-0.41236	-2.32777	-2.24009	0.0279235	2.32708e-05	8.25169e-14	1.41233e-14	474.67	8.43899e-15	1.39505e-10	M2
Snap29	0.429923	1.21596	2.11422	1.11695	2.19509e-05	1.95774e-11	5.98689e-15	5.70826e-11	474.038	8.51755e-15	1.40804e-10	M1
Samd1	-0.223265	-1.80568	-5.28778	-2.14003	0.0144711	1.32395e-11	2.68359e-14	1.19198e-12	473.732	8.55586e-15	1.41437e-10	M2
Atp10a	0.653242	0.661256	5.07578	4.41081	0.0109685	0.0112391	1.05555e-14	1.05365e-13	472.024	8.7736e-15	1.45036e-10	M1
Frmd4a	-0.155218	1.1566	2.25848	1.95654	0.0861615	8.91915e-10	2.71575e-14	1.71589e-13	471.959	8.78206e-15	1.45176e-10	M1
Rap1gds1	-0.00864578	1.56942	1.77524	0.891825	0.89065	2.43592e-13	2.4532e-14	4.55603e-10	471.101	8.89386e-15	1.47024e-10	M1
Rilpl2	-0.211262	0.584423	2.35774	1.84812	0.006947	8.87776e-07	1.36336e-14	1.3326e-13	471.016	8.90501e-15	1.47209e-10	M1
Rasa3	0.0368106	-1.24147	-1.66943	-1.94043	0.560638	1.26849e-11	3.84575e-13	6.07097e-14	470.565	8.96461e-15	1.48194e-10	M2
Ppp3cc	0.283244	2.39779	3.85621	2.59386	0.0237359	1.41838e-12	1.30591e-14	1.09837e-10	470.089	9.02794e-15	1.49241e-10	M1
Parp1	-0.279359	-0.291599	-2.17114	-2.67338	0.00118402	0.00101717	1.09023e-13	1.20483e-14	470.006	9.03909e-15	1.49425e-10	M2
Map3k12	-0.133526	-3.40044	-5.36073	-3.488	0.303204	4.31606e-12	5.06957e-14	1.12131e-12	469.656	9.08599e-15	1.502e-10	M2
Dnase2a	-0.236264	-0.261696	-1.64522	-2.63094	0.00252867	0.00132187	9.45129e-13	3.43923e-15	469.557	9.09941e-15	1.50422e-10	M2
Slc7a11	2.6641	6.17953	5.13906	1.96571	1.59731e-08	4.46144e-15	5.17338e-12	9.22539e-07	469.224	9.14442e-15	1.51166e-10	M1
Fpr2	0.659222	3.82733	7.25593	7.85404	0.00367044	5.46984e-12	8.40528e-14	5.29056e-13	469.207	9.14665e-15	1.51203e-10	M1
Tnip3	2.64442	2.97914	3.09218	3.01119	1.61451e-11	1.56548e-12	2.15207e-12	3.50741e-12	468.705	9.21505e-15	1.52334e-10	M1
Map4	-0.0138877	0.400274	1.99669	1.96078	0.844185	5.03928e-05	3.53493e-14	3.24555e-14	468.676	9.21908e-15	1.52401e-10	M1
Lfng	-0.192288	-1.50966	-2.95149	-1.15138	0.0163134	1.22679e-11	4.01571e-15	5.63541e-10	467.67	9.35792e-15	1.54696e-10	M2
Pik3cb	0.536314	2.20188	1.75568	0.346803	7.2885e-07	8.83092e-15	3.64629e-13	0.000105979	467.502	9.38136e-15	1.55083e-10	M1
Oas2	0.6757	2.40333	4.01138	4.34408	0.000629255	1.52146e-10	1.48966e-13	6.45245e-14	467.393	9.39659e-15	1.55335e-10	M1
Nfkbib	2.13704	3.16488	3.46945	3.12664	4.18494e-10	1.83069e-12	4.62837e-13	2.58009e-12	466.77	9.48405e-15	1.56781e-10	M1
Ccdc50	-0.026954	0.522699	2.08146	1.64112	0.676782	8.87353e-07	9.14149e-15	2.60692e-13	466.633	9.50351e-15	1.57102e-10	M1
Actb	-0.0171237	0.592799	1.88127	1.78932	0.79062	1.76921e-07	3.16867e-14	6.13121e-14	466.189	9.56667e-15	1.58147e-10	M1
Bbx	0.206758	1.37701	0.981679	1.44274	0.00254092	2.64074e-13	7.50983e-12	1.44815e-13	465.667	9.64151e-15	1.59384e-10	M1
Ninj1	0.731421	1.67889	2.62416	1.22578	2.00944e-07	3.61624e-12	1.0758e-14	5.6692e-10	465.472	9.66964e-15	1.59849e-10	M1
Cept1	-0.0414982	0.820316	2.45327	2.37619	0.641845	1.89392e-07	5.18625e-14	3.8192e-14	464.968	9.74283e-15	1.61059e-10	M1
Ptpn7	-0.666713	-0.894152	-1.99728	-0.955326	1.2108e-08	7.93421e-10	5.79751e-15	4.36563e-11	464.657	9.7882e-15	1.61809e-10	M2
Nupr1	0.622895	3.57342	5.47411	5.84961	0.0379996	1.86794e-11	1.00035e-13	2.39881e-13	463.132	1.00146e-14	1.65551e-10	M1
Msr1	0.341521	1.46699	2.71762	1.84732	0.00153672	6.66015e-11	1.46198e-14	2.47988e-12	463.008	1.00334e-14	1.65861e-10	M1
Fmnl3	-0.0484113	0.173765	-3.45596	-3.03709	0.532418	0.0400008	5.61018e-15	3.6743e-13	462.734	1.00746e-14	1.66544e-10	M2
Gm6377	4.05796	5.7539	6.18172	5.16894	3.22941e-12	1.03489e-13	3.26948e-11	2.24395e-10	462.206	1.0155e-14	1.67873e-10	M1
Cd47	-0.0597915	0.54268	1.74613	1.9384	0.374367	5.63765e-07	8.11826e-14	2.58072e-14	461.046	1.03341e-14	1.70834e-10	M1
Plekhm1	-0.160695	-0.27936	-1.95117	-2.18421	0.0282919	0.000718231	1.09616e-13	1.43541e-14	460.95	1.0349e-14	1.71079e-10	M2
Ebi3	0.00208805	0.740764	2.15961	3.23147	0.982905	1.91577e-06	1.05392e-12	4.71329e-15	460.817	1.03699e-14	1.71425e-10	M1
Olr1	6.39175	6.93778	5.41488	0.451489	2.0834e-10	7.26212e-15	5.91219e-12	0.271392	460.469	1.04246e-14	1.72329e-10	M1
Znrf2	0.0272237	-0.595069	-2.22741	-2.19172	0.708463	8.63994e-07	5.38857e-14	3.76048e-14	459.303	1.06099e-14	1.75393e-10	M2
Kcnk13	0.0495331	-0.875099	-3.7687	-2.11046	0.503708	9.77149e-09	1.31401e-14	4.26814e-13	459.11	1.0641e-14	1.75907e-10	M2
H2-D1	0.319573	1.12294	1.71194	1.56659	0.000148343	3.59294e-11	8.42319e-14	3.1169e-13	458.474	1.07441e-14	1.77611e-10	M1
Daam1	0.261913	0.306855	2.37014	2.73194	0.0067716	0.00318283	1.13479e-13	1.49691e-14	457.938	1.08319e-14	1.79062e-10	M1
Noc4l	2.37744	3.29525	2.86184	1.35027	3.76523e-11	1.60358e-13	3.62238e-13	4.56491e-08	457.647	1.08799e-14	1.79855e-10	M1
Adprm	-0.221285	-0.28336	2.65054	3.48462	0.103791	0.0403692	3.79276e-13	6.35378e-15	457.327	1.09329e-14	1.80732e-10	M1
Trim26	-0.0242029	1.123	1.9407	1.179	0.708111	3.49043e-11	1.03851e-14	1.02522e-11	456.805	1.10202e-14	1.82175e-10	M1
Tcf4	0.296767	0.825431	2.65502	1.70739	0.00190963	4.45548e-08	4.30409e-15	4.53809e-12	454.595	1.13983e-14	1.88425e-10	M1
Map2k4	-0.0115972	1.15646	2.46462	1.51936	0.888366	3.40036e-10	6.18354e-15	9.85589e-12	454.488	1.14169e-14	1.88733e-10	M1
Asap1	0.163764	-0.172282	-1.83936	-2.66496	0.0412456	0.0332531	5.74718e-13	5.51524e-15	454.473	1.14195e-14	1.88776e-10	M2
Ascc3	0.174255	0.907013	2.42385	2.27127	0.0612955	3.63714e-08	4.47911e-14	8.06804e-14	454.133	1.14791e-14	1.89762e-10	M1
Niacr1	4.29739	6.25694	6.87271	6.17392	2.14035e-11	3.7037e-13	2.44074e-12	5.62067e-11	454.068	1.14906e-14	1.89951e-10	M1
Twsg1	-0.313366	0.964832	2.40252	2.21697	0.00273323	5.97119e-09	2.67307e-14	2.34788e-13	453.854	1.15283e-14	1.90575e-10	M1
Bst2	-0.0734451	0.532602	1.93272	2.90086	0.417721	2.92163e-05	1.36605e-12	4.33325e-15	453.638	1.15665e-14	1.91206e-10	M1
Psd4	-0.0906117	1.19381	2.02649	2.19202	0.292772	5.14979e-10	1.50173e-13	6.05084e-14	453.413	1.16066e-14	1.91868e-10	M1
Klf9	1.03061	0.135172	-2.21387	-5.02204	1.31816e-09	0.0897622	1.18218e-12	1.23349e-14	453.104	1.16617e-14	1.92779e-10	M2
Inpp5d	0.0349228	-0.535603	-2.78489	-1.26738	0.596467	1.41582e-06	1.7393e-15	3.4359e-11	452.932	1.16926e-14	1.9329e-10	M2
Slfn3	0.49673	2.60737	4.35102	2.97945	0.00627095	1.85968e-12	9.15024e-14	2.62094e-12	452.908	1.16967e-14	1.93359e-10	M1
Pnpt1	0.452537	1.26034	2.49974	1.75216	0.000191554	2.79645e-10	1.22228e-14	3.47767e-12	451.627	1.19296e-14	1.97208e-10	M1
Tlr3	0.668465	2.10243	3.81731	2.53628	0.000133506	8.37881e-11	1.83193e-14	3.03164e-12	451.477	1.19572e-14	1.97664e-10	M1
Plekha1	-0.0459848	-1.21313	-1.61645	-2.08448	0.456039	3.18522e-11	1.02809e-12	3.88268e-14	450.82	1.20787e-14	1.99674e-10	M2
Triobp	-0.0500526	1.09686	2.35568	1.96657	0.581767	2.86595e-09	3.30147e-14	2.15538e-13	450.259	1.21839e-14	2.01412e-10	M1
Pilra	0.17927	1.40715	3.52813	3.03404	0.0636197	3.79441e-10	1.0276e-14	3.52765e-12	450.146	1.22052e-14	2.01764e-10	M1
Gdf15	5.98406	4.35576	-2.12302	-1.84081	2.20395e-15	1.52905e-11	9.88473e-05	0.00011589	449.968	1.22388e-14	2.02319e-10	M1
Sik3	0.237608	1.39345	2.34948	2.29173	0.0146597	1.05782e-10	5.25143e-14	3.99488e-13	449.83	1.2265e-14	2.02752e-10	M1
Gmppb	-0.424728	0.27013	1.97613	2.32446	0.00128927	0.0111486	9.46232e-14	2.18766e-14	449.766	1.2277e-14	2.02951e-10	M1
Fam53b	-0.395121	-2.92396	-2.00713	-0.747699	5.29083e-05	5.11492e-14	1.05979e-13	3.69906e-08	449.116	1.24012e-14	2.05005e-10	M2
Slc25a13	0.00406254	-0.457545	-2.22802	-2.0446	0.952964	6.96543e-06	2.7808e-14	9.14121e-14	448.244	1.257e-14	2.07794e-10	M2
Rnf31	0.530744	1.53063	2.84822	2.49603	0.000252748	7.03691e-10	5.39384e-14	2.41177e-13	447.654	1.26855e-14	2.09705e-10	M1
Slc33a1	-0.0485165	-0.0688956	2.10338	2.64367	0.593863	0.451975	1.87645e-13	1.20004e-14	447.295	1.27565e-14	2.10878e-10	M1
Ddhd1	0.541592	1.73442	2.16637	-1.20714	0.000123393	6.1535e-13	3.85999e-14	2.30117e-10	447.022	1.28108e-14	2.11776e-10	M1
Notch1	0.695083	3.83471	3.21821	2.1516	0.000249663	8.83322e-14	2.96326e-13	9.49896e-11	446.426	1.29301e-14	2.13748e-10	M1
Klc4	-0.186376	-0.460704	-2.7109	-4.86773	0.0158072	1.6445e-05	1.27038e-13	2.31331e-14	445.466	1.31251e-14	2.16972e-10	M2
Cebpd	2.2836	3.35866	4.58227	3.02061	1.01194e-09	3.46346e-12	1.34954e-13	2.33749e-11	445.026	1.32157e-14	2.18468e-10	M1
Syk	0.130233	1.34611	2.21188	1.49532	0.0938634	2.13313e-11	2.49633e-14	4.35275e-12	444.848	1.32525e-14	2.19076e-10	M1
Rps6ka1	-0.310765	-0.697938	-2.66576	-0.920924	0.000146279	3.44782e-08	1.78846e-15	4.43774e-10	444.833	1.32557e-14	2.19129e-10	M2
Pmpcb	-0.0474304	0.615077	1.65474	1.70354	0.467622	7.74903e-08	6.8027e-14	6.30226e-14	444.361	1.33539e-14	2.20753e-10	M1
Tbk1	0.296262	1.2419	1.83819	1.28464	0.000407933	8.15302e-12	3.85996e-14	5.65215e-12	444.066	1.34156e-14	2.21773e-10	M1
Cd180	0.695532	1.53111	1.85516	-0.00939452	1.14068e-08	2.74242e-13	2.61813e-14	0.880948	443.728	1.34868e-14	2.2295e-10	M1
Trp53inp1	-0.495872	-2.32879	-4.0065	-2.99691	3.87139e-05	2.75084e-12	2.29497e-13	1.10718e-12	443.38	1.35607e-14	2.24171e-10	M2
B3gnt8	-0.539645	-2.58745	-6.03215	-2.88872	1.68149e-06	6.49705e-12	3.65116e-13	4.58649e-13	443.344	1.35684e-14	2.24299e-10	M2
Irf4	-0.0223876	-1.4652	-5.80621	-7.52422	0.843796	7.34645e-10	1.65549e-14	1.4369e-12	441.845	1.38917e-14	2.29643e-10	M2
Ankrd33b	0.351464	1.61236	2.66615	2.31898	0.000365032	3.92971e-12	1.20811e-13	1.83695e-12	441.078	1.40605e-14	2.32434e-10	M1
Pi4k2b	0.413918	1.03228	3.25499	1.80511	0.000445915	5.75998e-09	5.51183e-15	1.19872e-11	440.891	1.4102e-14	2.33121e-10	M1
Sort1	-0.180361	-0.122225	-1.01004	-4.19342	0.00862701	0.0629647	3.65564e-10	1.08237e-15	440.368	1.42189e-14	2.35052e-10	M2
Klf10	-1.59865	-1.30173	-3.12334	-2.04741	8.94332e-11	1.1331e-09	8.00631e-14	4.13506e-12	439.96	1.43107e-14	2.3657e-10	M2
Enpp4	0.796336	3.26722	5.78267	6.11215	0.000798853	6.95124e-11	4.8812e-13	7.91126e-14	439.921	1.43197e-14	2.36719e-10	M1
Whamm	-0.295731	1.12135	2.59023	1.88106	0.0130727	7.60678e-09	1.5335e-14	9.19717e-13	439.737	1.43614e-14	2.37408e-10	M1
Adap2	-0.190695	1.75329	2.96674	2.21942	0.0924667	8.777e-11	3.19147e-14	1.41772e-12	439.714	1.43666e-14	2.37494e-10	M1
Gbp6	5.84282	7.00937	9.03574	9.78324	2.11056e-09	5.13502e-12	5.62883e-13	1.70224e-12	439.405	1.44369e-14	2.38657e-10	M1
Adrbk2	0.523143	0.711899	2.39825	1.70139	6.07983e-06	1.74769e-07	9.95689e-15	1.81657e-12	438.596	1.46232e-14	2.41736e-10	M1
Wdr11	-0.0954624	-1.04096	-1.85178	-1.74444	0.13097	1.21898e-10	1.0226e-13	2.54674e-13	438.062	1.47474e-14	2.4379e-10	M2
Tfg	-0.0605454	0.304581	2.04572	1.95522	0.427943	0.000972877	3.77978e-14	7.23386e-14	437.329	1.49203e-14	2.46647e-10	M1
Mb21d1	1.83527	2.28713	2.6508	1.80362	1.04371e-10	9.75035e-13	5.75019e-13	1.02305e-10	436.244	1.51802e-14	2.50944e-10	M1
Ccnj	-1.85647	-0.171609	3.10412	3.13067	2.39049e-07	0.190117	1.01612e-13	5.04062e-14	435.564	1.53457e-14	2.5368e-10	M1
Rhbdf2	0.544499	2.19959	3.25463	2.19824	0.000731253	7.71561e-12	4.16684e-14	8.50605e-12	435.376	1.53919e-14	2.54443e-10	M1
Serpine1	3.86403	6.36545	7.95775	5.65973	2.27418e-09	4.38131e-13	2.64398e-13	3.06381e-10	434.784	1.55381e-14	2.5686e-10	M1
Skil	0.992531	0.719198	1.56315	1.35851	8.92845e-11	3.626e-09	1.24909e-13	1.7792e-12	434.247	1.56721e-14	2.59075e-10	M1
Pde12	-0.984378	-1.53017	-2.09968	-1.77363	3.97056e-08	7.3602e-12	1.22702e-13	5.77257e-12	433.746	1.57984e-14	2.61164e-10	M2
Tnfrsf1a	1.02192	1.9479	2.21437	1.42545	7.34168e-09	1.14207e-12	1.61985e-13	7.58782e-11	433.353	1.58984e-14	2.62817e-10	M1
Smad7	-3.15298	-2.94676	-2.97209	-1.69923	9.77597e-13	2.41891e-12	9.59825e-13	6.29794e-08	433.298	1.59124e-14	2.63048e-10	M2
Rnf34	0.291684	0.6698	1.78325	2.07096	0.000942592	1.58614e-07	2.1445e-13	3.42243e-14	433.274	1.59186e-14	2.6315e-10	M1
Aebp2	0.288202	1.75433	1.82297	0.920377	0.00119712	1.89191e-13	8.20002e-14	1.66871e-09	432.847	1.6028e-14	2.64958e-10	M1
Slc16a3	-0.0980559	-0.0480966	1.62326	3.54604	0.323151	0.644654	7.14542e-11	1.61984e-15	432.315	1.61657e-14	2.67234e-10	M1
Plscr1	1.57683	3.4874	4.17159	1.37598	1.87946e-09	4.42996e-14	8.24116e-13	4.07792e-07	431.804	1.62991e-14	2.69441e-10	M1
Iqsec1	-0.085645	-1.83947	-3.69345	-2.11199	0.282772	4.13796e-12	8.12879e-14	4.30398e-12	431.303	1.64311e-14	2.71623e-10	M2
Tmem171	1.06857	2.71358	4.28796	3.61506	2.18234e-06	6.29525e-11	2.86232e-13	2.73234e-13	430.355	1.66844e-14	2.75809e-10	M1
Ptk2b	0.150984	1.11878	2.01243	1.738	0.0473029	1.94695e-10	7.37869e-14	4.41763e-13	430.182	1.6731e-14	2.76581e-10	M1
Sla	-0.102182	-0.171459	-5.16106	-1.13901	0.139275	0.0157931	1.96445e-15	4.46409e-11	430.165	1.67356e-14	2.76656e-10	M2
Pydc4	2.11482	5.93405	7.90742	8.05293	3.52039e-06	1.47274e-11	2.06157e-13	8.63062e-13	429.571	1.68972e-14	2.79328e-10	M1
9830001H06Rik	-0.0882062	-1.65553	-3.41034	-3.26136	0.350616	3.88445e-10	1.7688e-13	1.30948e-13	429.019	1.7049e-14	2.81837e-10	M2
Ier5l	-1.17798	-2.97962	-6.62314	-6.36187	1.07731e-07	7.03695e-11	1.86265e-13	6.69585e-13	428.808	1.71075e-14	2.82803e-10	M2
Exoc3l4	2.51428	4.27941	5.23877	3.30183	7.03326e-09	6.77839e-13	1.36454e-13	6.49709e-10	428.641	1.71538e-14	2.83569e-10	M1
Hdac5	-0.132683	-0.233796	-3.59496	-3.23129	0.102004	0.012092	5.26577e-14	6.43404e-14	428.609	1.71628e-14	2.83718e-10	M2
Tmpo	0.0341901	-0.253298	1.89127	1.90775	0.623125	0.00234145	5.42483e-14	6.56007e-14	427.75	1.74037e-14	2.877e-10	M1
Zc3h7a	0.135745	1.7291	2.95235	1.95039	0.224189	4.35334e-11	2.33382e-14	8.80978e-12	426.616	1.77279e-14	2.9306e-10	M1
S100a10	0.425008	1.37955	2.28366	1.41971	6.23806e-05	2.73012e-11	2.22109e-14	2.77841e-11	425.686	1.79988e-14	2.97538e-10	M1
Ppp1r11	0.532326	1.19732	1.73214	1.68199	2.59775e-06	6.60767e-11	1.9217e-13	4.91133e-13	425.527	1.80457e-14	2.98313e-10	M1
Smagp	-0.0638329	0.477181	2.21977	1.70308	0.38234	1.08857e-05	1.25726e-14	6.98305e-13	425.282	1.8118e-14	2.99509e-10	M1
Vasp	0.0185977	0.919635	1.70582	2.29609	0.815356	9.17187e-09	1.05328e-12	2.00527e-14	424.075	1.84794e-14	3.05483e-10	M1
Stt3b	-0.164382	-0.412797	-1.22972	-2.21743	0.0184715	8.90205e-06	7.56795e-12	4.71008e-15	423.98	1.85081e-14	3.05957e-10	M2
Gpr155	0.279437	-1.67609	-4.19409	-4.10636	0.00881996	5.54497e-11	3.44488e-14	4.68633e-12	422.323	1.90188e-14	3.144e-10	M2
Cd80	0.366134	1.99418	5.09396	4.47267	0.0392924	2.73348e-10	5.30869e-14	8.87601e-13	421.795	1.91851e-14	3.17148e-10	M1
Usp48	-0.0483302	-0.455832	-2.03109	-1.62982	0.39642	1.60991e-06	2.95197e-14	2.68283e-13	421.098	1.94068e-14	3.20814e-10	M2
Larp1	-0.110293	1.10782	2.4475	2.2721	0.270666	6.97021e-09	7.43608e-14	2.0479e-13	420.695	1.95362e-14	3.22953e-10	M1
Itsn1	0.183755	-0.632894	-2.88131	-0.671337	0.017392	2.67544e-07	1.28963e-15	4.22116e-08	419.868	1.98053e-14	3.27402e-10	M2
Batf2	5.8987	7.84058	7.04493	5.0839	1.58963e-10	1.54436e-12	1.30182e-12	3.14626e-11	419.234	2.00145e-14	3.3086e-10	M1
Tmem219	0.0170208	0.70389	1.9126	1.90795	0.821505	1.19329e-07	8.64222e-14	1.16011e-13	417.614	2.05605e-14	3.39885e-10	M1
Mkl2	-0.207265	-0.344551	-2.43176	-2.28257	0.0144961	0.000245944	1.07743e-13	5.44469e-14	417.504	2.05979e-14	3.40505e-10	M2
Rab20	1.77326	1.40367	4.13334	4.48716	9.9504e-10	5.06145e-09	3.47571e-13	3.65667e-13	417.346	2.06523e-14	3.41404e-10	M1
Sipa1l1	0.0608783	0.364549	3.43165	3.60037	0.583096	0.00414627	1.03862e-13	4.87776e-14	417.116	2.07317e-14	3.42715e-10	M1
Socs1	1.9312	2.07951	2.88586	3.2377	5.73221e-10	8.48147e-11	8.55337e-13	8.55951e-13	416.376	2.0989e-14	3.46969e-10	M1
Ttyh2	-0.447035	-0.925948	-2.02465	-2.83204	5.02132e-05	9.54547e-09	1.00105e-12	3.37369e-14	415.149	2.14239e-14	3.54159e-10	M2
Crem	2.46958	4.31111	4.66175	2.527	6.43304e-10	2.72243e-13	6.41238e-13	5.08849e-09	413.907	2.18746e-14	3.61608e-10	M1
D17Wsu92e	0.0708487	1.09424	2.03803	1.37388	0.325845	2.03917e-10	2.52756e-14	5.75189e-12	413.682	2.19573e-14	3.62976e-10	M1
Tox4	0.167432	1.13735	1.81481	1.28225	0.0235048	4.15257e-11	4.16432e-14	6.58897e-12	413.354	2.20787e-14	3.64983e-10	M1
Sos1	0.253048	-1.09133	1.21175	2.39208	0.00665893	6.40297e-09	8.91341e-11	5.40894e-15	413.259	2.2114e-14	3.65566e-10	M1
Zbtb4	-0.19739	-1.31776	-2.70955	-0.299369	0.0108446	3.25654e-11	3.35189e-15	0.000555536	412.914	2.22426e-14	3.67692e-10	M2
Arhgef10l	-0.427322	-1.97045	-5.90676	-2.00755	2.08095e-05	1.45919e-11	1.73569e-13	2.11986e-12	412.734	2.23101e-14	3.68808e-10	M2
Ppp2r1b	-0.107681	1.19554	2.42491	0.511552	0.206106	1.47099e-10	2.69954e-15	6.14768e-06	411.738	2.26881e-14	3.75057e-10	M1
Dck	0.186213	0.324364	1.44682	2.72929	0.0487374	0.00129961	1.9426e-11	3.87452e-15	411.068	2.29461e-14	3.79322e-10	M1
Tulp3	0.428928	0.0178505	3.25346	2.73204	0.00402653	0.872104	1.01083e-14	1.40944e-12	411.029	2.29611e-14	3.7957e-10	M1
Sh3bgrl2	-0.231463	1.60827	2.23312	-0.0694318	0.00674106	4.143e-13	2.01158e-14	0.51005	410.957	2.29891e-14	3.80033e-10	M1
Slc26a11	-0.665301	-3.23812	-5.47755	-3.79588	2.2036e-06	4.22123e-13	4.4504e-12	2.50353e-12	410.743	2.30728e-14	3.81417e-10	M2
Klhl24	-0.261162	-2.35737	-3.00604	-0.944896	0.00409469	2.71001e-13	8.62086e-14	9.06878e-09	410.371	2.32183e-14	3.83822e-10	M2
Manba	-0.057352	-0.0538654	-1.48727	-2.48812	0.335905	0.370996	2.24897e-12	7.78527e-15	410.215	2.32796e-14	3.84835e-10	M2
Rgs9	6.12305	7.69093	8.19873	6.83765	1.02557e-10	2.78085e-12	1.27859e-12	4.32491e-11	409.299	2.3644e-14	3.90859e-10	M1
Ildr1	4.93537	6.79431	9.71951	10.3198	2.87898e-09	2.68993e-11	2.0379e-12	5.81923e-13	409.189	2.36886e-14	3.91596e-10	M1
Golim4	0.162572	-0.340021	-2.02362	-2.67549	0.0491429	0.000419144	3.90191e-13	2.46691e-14	408.94	2.37886e-14	3.9325e-10	M2
Ppm1b	0.096543	0.921904	2.4185	1.30592	0.24955	5.62044e-09	6.58308e-15	5.76116e-11	408.368	2.40213e-14	3.97096e-10	M1
Nod2	2.3502	4.89788	6.18989	4.93404	8.01464e-09	2.14167e-12	1.65422e-12	4.21982e-12	407.68	2.43043e-14	4.01774e-10	M1
Emilin1	-0.255481	-0.756709	-2.73566	-2.69921	0.0032063	1.11443e-07	4.55634e-14	4.22581e-13	407.564	2.43524e-14	4.0257e-10	M2
Cln8	-0.439177	-2.12225	-1.40721	-1.02475	4.12733e-06	5.17249e-14	5.5504e-12	1.37318e-10	407.453	2.43987e-14	4.03335e-10	M2
Lrrc8c	0.269035	0.707842	1.89358	3.97355	0.0554822	1.09878e-05	5.98503e-11	3.61195e-15	407.219	2.4496e-14	4.04944e-10	M1
1700017B05Rik	-2.81344	-3.48139	-3.27967	-0.914065	9.84591e-13	2.06953e-12	3.37464e-12	2.61099e-07	406.754	2.46915e-14	4.08175e-10	M2
Ndrg1	0.548567	0.911059	1.3104	2.71946	4.84392e-06	7.29327e-09	1.28304e-10	7.39365e-15	405.705	2.51383e-14	4.15562e-10	M1
Gpr18	3.43707	5.87508	6.01791	4.52146	1.07797e-10	1.73104e-12	2.05514e-12	5.43405e-11	405.681	2.51489e-14	4.15736e-10	M1
Atp6v1d	-0.01248	0.0875193	2.06419	2.34921	0.885764	0.313463	2.30998e-13	3.31138e-14	405.543	2.52082e-14	4.16716e-10	M1
Dstyk	-0.381441	-2.04736	-2.49034	-2.32915	0.000651625	2.86865e-12	4.39109e-13	2.81184e-12	405.327	2.53019e-14	4.18266e-10	M2
Fscn1	0.952203	3.42433	6.37072	4.55832	0.00268907	5.39367e-10	1.14925e-13	5.59686e-13	404.957	2.54628e-14	4.20926e-10	M1
Lpin1	0.645173	-0.490914	-6.02572	-7.46813	1.91195e-07	1.46336e-05	1.89833e-13	1.1734e-13	404.293	2.57547e-14	4.25751e-10	M2
Slc2a1	1.57701	2.22954	1.82753	2.30683	5.86131e-10	1.86447e-12	3.48602e-11	1.19075e-12	404.267	2.57665e-14	4.25946e-10	M1
Rab22a	-0.119098	0.511216	2.08748	1.82197	0.149072	5.30392e-06	4.41241e-14	2.84715e-13	403.83	2.59606e-14	4.29155e-10	M1
Dcp1a	-0.177148	0.983386	2.13247	1.74201	0.0561658	3.15398e-09	5.09037e-14	9.08827e-13	403.347	2.61775e-14	4.3274e-10	M1
Snx18	0.632398	1.49035	1.00858	1.86699	1.39452e-07	1.57813e-12	7.31422e-10	1.06744e-13	403.082	2.6297e-14	4.34716e-10	M1
Syf2	-0.0977473	0.906832	2.14814	1.34993	0.195727	3.37317e-09	1.32231e-14	1.32257e-11	402.609	2.65125e-14	4.38278e-10	M1
Mink1	-0.0149929	-0.97095	-4.10116	-1.94415	0.874418	6.84264e-08	9.22751e-15	1.1616e-11	402.277	2.66651e-14	4.408e-10	M2
Rmnd5a	-0.209212	-0.722815	-2.28743	-0.83483	0.00260134	6.17459e-09	4.28568e-15	1.08846e-09	401.717	2.69244e-14	4.45088e-10	M2
Gtf3c4	-1.36107	-1.87075	-2.06128	-0.878034	3.35256e-10	1.43874e-12	2.35406e-13	1.23676e-08	401.339	2.71008e-14	4.48003e-10	M2
Nbr1	0.354403	-0.481882	-2.09987	-1.09123	1.31146e-05	6.216e-07	8.11616e-15	2.20103e-11	401.335	2.71028e-14	4.48036e-10	M2
AA467197	2.23315	6.36128	8.38669	8.30528	0.00337489	6.86656e-11	1.17047e-13	1.70836e-12	401.296	2.7121e-14	4.48337e-10	M1
Pla2g4a	0.584729	2.05416	1.41462	1.59928	8.36475e-06	3.26784e-13	9.76818e-12	2.52344e-12	401.201	2.71657e-14	4.49076e-10	M1
Ch25h	0.350062	0.837593	5.97432	9.90197	0.0375173	2.77796e-06	3.65119e-14	4.64022e-13	400.654	2.74243e-14	4.53351e-10	M1
Notch2	-0.0056088	1.83073	2.96985	1.24484	0.953985	1.17485e-11	1.53184e-14	2.96926e-09	399.137	2.81566e-14	4.65457e-10	M1
Ptpn2	0.841447	1.57035	1.94704	1.24924	7.34933e-08	3.42278e-12	1.50829e-13	1.18969e-10	398.616	2.84134e-14	4.69702e-10	M1
Jun	2.96964	-0.673631	-0.170017	-1.25703	2.6784e-15	1.58558e-06	0.0668586	1.06266e-09	398.587	2.84277e-14	4.69939e-10	M1
Mtmr11	-0.17504	0.0336795	2.96947	2.56237	0.0571399	0.742449	2.05961e-14	7.05034e-13	396.656	2.94033e-14	4.86066e-10	M1
Tmtc2	0.928753	1.97704	7.68104	7.47367	0.00202068	2.53221e-07	3.84061e-13	6.44371e-14	396.402	2.9534e-14	4.88227e-10	M1
Foxp4	0.302018	2.82437	3.42293	3.83578	0.0776736	2.7949e-11	8.65676e-13	3.50668e-13	395.138	3.01969e-14	4.99184e-10	M1
Aff1	0.770199	2.0179	1.5621	1.50363	2.43426e-07	2.04104e-13	8.57766e-12	1.71331e-11	394.432	3.05743e-14	5.05423e-10	M1
Tfeb	-0.144612	-1.96514	-5.04411	-2.62424	0.102595	3.40105e-10	6.17824e-13	1.65949e-13	394.209	3.06947e-14	5.07413e-10	M2
Ldlrad3	0.286927	-0.384439	-4.79518	-5.22191	0.0043166	0.000382414	8.44764e-14	1.60291e-13	393.749	3.09446e-14	5.11545e-10	M2
Galnt6	-0.427478	-1.54587	-3.0817	-1.33814	0.0001515	2.54448e-11	2.81899e-14	2.54906e-10	392.685	3.15318e-14	5.21251e-10	M2
Wdr81	-0.628826	-2.22108	-3.24797	-1.10504	3.56986e-06	1.94356e-12	6.65043e-14	3.37129e-09	392.1	3.18595e-14	5.2667e-10	M2
Oas1a	0.201359	1.38409	3.06506	3.61251	0.161855	3.822e-08	4.17192e-13	8.31016e-14	391.415	3.22488e-14	5.33104e-10	M1
Cfb	1.18943	4.85132	6.88181	10.4099	0.00345923	1.95363e-09	2.17451e-13	3.20511e-13	390.779	3.26153e-14	5.39163e-10	M1
S1pr1	-0.784006	-3.02336	-3.60142	-3.87786	5.30953e-08	5.3825e-13	2.56439e-12	2.86012e-11	390.211	3.29465e-14	5.44639e-10	M2
Nab1	0.416705	0.721062	1.15535	2.22891	1.57644e-05	1.87992e-08	6.25892e-11	1.09758e-14	389.993	3.30747e-14	5.46757e-10	M1
Trip10	0.172821	1.5996	2.93	1.57515	0.137787	2.27412e-10	1.74035e-14	9.08307e-11	389.78	3.32005e-14	5.48837e-10	M1
Zbtb38	-0.814991	-2.26257	-2.54126	-2.30174	4.87753e-08	3.30269e-12	2.9634e-12	2.53332e-12	389.018	3.36544e-14	5.56341e-10	M2
Hdac1	0.0554712	0.647932	2.10673	2.30311	0.552323	4.40829e-06	1.76325e-13	1.11546e-13	388.103	3.42093e-14	5.65514e-10	M1
Fchsd2	0.256304	1.47484	-0.682099	-1.59408	0.0021289	1.40778e-13	5.25399e-09	4.63292e-13	387.569	3.45381e-14	5.70949e-10	M2
D10Wsu102e	0.000669756	-0.491745	-2.77718	-1.58372	0.991616	2.51526e-06	1.75377e-14	3.05296e-12	387.17	3.47858e-14	5.75044e-10	M2
Dnmt1	-0.0684415	-0.695332	-2.79934	-1.91945	0.342404	1.35823e-07	5.11088e-14	7.76094e-13	386.736	3.50582e-14	5.79546e-10	M2
Fabp4	1.62767	2.06961	1.88119	-3.91137	5.30755e-11	1.76426e-12	6.99964e-11	8.39961e-12	386.643	3.51167e-14	5.80514e-10	M1
Zhx2	-0.0830586	3.58524	3.0023	1.90159	0.585633	5.89206e-14	1.2733e-12	7.6689e-09	385.504	3.58438e-14	5.92535e-10	M1
Mdfic	0.0832683	0.947979	2.03953	1.30484	0.245924	8.51326e-10	2.69951e-14	1.42208e-11	385.477	3.58608e-14	5.92815e-10	M1
3110043O21Rik	1.19614	1.30407	1.64253	1.29913	1.08009e-10	1.77003e-11	1.40574e-12	2.38466e-11	385.459	3.58724e-14	5.93007e-10	M1
St7	0.081897	0.888812	1.30359	2.48906	0.540176	1.04891e-07	1.98227e-11	1.12255e-14	385.433	3.58895e-14	5.93289e-10	M1
Icosl	1.00784	3.02806	5.07841	4.33472	7.41684e-06	2.2448e-12	2.30295e-13	8.46821e-11	384.632	3.64114e-14	6.01917e-10	M1
Sema6d	-1.13502	-3.34245	-2.15705	-3.39152	1.16117e-07	1.18829e-11	1.19737e-11	3.78963e-13	382.128	3.81012e-14	6.29851e-10	M2
Atp8b2	0.41051	0.462424	1.79078	2.21548	7.79419e-05	4.439e-05	6.20327e-13	5.42114e-14	382.056	3.81508e-14	6.3067e-10	M1
Tle1	-0.228817	-1.27549	-1.85264	-2.57346	0.00673306	1.08782e-10	1.56892e-12	2.08452e-13	381.888	3.82678e-14	6.32605e-10	M2
Paqr7	-0.443588	-0.909724	-3.14861	-2.06685	1.28427e-05	1.59046e-08	1.59134e-13	5.57345e-13	381.073	3.88397e-14	6.4206e-10	M2
Plk3	-0.890676	-3.44965	-3.88774	-1.18796	5.75942e-06	2.45477e-13	3.63363e-13	1.82069e-08	380.697	3.91066e-14	6.46471e-10	M2
Tcp11l2	-0.0470169	-0.736429	-5.25308	-5.22142	0.478091	3.00341e-08	1.49139e-13	3.42028e-13	380.378	3.93348e-14	6.50243e-10	M2
Med13	0.474332	1.29265	1.85176	1.46511	1.44579e-05	3.14654e-11	1.95968e-13	7.10509e-12	379.548	3.99358e-14	6.60179e-10	M1
I830012O16Rik	3.3985	5.90731	6.77488	5.92964	1.91112e-10	1.76257e-12	4.00392e-12	1.2489e-10	378.628	4.06149e-14	6.71404e-10	M1
Dgkh	0.506293	1.82543	4.51739	4.80135	0.0197785	4.66815e-08	2.05711e-13	2.57385e-13	378.431	4.07615e-14	6.73828e-10	M1
Hdc	2.65881	5.13621	5.85993	6.29008	4.67385e-05	5.2965e-10	1.24868e-13	2.4363e-12	378.259	4.08906e-14	6.75962e-10	M1
Mtus1	-0.190948	0.731293	2.04457	2.46244	0.081432	1.00624e-07	1.02437e-13	4.82875e-13	378.222	4.09183e-14	6.7642e-10	M1
Fam63a	-0.0785003	-0.173663	-1.64467	-2.69161	0.196866	0.0126954	6.18708e-12	1.18959e-14	378.119	4.09959e-14	6.77704e-10	M2
Nxf1	0.265154	1.59392	2.62142	0.910902	0.0102974	3.03044e-11	1.52404e-14	2.17326e-08	377.317	4.16044e-14	6.87762e-10	M1
Tlr8	-0.399176	-1.30037	-1.94089	-2.00021	0.000159516	1.60379e-10	8.36003e-13	4.29609e-13	376.941	4.18936e-14	6.92544e-10	M2
Lipg	6.15725	7.10204	11.4598	9.66881	3.04195e-08	6.42799e-11	6.62195e-13	2.87001e-12	376.406	4.23085e-14	6.99402e-10	M1
Slc1a5	-0.00302865	-0.00370386	-1.04551	-3.96915	0.964003	0.956298	3.854e-10	3.61031e-15	376.372	4.23354e-14	6.99846e-10	M2
Arl4a	-0.942018	0.984488	3.13235	2.6587	4.32505e-06	1.57205e-07	6.20117e-14	1.79596e-12	376.171	4.24929e-14	7.02451e-10	M1
Mlh3	-0.238658	-2.56923	-3.99184	-2.25473	0.012827	2.87025e-12	5.67051e-13	1.02256e-11	375.893	4.27113e-14	7.06061e-10	M2
Fpr1	0.223088	2.83726	6.27939	6.42784	0.186021	2.87066e-09	1.50665e-12	9.10361e-14	375.687	4.28738e-14	7.08746e-10	M1
Casp9	-0.788354	-2.3414	-2.21555	-0.3399	1.93091e-08	4.33392e-13	2.11002e-13	9.68954e-05	374.932	4.3477e-14	7.18718e-10	M2
Pla1a	0.726284	5.27844	7.93917	8.42435	0.124015	4.37093e-10	6.74453e-13	3.03211e-13	374.666	4.36921e-14	7.22274e-10	M1
Fads1	-0.222329	-0.179959	-1.53672	-4.5712	0.00417185	0.0192609	1.20798e-11	1.06154e-14	374.611	4.37368e-14	7.23013e-10	M2
Rfc1	-0.0619259	-0.675215	-2.26508	-1.45697	0.305582	2.49166e-08	5.11071e-14	2.07917e-12	374.504	4.3823e-14	7.24437e-10	M2
Irak3	-0.0680806	0.816687	1.22302	2.45348	0.332332	1.5946e-08	2.55317e-10	8.94336e-15	374.382	4.39222e-14	7.26079e-10	M1
Sh3bp4	-0.24686	2.31316	5.45847	4.79998	0.216199	1.23602e-09	2.38214e-13	6.5488e-13	372.692	4.53236e-14	7.49244e-10	M1
Gyg	0.305658	1.13102	2.21587	0.430214	0.000372833	5.64435e-11	8.9097e-15	2.25809e-05	372.024	4.5892e-14	7.58641e-10	M1
Clec4a3	-0.0888196	-0.0627532	-1.51488	-3.11995	0.291128	0.452598	4.74564e-11	6.62307e-15	371.657	4.6207e-14	7.63847e-10	M2
Ubash3b	0.0234769	1.34902	2.81031	-0.448694	0.787146	2.59185e-10	5.26305e-15	5.76748e-05	371.201	4.66031e-14	7.70396e-10	M1
Stx3	0.320145	0.613407	2.03695	2.69557	0.00714717	4.96016e-06	1.43682e-12	4.47526e-14	369.901	4.77516e-14	7.89382e-10	M1
Tpra1	-0.255492	-1.17554	-4.12941	-1.50996	0.00357801	6.95204e-10	3.68262e-14	2.8811e-11	369.88	4.77704e-14	7.89692e-10	M2
Pik3ap1	0.00867377	0.862808	2.70212	2.49421	0.931413	5.37644e-07	1.35408e-13	3.72755e-13	369.651	4.79764e-14	7.93099e-10	M1
Keap1	-0.592092	-0.546736	1.3507	1.97314	1.41938e-06	5.90089e-06	8.22972e-12	2.71539e-14	369.321	4.82743e-14	7.98022e-10	M1
Thap6	2.75512	2.07021	0.103991	0.302747	1.76362e-14	4.16757e-12	0.432802	0.0199865	369.151	4.84287e-14	8.00575e-10	M1
Brd2	0.801033	1.52528	2.14844	1.31064	1.30971e-07	2.45683e-11	1.32451e-13	1.32195e-10	369.131	4.84473e-14	8.00883e-10	M1
Hbegf	2.30211	0.931788	2.18727	2.03951	8.46737e-14	3.66529e-08	9.17008e-12	8.19637e-09	368.965	4.85993e-14	8.03394e-10	M1
Cep250	-0.212727	-0.943178	-2.99428	-1.62262	0.00890735	4.61513e-09	3.23888e-14	1.49755e-11	368.713	4.88299e-14	8.07207e-10	M2
Kif23	0.0495626	-1.27921	-4.21069	-3.80837	0.453323	8.14829e-11	3.25812e-13	1.85821e-12	368.286	4.92242e-14	8.13725e-10	M2
Wdr46	-0.343654	-0.824727	-2.49269	-1.89135	0.00117233	8.46113e-08	4.89689e-14	2.92987e-12	368.045	4.94488e-14	8.17437e-10	M2
Tor4a	-0.816707	-2.71194	-2.46093	0.347633	7.53377e-08	3.31585e-13	2.63016e-13	0.000349443	367.72	4.97527e-14	8.22461e-10	M2
Tmem131	0.0205462	0.388586	2.3712	2.72404	0.842091	0.00179581	5.37391e-13	6.52298e-14	367.246	5.01997e-14	8.29852e-10	M1
Itgb5	-0.0854384	0.102112	-0.85843	-3.51692	0.302474	0.231673	7.38169e-08	2.26652e-15	366.582	5.0834e-14	8.40337e-10	M2
Trim12a	0.300588	1.84101	2.47495	1.89728	0.013274	1.49185e-11	2.87841e-13	1.03963e-11	365.517	5.18718e-14	8.57493e-10	M1
Ifi44	0.653219	3.53518	5.87402	7.88839	0.0720105	4.16525e-09	1.01694e-12	1.64529e-13	365.185	5.21999e-14	8.62917e-10	M1
Echs1	-0.27101	-0.599988	-2.1738	-1.91578	0.00155089	7.19433e-07	1.88467e-13	3.52581e-13	365.085	5.22987e-14	8.64549e-10	M2
Bcl2a1d	2.24985	4.26748	6.44793	5.74248	6.6442e-06	3.11169e-11	2.45955e-13	1.46062e-11	364.865	5.25185e-14	8.68184e-10	M1
Eif2c4	-0.30798	-1.67554	-2.42467	-1.36221	0.000435706	2.72843e-12	2.26476e-13	2.28916e-10	364.785	5.25976e-14	8.69492e-10	M2
Gatm	-0.00519147	-1.00502	-2.23179	-0.861099	0.950369	2.03505e-09	1.00464e-14	2.15559e-09	364.713	5.26704e-14	8.70694e-10	M2
Havcr2	-1.15726	-1.56539	-2.28318	-1.42561	1.08605e-09	8.77282e-12	3.14855e-13	2.06948e-09	364.276	5.31107e-14	8.77973e-10	M2
Gcnt1	-0.0503636	-0.351276	-2.42278	-5.44865	0.484825	0.000688983	1.17103e-12	4.37546e-14	364.275	5.31113e-14	8.77982e-10	M2
Gart	-0.199781	-0.450721	-2.51221	-1.75351	0.0117273	1.922e-05	5.04303e-14	1.35875e-12	364.025	5.33646e-14	8.8217e-10	M2
Nuak2	-1.7583	-2.1557	0.249767	1.30051	9.56497e-12	2.52625e-13	0.00234658	2.63528e-11	363.77	5.36251e-14	8.86476e-10	M2
Dtd1	-0.0784655	0.78783	2.50245	2.69417	0.512385	6.58086e-06	2.75079e-13	1.74462e-13	363.716	5.36801e-14	8.87385e-10	M1
Itpripl1	-0.928172	-2.34699	-2.53217	-2.17481	4.24269e-07	4.34908e-11	1.22185e-12	2.21602e-12	362.487	5.49567e-14	9.08489e-10	M2
Rnf19b	-0.361661	0.378517	1.81111	1.95978	0.000340003	0.000106916	2.7446e-13	1.88146e-13	362.172	5.52887e-14	9.13978e-10	M1
Nqo2	0.0305219	1.00625	2.25348	1.0348	0.665378	7.646e-10	1.61017e-14	7.47191e-10	361.855	5.56257e-14	9.19549e-10	M1
Mxd4	-0.302751	-0.699935	-3.5972	-5.72445	0.00173087	1.81294e-06	3.54803e-13	1.9151e-13	361.811	5.56725e-14	9.20321e-10	M2
Insr	0.250509	-0.318578	-2.73615	-2.95448	0.00472695	0.00100016	2.81313e-13	1.54226e-13	361.309	5.62114e-14	9.2923e-10	M2
Ube2f	1.06543	1.72275	1.93573	1.58237	1.1732e-08	7.57044e-12	1.31696e-12	2.72859e-11	361.281	5.62422e-14	9.29739e-10	M1
Akt2	0.0567263	1.27693	2.29554	1.30701	0.491099	1.85161e-10	4.0351e-14	1.02744e-10	360.94	5.66121e-14	9.35854e-10	M1
Rpa1	-0.0522028	-0.38589	-2.07081	-1.60691	0.368115	9.0462e-06	6.41864e-14	1.07537e-12	360.86	5.66991e-14	9.37293e-10	M2
Mnt	-0.567824	-2.85903	-4.18263	-1.36156	8.08337e-06	3.17125e-12	3.71382e-13	1.46495e-10	360.825	5.67367e-14	9.37914e-10	M2
Arid4a	0.810284	0.445866	1.88362	1.99536	6.13183e-08	5.97415e-05	5.74912e-13	2.40698e-13	360.563	5.70235e-14	9.42656e-10	M1
Pde4dip	-0.137118	-2.03905	-2.61333	-0.727779	0.130201	1.80236e-12	6.76946e-14	2.03298e-07	360.091	5.75443e-14	9.51264e-10	M2
Kcna3	-0.186258	3.32587	5.35667	4.47026	0.333675	7.75977e-12	1.13764e-12	3.55058e-12	359.797	5.78713e-14	9.5667e-10	M1
Jmjd1c	-0.441766	-1.97608	-2.09307	-1.62741	9.54792e-05	1.28873e-12	1.27001e-12	4.54794e-11	359.314	5.84136e-14	9.65636e-10	M2
Il18rap	3.73451	5.11946	5.33753	3.39153	8.89185e-09	7.52335e-13	1.58214e-12	2.47924e-09	358.668	5.91475e-14	9.77767e-10	M1
Atad2	0.0155612	-0.931963	-3.51063	-2.0415	0.821721	2.67211e-09	1.54548e-13	1.73378e-12	358.263	5.96134e-14	9.85469e-10	M2
Acox1	-0.106639	-0.317148	-1.56622	-2.10286	0.119154	0.000242829	1.53545e-12	4.755e-14	358.104	5.97973e-14	9.88509e-10	M2
Fam111a	0.802579	2.07353	2.27103	1.26064	3.17908e-07	1.25519e-12	6.99228e-13	8.09126e-10	357.214	6.08382e-14	1.00572e-09	M1
Gpr141	0.237076	1.11335	3.55359	2.36108	0.0297196	6.34735e-08	1.05875e-13	1.4042e-12	357.196	6.08602e-14	1.00608e-09	M1
Phf11a	-0.0427989	2.49851	6.49001	8.43077	0.913428	1.28219e-06	1.10828e-12	8.26989e-14	357.185	6.08731e-14	1.00629e-09	M1
Abtb1	-0.548789	-1.58561	-4.87246	-3.28313	3.34283e-05	4.69051e-10	2.98409e-13	2.45975e-12	357.042	6.10418e-14	1.00908e-09	M2
Nrp2	0.185383	1.83506	2.16209	1.31369	0.0553163	3.55216e-12	2.36513e-13	1.9141e-10	356.668	6.14871e-14	1.01644e-09	M1
Baiap2	-0.23624	-1.73153	-2.13293	-2.00416	0.0170608	1.04643e-11	5.97777e-13	8.36785e-12	356.64	6.15212e-14	1.01701e-09	M2
Eif1a	1.05501	2.19913	2.2157	1.13794	4.73155e-08	8.76677e-13	7.1769e-13	7.38024e-09	356.364	6.18523e-14	1.02248e-09	M1
Mettl7a1	-0.291575	-0.470766	-1.94064	-4.17182	0.00108194	1.36454e-05	2.18846e-12	5.2789e-14	356.292	6.19387e-14	1.02391e-09	M2
Pcmtd2	-0.193876	-1.55846	-2.80081	-1.47414	0.0134751	1.92701e-11	1.57856e-13	5.32749e-11	355.934	6.23727e-14	1.03108e-09	M2
Snx20	0.652898	2.03838	2.22733	2.11612	1.19798e-05	1.19365e-11	2.23612e-12	2.71976e-12	355.659	6.27085e-14	1.03663e-09	M1
Mycl1	-0.0186881	2.88078	6.71673	4.94999	0.933886	2.61454e-10	3.94205e-14	1.37362e-10	355.27	6.31857e-14	1.04452e-09	M1
Fbxo30	1.62886	1.71126	1.78213	0.924096	1.08695e-11	2.18365e-12	1.06876e-11	2.61382e-08	354.987	6.35368e-14	1.05033e-09	M1
5730409E04Rik	-1.12944	-3.46948	-3.01395	-1.99363	2.77516e-09	4.25796e-12	2.89712e-12	5.97263e-11	354.924	6.36147e-14	1.05162e-09	M2
H6pd	-0.538466	-1.41883	-2.58428	-2.36362	1.8116e-05	2.98407e-10	3.6302e-13	2.8491e-12	354.8	6.37688e-14	1.05416e-09	M2
Trim13	0.950139	2.94227	5.22868	3.04135	0.000540533	5.23064e-11	9.71391e-14	8.3006e-11	354.789	6.37825e-14	1.05439e-09	M1
Zfp513	0.475658	1.15089	2.09306	1.62454	6.49889e-05	6.50491e-10	1.92992e-13	4.24247e-12	354.711	6.38809e-14	1.05601e-09	M1
Stat5b	0.501718	1.07776	2.36877	1.18288	2.16505e-05	2.42505e-09	2.32783e-14	4.13256e-10	354.691	6.39053e-14	1.05642e-09	M1
Saa3	-0.731572	1.40651	3.99294	8.92061	0.0813431	0.00725945	5.38438e-11	1.08327e-14	353.11	6.59171e-14	1.08968e-09	M1
Tmppe	-1.29698	-2.09218	-1.65631	-1.07484	5.61858e-10	1.38652e-12	6.17803e-12	5.44629e-10	352.741	6.63968e-14	1.0976e-09	M2
Mier3	-0.446199	1.15521	2.88696	2.54984	0.00434541	1.73981e-08	1.32138e-13	1.8957e-12	352.727	6.64156e-14	1.09792e-09	M1
Kdelc2	-0.0742857	-0.789194	-2.23969	-3.39522	0.296174	2.40798e-08	9.01044e-13	1.96411e-13	352.668	6.64919e-14	1.09918e-09	M2
Uaca	0.0703436	1.71533	3.64633	3.98148	0.62447	1.14101e-08	4.51123e-13	4.23206e-13	352.6	6.65812e-14	1.10065e-09	M1
Hs2st1	-0.0179884	-0.410912	-1.30975	-2.32389	0.782799	9.05936e-06	2.62104e-12	4.81497e-14	352.567	6.66249e-14	1.10138e-09	M2
Vps18	-1.06009	-1.73218	-1.4057	-0.783437	2.7133e-10	6.68452e-13	8.10949e-12	7.28051e-09	351.841	6.7584e-14	1.11723e-09	M2
Cldn25	0.455524	1.3447	2.05237	0.801937	4.63631e-05	2.18072e-11	5.09367e-14	8.01846e-09	351.72	6.77458e-14	1.11991e-09	M1
Dock4	0.253692	0.364107	1.84525	2.18105	0.0106807	0.000798111	9.24033e-13	8.31672e-14	351.293	6.83191e-14	1.12938e-09	M1
Flrt2	-0.150593	-0.199427	-1.16923	-3.18736	0.151097	0.0289405	6.68744e-10	6.05685e-15	350.927	6.88154e-14	1.13759e-09	M2
Dusp6	-1.50341	-1.74447	-2.00359	-2.51025	1.18045e-10	6.16203e-12	1.6369e-11	4.91446e-11	350.544	6.93385e-14	1.14623e-09	M2
Relb	1.0055	1.67431	1.96097	2.58309	1.31368e-07	6.81373e-11	1.20352e-11	5.54541e-13	350.519	6.93717e-14	1.14678e-09	M1
Clec4n	0.847669	2.02579	2.59318	1.37733	1.64696e-07	1.96947e-12	2.59825e-13	4.20165e-08	349.964	7.01398e-14	1.15948e-09	M1
Gm16515	-1.34394	-2.43441	-3.55463	-2.12619	8.37029e-10	1.50149e-11	6.20789e-12	1.42135e-11	349.84	7.03115e-14	1.16232e-09	M2
Gp49a	1.71008	1.98177	2.77368	0.938688	1.40764e-10	1.73926e-11	2.74003e-13	4.60229e-07	349.772	7.0407e-14	1.1639e-09	M1
Ube2e1	0.00463542	0.866241	2.46721	2.18815	0.965891	4.34606e-07	1.46996e-13	9.09367e-13	348.293	7.25068e-14	1.19861e-09	M1
Stk3	0.288448	0.777282	1.60815	2.16814	0.00223834	7.94382e-08	5.52924e-12	6.51574e-14	348.124	7.2751e-14	1.20265e-09	M1
Timp1	1.66473	4.13682	5.73263	6.45094	5.48064e-05	3.04121e-10	9.898e-12	1.93946e-13	348.064	7.28381e-14	1.20409e-09	M1
Bzw2	0.755504	1.91437	1.81318	-2.06231	8.462e-07	1.0318e-12	1.31608e-12	5.69289e-10	347.863	7.31315e-14	1.20894e-09	M1
B430306N03Rik	-0.863749	-2.81572	0.425033	1.71788	1.216e-07	4.29835e-12	4.58612e-05	8.52958e-14	347.469	7.37086e-14	1.21848e-09	M2
Aim2	0.439874	1.08207	2.71121	1.06563	0.000164827	2.70286e-09	1.67459e-14	3.03144e-09	347.458	7.37244e-14	1.21874e-09	M1
Akna	0.362375	2.92408	1.84419	1.96885	0.00574031	1.75085e-13	6.74084e-11	2.55085e-11	347.438	7.37535e-14	1.21922e-09	M1
Pdcd1lg2	-1.33426	-4.28249	-2.83738	-0.744481	0.0048729	4.97482e-11	2.73549e-14	4.99489e-08	347.052	7.43248e-14	1.22866e-09	M2
Aste1	2.56501	2.70037	1.36509	0.364521	1.00991e-12	2.86132e-13	1.06458e-08	0.0118004	346.836	7.4647e-14	1.23399e-09	M1
Phf11b	-0.0828042	3.03422	6.38408	7.06074	0.800188	7.33531e-09	1.01212e-12	2.91688e-13	346.339	7.53918e-14	1.2463e-09	M1
Eif1	0.90052	1.32451	1.55211	1.16935	2.53735e-09	1.30927e-11	1.48312e-12	8.90389e-11	346.13	7.57095e-14	1.25155e-09	M1
Sgsh	-0.491952	-1.51599	-3.81918	-5.24666	5.46437e-05	1.56803e-10	5.21509e-13	3.7433e-12	345.895	7.60663e-14	1.25745e-09	M2
Abhd16a	-0.166142	0.984502	2.52726	1.79021	0.112003	5.58276e-08	6.0473e-14	7.11262e-12	345.147	7.72174e-14	1.27648e-09	M1
Casp1	0.0465847	1.28734	2.68301	2.1277	0.676399	5.3244e-09	1.57876e-13	2.72039e-12	345.058	7.73546e-14	1.27875e-09	M1
Spryd7	0.474228	2.04082	3.59024	1.32942	0.00224512	6.57872e-11	2.89264e-14	3.00284e-08	344.925	7.75618e-14	1.28217e-09	M1
Spry2	4.11067	2.39167	1.71819	-0.137677	4.66107e-14	1.60176e-11	2.28202e-08	0.484313	344.905	7.75934e-14	1.2827e-09	M1
D730005E14Rik	2.89966	3.38613	4.55461	5.03993	3.8194e-09	2.67606e-11	6.81142e-12	5.42616e-12	344.417	7.83588e-14	1.29535e-09	M1
Slc15a3	0.541912	1.67091	2.4473	1.71293	0.000111632	7.30959e-11	2.10917e-13	2.90492e-11	344.394	7.83951e-14	1.29595e-09	M1
Mcm3	-0.202699	-0.399212	-1.82241	-2.17654	0.00504856	1.56859e-05	1.40324e-12	9.97375e-14	344.003	7.90154e-14	1.3062e-09	M2
Poglut1	-0.29002	-0.410419	1.83937	2.68738	0.0124411	0.00141435	5.8997e-12	3.56229e-14	343.124	8.04308e-14	1.3296e-09	M1
Slc25a25	-0.228816	-1.56444	1.60287	1.61156	0.0157862	2.06479e-11	1.51494e-12	3.28863e-12	343.079	8.05032e-14	1.3308e-09	M1
Zmynd15	0.137909	1.53096	2.31059	2.53817	0.219584	5.71835e-10	8.16647e-13	9.18836e-13	343.06	8.05353e-14	1.33133e-09	M1
Klf8	-0.0422216	1.7101	4.80409	1.94326	0.817978	5.40016e-08	1.17982e-14	1.51876e-09	342.747	8.10456e-14	1.33976e-09	M1
Gca	0.568767	2.0829	4.27856	3.81704	0.0451139	7.023e-09	1.85576e-13	2.37628e-12	342.742	8.10539e-14	1.3399e-09	M1
Mical2	0.166193	-0.550273	-3.42516	-3.9503	0.103028	3.83326e-05	9.41349e-13	1.22265e-13	342.702	8.11195e-14	1.34099e-09	M2
Eif2ak3	-0.182903	-1.6331	-3.61214	-2.26676	0.0342813	9.45481e-11	3.89966e-13	6.2852e-12	342.583	8.13148e-14	1.34422e-09	M2
Cd207	1.58537	3.25564	3.11132	0.548272	1.19959e-08	5.87868e-13	5.85669e-13	0.00446571	341.774	8.26605e-14	1.36646e-09	M1
Gtpbp2	-0.188215	-0.409707	1.83495	2.12809	0.0355502	0.000348922	1.18612e-12	9.8851e-14	341.35	8.33743e-14	1.37826e-09	M1
Nop58	1.45775	1.56814	-1.05493	-1.70805	2.89155e-11	3.66198e-12	1.75057e-09	1.91351e-11	340.177	8.53888e-14	1.41156e-09	M1
2310008H09Rik	-0.552978	-1.60359	-1.9024	-1.05198	1.74654e-06	7.82265e-12	4.26628e-13	2.81707e-10	340.153	8.54315e-14	1.41227e-09	M2
Mef2c	0.0320658	-0.27314	-1.41345	-3.6586	0.584504	0.000463767	4.22462e-11	1.73959e-14	339.927	8.58244e-14	1.41876e-09	M2
B4galt3	2.79325	3.12231	1.88185	1.2297	7.36661e-12	3.76366e-13	8.67746e-10	4.47991e-07	338.428	8.84973e-14	1.46295e-09	M1
Asb13	-0.155107	-0.111374	1.86117	2.10264	0.138397	0.264163	1.01807e-12	1.00932e-13	337.969	8.93341e-14	1.47678e-09	M1
Jmy	0.0259236	-1.91193	-4.45456	-3.387	0.755032	6.88742e-12	1.73864e-12	1.02238e-11	336.281	9.24883e-14	1.52892e-09	M2
Fbxo21	-0.552845	-2.2991	-2.91655	-1.1976	3.41786e-06	2.00422e-12	6.5057e-13	2.02933e-09	336.169	9.27035e-14	1.53248e-09	M2
Il10	1.94971	2.21925	5.1174	3.73473	1.62641e-08	1.1691e-09	1.07812e-13	3.75804e-10	335.56	9.38752e-14	1.55185e-09	M1
Lilrb4	1.02778	1.45752	2.0009	0.662779	2.2537e-09	1.40517e-11	2.11782e-13	5.5522e-07	335.377	9.42313e-14	1.55774e-09	M1
Bambi-ps1	1.10434	1.99226	3.76754	4.80188	1.21554e-05	1.69373e-08	1.42444e-12	4.63585e-13	334.773	9.54162e-14	1.57733e-09	M1
Atg2b	0.187698	-1.3266	-2.98339	-1.8969	0.0207059	2.34365e-10	1.99031e-13	1.81912e-11	334.758	9.54474e-14	1.57784e-09	M2
Tmco3	0.0291954	0.66736	1.86546	1.79236	0.722492	5.68482e-07	3.28161e-13	6.40702e-13	334.465	9.60288e-14	1.58745e-09	M1
Hmgn5	0.640542	1.63102	2.15616	1.92046	4.32749e-06	3.45936e-11	6.64048e-13	2.42849e-11	334.399	9.61602e-14	1.58962e-09	M1
Gpr157	-1.53213	-3.80392	-3.1203	-2.23492	1.518e-09	1.46261e-12	1.25619e-11	4.82257e-10	334.309	9.63389e-14	1.59258e-09	M2
2310044G17Rik	-0.872725	-2.77459	-2.28477	-1.33686	9.45762e-08	8.64375e-13	1.39827e-11	1.19581e-10	333.976	9.70078e-14	1.60364e-09	M2
Plod3	0.112103	0.798409	2.03317	1.89658	0.192072	1.41463e-07	3.29602e-13	8.48601e-13	333.543	9.78831e-14	1.61811e-09	M1
Hivep1	0.136317	1.57446	2.51589	1.59815	0.203269	1.29926e-10	1.18318e-13	9.36144e-11	333.424	9.81256e-14	1.62211e-09	M1
Ppme1	0.373267	1.78029	2.05594	0.863753	0.000523583	3.30015e-12	1.79196e-13	3.96371e-08	332.711	9.95924e-14	1.64636e-09	M1
Mitd1	0.846415	1.99444	2.80527	1.65536	2.45324e-05	4.13427e-11	1.39359e-13	7.2043e-10	331.683	1.01754e-13	1.68209e-09	M1
Epsti1	0.199118	0.46668	1.90345	2.12473	0.0291551	5.0333e-05	6.44291e-13	2.5741e-13	331.458	1.02233e-13	1.69001e-09	M1
Hmgn3	0.0437316	0.754279	3.11597	3.49995	0.746754	3.96707e-05	2.93336e-13	5.31608e-13	331.442	1.02268e-13	1.69059e-09	M1
Cst7	1.25711	3.81866	5.09752	5.72012	0.0299289	4.36787e-08	1.64391e-11	6.78266e-14	331.214	1.02756e-13	1.69866e-09	M1
Osbpl3	0.0721631	-0.793316	-1.98821	-1.99542	0.327648	3.33285e-08	1.95506e-13	2.56484e-12	330.94	1.03348e-13	1.70844e-09	M2
Ddx19b	-0.232594	0.660012	2.60652	1.60125	0.0289778	1.33225e-06	2.88808e-14	5.66773e-11	330.854	1.03533e-13	1.7115e-09	M1
Engase	-0.9376	-2.16599	-6.30945	-6.38853	8.34868e-08	1.34381e-10	2.22502e-12	5.06554e-12	330.135	1.05107e-13	1.73753e-09	M2
Vps37c	0.518494	2.23245	2.37938	0.967111	0.000132358	9.97121e-13	4.77435e-13	8.04456e-08	330.035	1.05328e-13	1.74118e-09	M1
H2-K1	0.343297	1.09828	1.50016	1.29805	0.000122471	9.5459e-11	9.25241e-13	6.1413e-12	329.26	1.0706e-13	1.7698e-09	M1
Fasn	0.111835	-0.462147	-3.10754	-2.88198	0.230688	0.00020522	2.29208e-13	7.19809e-13	328.807	1.08084e-13	1.78674e-09	M2
Pdk3	0.0715997	0.580197	2.66511	2.20995	0.567026	0.000153504	1.40948e-13	1.35124e-12	328.689	1.08355e-13	1.79122e-09	M1
Gpr84	2.62246	2.27383	4.11852	4.91848	5.57091e-08	2.44188e-09	6.81772e-13	6.14131e-12	328.091	1.09731e-13	1.81397e-09	M1
6430548M08Rik	-0.45408	-0.94774	-4.44385	-4.11475	1.0894e-05	2.74207e-08	6.11737e-12	1.97059e-13	327.76	1.10502e-13	1.8267e-09	M2
Ampd2	0.0729638	-0.520641	-1.4728	-2.28448	0.35459	1.11784e-05	6.35388e-12	6.63329e-14	327.534	1.1103e-13	1.83544e-09	M2
Coa5	-0.425762	0.117969	1.57137	2.01801	0.000100129	0.150141	3.67968e-12	7.99931e-14	327.447	1.11235e-13	1.83883e-09	M1
Lgals3bp	0.217262	0.93982	1.81911	2.39022	0.0308479	5.22597e-08	5.74455e-12	1.31261e-13	327.04	1.12199e-13	1.85477e-09	M1
Cd151	-0.579271	-1.20375	-1.91919	-1.33327	2.15038e-06	2.43641e-10	3.61634e-13	2.85194e-11	326.739	1.12918e-13	1.86665e-09	M2
Gnpda1	-0.254347	-0.694084	-2.84812	-2.09473	0.00372799	3.19714e-07	3.5429e-13	1.0673e-12	326.699	1.13012e-13	1.86821e-09	M2
Plxdc1	-0.459939	-0.990479	-3.08468	-3.76219	7.01228e-05	7.04488e-08	1.84457e-11	8.64337e-14	326.648	1.13136e-13	1.87024e-09	M2
Gprc5c	-1.52166	-2.27741	-2.2106	-4.1946	1.43721e-09	7.67898e-12	1.54314e-11	5.01873e-11	325.8	1.15193e-13	1.90425e-09	M2
Galnt10	-0.39196	-0.442833	-1.51445	-1.8099	3.2507e-05	1.56506e-05	4.68248e-12	1.10397e-13	325.69	1.15463e-13	1.90872e-09	M2
2810474O19Rik	0.158393	1.38846	2.20926	1.65123	0.108508	1.29981e-10	3.28058e-13	2.05682e-11	325.471	1.16001e-13	1.91761e-09	M1
Synj2	-0.01512	-1.01785	-3.00077	-2.9491	0.837003	1.5914e-08	1.18375e-12	5.17807e-13	325.429	1.16107e-13	1.91936e-09	M2
Mcm6	-0.226433	-0.259259	-0.941648	-2.70286	0.00256098	0.000886922	9.44521e-10	1.22365e-14	325.428	1.16108e-13	1.91938e-09	M2
Tmem37	-0.488497	-0.801315	-3.69526	-7.28372	9.21863e-05	6.75901e-07	1.46427e-13	4.31753e-12	325.232	1.16594e-13	1.92742e-09	M2
Cluh	-0.171766	-0.65107	-2.85247	-1.63057	0.0528861	2.21455e-06	9.04086e-14	5.52959e-12	325.171	1.16745e-13	1.92992e-09	M2
Ikzf5	1.50006	2.75493	1.80385	-0.108832	1.14497e-09	8.56317e-14	7.97648e-11	0.408045	324.913	1.17391e-13	1.94059e-09	M1
Atf3	1.95905	1.83438	0.297716	-0.0749437	2.58154e-13	6.77034e-13	0.001347	0.335711	324.802	1.17667e-13	1.94516e-09	M1
Rcn1	-0.892201	1.58121	2.54296	1.13229	0.00011863	9.01551e-10	3.42183e-14	8.33141e-09	324.668	1.18006e-13	1.95076e-09	M1
Zmat3	-0.244229	-0.987684	-2.60571	-2.11395	0.00798468	2.23414e-08	4.10621e-13	1.68557e-12	324.499	1.18431e-13	1.95778e-09	M2
Madd	0.20119	-1.43874	-2.17774	0.646572	0.00809509	2.91466e-11	6.36877e-14	7.35614e-08	324.208	1.1917e-13	1.96999e-09	M2
Stard7	-0.252794	-0.837203	1.05797	2.028	0.00380144	2.57435e-08	2.41929e-10	3.6542e-14	323.918	1.19913e-13	1.98227e-09	M1
Zcchc24	-0.127272	-0.84566	1.51347	2.42257	0.11966	4.29571e-07	1.62746e-10	2.74072e-14	323.914	1.19921e-13	1.98242e-09	M1
Adora2a	1.17176	4.0503	6.56705	7.86239	0.00833877	8.12083e-10	6.82972e-13	2.94996e-12	323.641	1.20626e-13	1.99406e-09	M1
3110001I22Rik	0.356024	2.07473	3.53104	2.28044	0.0481842	9.22389e-11	1.28699e-13	3.1492e-10	323.444	1.21136e-13	2.0025e-09	M1
Phlda1	6.41413	5.43938	5.80878	2.69567	1.04872e-12	2.31606e-11	7.92188e-11	2.87437e-07	323.392	1.21272e-13	2.00474e-09	M1
Fam198b	-0.397663	-1.34769	-3.47544	-6.69865	0.00270798	4.0597e-09	4.81825e-13	2.58746e-12	323.31	1.21484e-13	2.00825e-09	M2
Pttg1	0.0211382	1.02323	3.56006	4.09109	0.895751	8.01703e-06	8.184e-13	3.24806e-13	322.577	1.2341e-13	2.04009e-09	M1
Rapgef6	0.772993	2.23206	1.25249	0.282797	7.89068e-08	3.20325e-14	2.83427e-10	0.0043552	321.709	1.25735e-13	2.07853e-09	M1
Tmem243	0.64808	1.18015	2.03905	1.87795	9.01965e-06	1.29493e-09	4.06725e-13	1.01097e-11	320.934	1.27855e-13	2.11356e-09	M1
Slco2b1	-0.212821	-0.788785	-4.12991	-6.93918	0.0118847	1.7519e-07	2.36592e-13	2.67361e-12	320.27	1.29704e-13	2.14414e-09	M2
Mki67	1.51662	1.39995	0.147159	-2.41958	1.83299e-11	2.59044e-11	0.0894444	1.07021e-12	319.531	1.31796e-13	2.17873e-09	M1
Nup62	-0.838947	-1.0463	-1.63917	-1.10412	6.94291e-09	2.03282e-10	7.66254e-13	1.03456e-10	319.351	1.32312e-13	2.18725e-09	M2
Nav1	0.201794	0.0434516	-1.96821	-2.27246	0.0203989	0.587812	1.46726e-12	1.5692e-13	319.317	1.32409e-13	2.18885e-09	M2
Cav1	0.635316	2.08778	2.37554	2.22132	7.74923e-05	2.60729e-12	7.51719e-13	3.22569e-09	319.083	1.33083e-13	2.2e-09	M1
St6galnac4	0.741808	2.76604	2.05559	0.589356	8.11528e-06	1.69226e-13	4.10643e-12	2.22536e-05	318.228	1.35583e-13	2.24132e-09	M1
Cnn3	1.96832	5.82088	9.38794	10.2857	0.00179777	8.11722e-10	1.30386e-12	2.0611e-12	318.056	1.3609e-13	2.2497e-09	M1
Spsb1	2.6116	2.21114	4.31642	4.61795	5.56967e-09	1.6329e-10	5.26204e-13	4.0323e-10	317.923	1.36486e-13	2.25625e-09	M1
Ube2q2	-0.38844	-1.21068	-2.02733	-1.12677	5.50801e-05	5.24323e-11	2.44045e-13	3.95628e-10	317.857	1.36683e-13	2.25951e-09	M2
Adss	0.590969	1.21747	0.572028	-2.05326	1.54462e-07	8.04188e-12	3.01589e-07	2.76873e-13	317.116	1.38911e-13	2.29635e-09	M1
Hexim1	0.0493585	-1.29693	-2.48722	-1.07449	0.483416	1.67177e-10	8.92596e-14	1.15741e-09	315.845	1.42831e-13	2.36114e-09	M2
Vhl	-2.49808	-1.53047	-0.851729	-0.752617	1.28526e-12	9.46496e-12	2.43697e-09	1.45777e-08	314.689	1.46504e-13	2.42186e-09	M2
Kif21b	0.081409	-1.65422	-4.76673	-2.45787	0.361168	9.78497e-10	7.87955e-13	3.37158e-12	314.658	1.46607e-13	2.42357e-09	M2
Gclc	-0.16408	-0.884829	-2.87294	-1.68522	0.0520848	2.22332e-08	1.1017e-13	2.54293e-11	314.097	1.48429e-13	2.45368e-09	M2
Man2a2	-0.0109084	-0.299134	-1.45312	-4.85164	0.896055	0.00307017	2.23123e-10	2.06069e-14	313.922	1.49003e-13	2.46318e-09	M2
Pald1	-0.18767	-1.05742	-5.34311	-8.19937	0.152455	1.46542e-06	1.03654e-13	1.0235e-11	312.306	1.54427e-13	2.55283e-09	M2
Creb5	0.787292	1.91719	2.84675	2.31147	0.000209758	6.23537e-11	9.03583e-13	2.77865e-11	312.178	1.54868e-13	2.56011e-09	M1
Steap3	-0.183078	-0.371974	-2.24623	-4.51715	0.0192934	0.000243853	5.01603e-12	1.1464e-13	311.877	1.55905e-13	2.57726e-09	M2
Trim56	0.313737	2.75408	2.8958	2.93696	0.0646588	2.04488e-11	8.7793e-12	3.46718e-12	311.325	1.57832e-13	2.60912e-09	M1
Mul1	0.990155	2.02955	1.77155	0.940497	2.22874e-08	1.09018e-12	5.16493e-12	3.07871e-08	310.884	1.59389e-13	2.63486e-09	M1
Jag1	1.46046	3.95926	4.37636	2.32258	1.33757e-07	8.99885e-13	6.66282e-12	6.84878e-09	310.861	1.5947e-13	2.6362e-09	M1
Bcl10	0.598907	1.30535	1.53631	0.811517	2.26159e-07	7.2917e-12	8.54756e-13	4.77101e-09	310.765	1.59811e-13	2.64183e-09	M1
Stxbp3a	-0.157493	-0.136729	2.49226	1.962	0.136852	0.169895	1.24981e-13	3.20845e-12	310.466	1.6088e-13	2.6595e-09	M1
Ldlrap1	-0.628155	-1.66323	-2.09377	-1.08136	4.26502e-07	1.83446e-11	7.09253e-13	9.63294e-10	310.247	1.6167e-13	2.67256e-09	M2
Agl	-0.117087	-0.380999	-2.31648	-1.97747	0.100357	8.45918e-05	4.38152e-13	8.9118e-13	310.237	1.61705e-13	2.67314e-09	M2
Lhx2	-1.26948	3.85356	7.66554	7.6553	0.0324751	4.37863e-10	5.52325e-13	1.20989e-11	309.967	1.62684e-13	2.68932e-09	M1
Aig1	-0.00549582	1.31403	3.81306	3.32148	0.97526	5.85513e-07	6.29354e-13	9.99857e-13	309.928	1.62826e-13	2.69168e-09	M1
Zfp703	1.18006	0.13073	-2.20458	-1.78464	4.11429e-10	0.129277	6.78618e-13	9.70978e-12	308.429	1.68385e-13	2.78357e-09	M2
Ankrd50	1.01417	2.72121	1.92025	1.5583	9.29025e-08	3.13205e-13	1.26241e-10	1.48074e-09	308.356	1.68661e-13	2.78814e-09	M1
Il12rb1	-0.533579	0.629521	5.53587	7.99642	0.283195	0.184099	4.00614e-11	4.1417e-14	306.284	1.76726e-13	2.92146e-09	M1
Socs5	-0.567259	-1.38862	-3.2078	-2.02325	0.000125163	6.85934e-10	3.38206e-13	4.44996e-11	305.903	1.78254e-13	2.94672e-09	M2
Atp11a	0.00589034	1.48796	2.12314	1.03103	0.945063	3.08104e-11	1.81816e-13	4.57881e-09	305.657	1.79253e-13	2.96323e-09	M1
Haus8	-0.0869729	0.260395	-1.26179	-3.29444	0.349718	0.0126641	2.20993e-09	1.52429e-14	305.426	1.80193e-13	2.97876e-09	M2
A630001G21Rik	0.682117	1.77738	2.9771	1.95103	7.64173e-05	2.70896e-10	3.56103e-13	9.24904e-11	305.14	1.81367e-13	2.99819e-09	M1
Tfdp2	-0.200956	-0.939828	-2.81426	-3.53599	0.0138689	4.89093e-09	1.85007e-12	1.37939e-12	304.728	1.8307e-13	3.02633e-09	M2
Ehmt1	-0.0650285	-1.65489	-2.57342	-1.27297	0.403826	8.38603e-11	2.80996e-13	2.70483e-10	304.549	1.83816e-13	3.03867e-09	M2
Oxr1	-0.0395165	-0.64378	-1.85627	-2.17896	0.628029	1.38881e-06	1.717e-12	4.51852e-13	304.231	1.8515e-13	3.06072e-09	M2
Bhlhe41	-1.49611	-1.774	-3.85669	-5.09751	1.39128e-10	3.78014e-11	1.35926e-10	3.03023e-11	304.22	1.85199e-13	3.06152e-09	M2
Pacs1	0.0670555	0.710854	2.89465	1.5087	0.515293	4.32815e-06	2.52547e-14	9.85488e-10	304.015	1.86065e-13	3.07584e-09	M1
Ulk1	0.0374764	-1.15639	-2.97744	-1.45581	0.595215	5.85989e-10	2.32596e-13	7.34617e-11	303.847	1.86779e-13	3.08764e-09	M2
Tns1	0.240371	-0.673039	-3.89977	-5.76904	0.0124544	3.51978e-06	3.46874e-12	2.66405e-13	303.741	1.87233e-13	3.09514e-09	M2
Zcchc11	0.294586	-1.71547	-2.54558	-1.61612	0.00164093	1.13599e-11	1.65468e-12	1.09974e-10	303.72	1.8732e-13	3.09658e-09	M2
Fbxo6	-0.25554	0.634104	1.7133	1.43954	0.0042682	5.81649e-07	3.90571e-13	3.05737e-12	302.453	1.92823e-13	3.18756e-09	M1
Marco	-0.216239	0.413159	1.39474	5.27939	0.159255	0.0243271	7.38607e-08	1.0279e-14	301.49	1.97126e-13	3.25869e-09	M1
Dusp7	-1.35317	-2.83932	-0.996092	-0.0413392	6.57984e-10	6.73374e-14	5.47754e-09	0.618115	301.315	1.97924e-13	3.27188e-09	M2
4930444A02Rik	-0.574778	-2.38021	-3.04456	-1.79009	7.81274e-06	3.33119e-11	7.14717e-12	1.06076e-11	301.121	1.98806e-13	3.28646e-09	M2
Gpr146	0.16986	-0.221157	-2.57522	-2.28982	0.0594529	0.0236417	3.28405e-13	1.52042e-12	300.753	2.00495e-13	3.31439e-09	M2
Add3	0.0548939	-0.135909	-1.83926	-4.83619	0.438991	0.0766596	1.77327e-11	7.03575e-14	300.54	2.01482e-13	3.33069e-09	M2
Ncor2	0.0550847	-0.766925	-3.7753	-1.6378	0.600751	5.03018e-06	3.67198e-14	3.1607e-10	300.473	2.01795e-13	3.33588e-09	M2
Dapk1	0.0931383	-0.791937	-3.34398	-1.32346	0.258787	1.7017e-07	4.74834e-14	4.05654e-10	300.129	2.03404e-13	3.36247e-09	M2
Cited2	1.0284	0.762948	1.37118	0.869613	4.78368e-11	3.39434e-09	1.42776e-12	2.24324e-09	300.095	2.03562e-13	3.36508e-09	M1
Rxrb	-0.202431	-0.990735	-2.06647	-1.66224	0.0108216	5.41545e-09	6.37445e-13	5.96136e-12	300.021	2.03907e-13	3.37079e-09	M2
Dhx33	-0.567879	-2.08131	-2.33441	-0.415985	5.74092e-06	2.56998e-12	4.82033e-13	5.34886e-05	299.875	2.046e-13	3.38223e-09	M2
Fam78a	-0.925749	-4.40048	-4.77682	-3.4841	1.38201e-06	6.2847e-11	6.42205e-12	1.029e-11	299.874	2.04604e-13	3.38231e-09	M2
Slfn10-ps	0.872136	1.37963	2.4723	2.00347	2.86247e-07	5.53782e-10	1.80837e-12	1.51694e-11	299.729	2.0529e-13	3.39365e-09	M1
Zfp961	-0.126836	2.69797	2.96804	-1.20793	0.444367	2.48341e-12	3.74628e-13	3.72716e-06	299.341	2.07138e-13	3.42419e-09	M1
Rnf169	-0.570672	-1.86031	-2.14251	-1.1817	3.08263e-06	1.47181e-11	1.14206e-12	8.0846e-10	299.142	2.08094e-13	3.43999e-09	M2
Stx6	0.247114	1.63902	1.74744	0.414927	0.00632966	2.06947e-12	4.03575e-13	3.91196e-05	298.603	2.10711e-13	3.48327e-09	M1
Cep350	0.0306869	1.29931	1.68026	1.44643	0.698551	8.54189e-11	1.69233e-12	1.50193e-11	298.282	2.12284e-13	3.50926e-09	M1
Cdc42ep2	2.20119	2.42611	2.98487	2.4422	2.52482e-10	5.69471e-12	1.91106e-11	1.07161e-08	297.871	2.1432e-13	3.54293e-09	M1
Gorasp1	-0.961459	-2.27391	-4.18716	-2.7939	6.05517e-07	1.98847e-10	2.53562e-12	1.80947e-11	297.844	2.14456e-13	3.54517e-09	M2
Acot9	0.355086	1.49254	2.29973	1.19579	0.00244493	1.02964e-10	2.09075e-13	1.7558e-09	297.801	2.14668e-13	3.54868e-09	M1
Hopx	0.150996	4.27254	6.9087	5.33461	0.658157	1.12473e-10	9.05743e-13	3.36335e-11	297.182	2.17787e-13	3.60023e-09	M1
Pvrl2	0.0927787	0.19349	2.72855	3.64249	0.561599	0.230968	4.36062e-12	1.64258e-13	297.172	2.17834e-13	3.60102e-09	M1
Lbh	0.48745	1.11756	-2.60404	-2.19227	3.1704e-05	2.99395e-09	3.53867e-12	1.89628e-12	297.132	2.18037e-13	3.60437e-09	M2
Fmnl2	0.343189	0.478626	1.18826	3.04726	0.0216566	0.00214575	3.66654e-10	3.11155e-14	297.061	2.18398e-13	3.61033e-09	M1
Ap3m2	-0.8097	-0.698362	1.25993	1.71177	3.4707e-07	1.20453e-06	2.86073e-11	2.32057e-13	296.682	2.20339e-13	3.64243e-09	M1
Chst11	0.177417	1.76471	4.59935	1.52993	0.211713	4.10882e-10	7.14021e-14	2.03391e-08	296.679	2.20351e-13	3.64262e-09	M1
Gpd1l	-0.200245	-0.333624	-2.14658	-1.71198	0.00729101	0.000167918	2.41047e-13	4.10771e-12	296.67	2.20402e-13	3.64346e-09	M2
Nfic	-0.352904	-1.26703	-3.07483	-0.855706	0.000481763	6.57042e-10	6.23802e-14	5.94942e-08	296.506	2.21244e-13	3.65739e-09	M2
Avl9	0.121537	0.686037	2.08288	1.11419	0.130848	1.45026e-07	5.89618e-14	3.40912e-10	295.796	2.24946e-13	3.71859e-09	M1
Bst1	-0.225221	1.1247	3.79494	5.02273	0.383563	0.000191454	1.035e-11	1.31571e-13	295.605	2.25956e-13	3.73527e-09	M1
Fam219b	-0.968067	-2.42878	-2.24873	-1.8867	5.76775e-08	1.87841e-11	9.56722e-12	6.84879e-11	295.288	2.2764e-13	3.76312e-09	M2
Ing4	-0.476305	-1.30544	-2.35225	-1.1122	1.42942e-05	2.82786e-10	2.70947e-13	7.09917e-10	295.238	2.27908e-13	3.76755e-09	M2
Fam214a	0.468613	-2.93543	-5.69796	-5.6963	2.00556e-05	4.47262e-11	1.44648e-11	5.6617e-12	294.869	2.29892e-13	3.80034e-09	M2
Sbno2	1.96093	1.59224	2.08318	2.31554	1.11916e-10	1.43585e-09	4.64112e-11	1.31554e-11	294.765	2.30451e-13	3.80959e-09	M1
Mvp	0.0801657	0.872575	1.69839	2.0015	0.357136	5.14321e-08	5.21148e-12	4.89558e-13	294.535	2.31699e-13	3.83022e-09	M1
Tmem110	0.415777	0.206932	2.41887	2.97792	0.00372379	0.093222	3.82972e-12	2.25855e-13	294.425	2.32298e-13	3.84012e-09	M1
Ubr4	0.154611	0.902529	2.41241	2.20936	0.159438	4.87812e-07	6.65844e-13	2.22877e-12	294.258	2.33212e-13	3.85523e-09	M1
Rab9	0.274824	1.74642	2.46407	1.41601	0.0199783	4.7707e-11	3.67694e-13	1.11137e-09	294.175	2.33668e-13	3.86277e-09	M1
Ypel3	-0.178692	-0.383295	-3.6232	-5.2214	0.0348673	0.000329154	4.09506e-13	2.06498e-12	293.988	2.347e-13	3.87982e-09	M2
D16Ertd472e	2.20431	4.3024	3.73105	2.30283	4.04174e-08	6.62236e-13	1.3883e-11	3.6128e-07	293.788	2.35807e-13	3.89812e-09	M1
Brd3	-0.540739	-2.33726	-2.00092	-0.801425	1.1487e-05	1.36735e-12	2.89803e-12	4.81048e-08	293.746	2.36041e-13	3.90199e-09	M2
Setd7	-0.244056	-1.37761	-2.9164	-1.9612	0.00664155	2.55335e-10	8.73555e-13	3.16848e-11	293.056	2.39917e-13	3.96607e-09	M2
H1f0	-0.147864	-0.641637	-2.37979	-1.44865	0.0368072	2.36956e-07	1.579e-13	2.89242e-11	292.877	2.40933e-13	3.98286e-09	M2
Akap1	-0.0543777	-1.06051	-2.61996	-2.35066	0.513723	1.5003e-08	6.30206e-13	5.87989e-12	292.729	2.41779e-13	3.99685e-09	M2
Tnfsf9	5.91868	5.72973	5.48028	4.48375	2.20039e-12	3.15448e-11	1.30063e-09	1.40511e-08	292.569	2.42696e-13	4.01201e-09	M1
Farsa	0.329355	1.28016	1.75155	0.921448	0.000701071	6.02485e-11	3.01049e-13	2.8417e-09	292.567	2.42704e-13	4.01214e-09	M1
Zfyve28	-0.11957	-0.830423	-2.26615	-6.75715	0.0535983	8.69664e-09	2.25623e-11	3.23093e-13	292.535	2.42892e-13	4.01524e-09	M2
Il31ra	-0.101188	-4.04	-5.7395	-9.30434	0.836543	1.50065e-07	2.41773e-11	1.79397e-13	292.146	2.45136e-13	4.05234e-09	M2
Nudt16l1	-0.653092	-1.3358	-2.34518	-1.42945	1.57837e-06	7.69141e-10	5.37366e-13	1.17462e-10	292.123	2.45273e-13	4.05461e-09	M2
Runx2	0.376494	-1.76014	-3.92748	-4.80473	0.00046687	5.91331e-11	3.34754e-12	1.87884e-11	292.028	2.45823e-13	4.0637e-09	M2
Casp3	-0.10703	0.0663626	1.72659	2.49988	0.262002	0.475854	1.81709e-11	9.10367e-14	292.025	2.45842e-13	4.06401e-09	M1
Sytl3	-0.101188	4.53655	8.38671	9.00784	0.852085	7.85925e-08	3.21194e-12	7.27249e-13	291.9	2.46568e-13	4.07602e-09	M1
Eif4ebp2	-0.303607	-1.01431	-2.43556	-1.30855	0.000601263	2.51708e-09	2.56794e-13	1.01046e-10	291.761	2.47388e-13	4.08957e-09	M2
Dnmt3a	0.0220235	-0.972838	-1.49784	-1.65294	0.760764	6.08831e-09	5.86357e-12	8.32685e-13	291.711	2.47677e-13	4.09434e-09	M2
Mlst8	-1.687	-2.67051	-2.15118	-0.604568	1.13373e-10	5.93226e-12	1.13701e-11	2.6259e-06	291.552	2.48618e-13	4.10991e-09	M2
Usp6nl	0.117607	1.17779	1.9456	1.33326	0.125834	1.6534e-10	3.99908e-13	2.44304e-10	290.433	2.55323e-13	4.22074e-09	M1
Trim12c	0.515746	1.54963	2.69347	1.66357	0.000415607	9.47867e-10	2.76026e-13	2.27061e-10	289.316	2.62221e-13	4.33478e-09	M1
Fos	1.80214	-2.46179	-0.826882	-1.12459	8.99227e-12	1.06643e-12	8.56992e-07	2.82144e-08	289.057	2.63852e-13	4.36174e-09	M2
Lancl2	0.0194121	1.27245	2.32991	0.885595	0.834203	4.01159e-10	7.29218e-14	9.55804e-08	288.909	2.64791e-13	4.37727e-09	M1
Sass6	0.14904	1.01678	2.78002	2.05092	0.233305	3.19723e-07	2.22489e-13	1.73325e-11	288.714	2.66031e-13	4.39777e-09	M1
Heatr3	0.001716	-0.67873	-2.44158	-1.36578	0.982652	4.6756e-07	8.40344e-14	1.45502e-10	288.557	2.67036e-13	4.41437e-09	M2
Kdsr	0.309049	-0.0170218	-1.85389	-3.34002	0.000458952	0.802423	3.35489e-12	3.31799e-13	288.533	2.67184e-13	4.41682e-09	M2
Ivns1abp	-0.341118	-0.854268	-1.73662	-3.05416	0.000885583	5.22566e-08	2.01027e-11	3.23646e-13	288.409	2.67983e-13	4.43003e-09	M2
Pnrc1	1.90942	0.876524	1.38774	0.957622	8.65117e-13	3.66369e-08	5.38694e-11	8.54894e-09	287.507	2.73853e-13	4.52706e-09	M1
Spic	1.08961	0.677236	1.32623	4.42817	1.68287e-07	5.0842e-05	2.76523e-06	2.36719e-14	287.453	2.7421e-13	4.53296e-09	M1
Txn1	0.0988216	1.12646	2.96783	3.38524	0.513143	1.42633e-06	3.10692e-12	6.09833e-13	286.642	2.79627e-13	4.62251e-09	M1
Slc29a1	-0.193497	-0.282998	-1.0773	-2.86915	0.0149505	0.00120339	4.10652e-10	4.24776e-14	286.635	2.79675e-13	4.62332e-09	M2
Sulf2	-0.0611301	-0.0805072	-1.55201	-4.69994	0.542164	0.431151	3.658e-10	3.68373e-14	286.541	2.80305e-13	4.63373e-09	M2
Cacybp	-0.183708	0.845588	1.64514	1.51632	0.0370965	2.63253e-08	1.21378e-12	3.42357e-12	286.368	2.81482e-13	4.65318e-09	M1
Tnfsf12	-0.172942	-0.415317	-1.44087	-3.27652	0.0297365	7.97088e-05	1.88203e-10	5.9535e-14	286.178	2.82778e-13	4.6746e-09	M2
Inf2	-0.104923	0.00446886	-1.60008	-2.99142	0.199392	0.957046	6.62458e-11	6.53232e-14	285.779	2.85523e-13	4.71998e-09	M2
Wdr59	-0.436998	0.99854	2.09618	1.40824	0.000414399	5.53691e-09	2.28422e-13	1.62933e-10	285.212	2.89475e-13	4.78531e-09	M1
Nabp1	1.05923	-0.0366286	1.80819	1.18815	6.0073e-09	0.653161	2.75833e-13	6.19568e-11	285.084	2.9037e-13	4.80011e-09	M1
Cbx6	-0.372546	-1.17951	-4.95724	-3.37874	0.000208514	3.28728e-09	1.76028e-12	6.83856e-12	284.256	2.96276e-13	4.89774e-09	M2
Hk1	0.325945	1.81405	1.90296	1.47442	0.00316672	8.40551e-12	4.72153e-12	1.76229e-10	284.159	2.96974e-13	4.90928e-09	M1
Diap1	0.155475	1.04464	2.31375	1.5729	0.107464	1.33463e-08	2.88326e-13	4.72307e-11	283.354	3.02861e-13	5.00659e-09	M1
Sh3bp1	0.209232	-0.147716	-2.49051	1.40891	0.0101619	0.0742424	1.93057e-13	9.50178e-12	283.304	3.03237e-13	5.01281e-09	M2
Alpk1	0.104675	1.02287	2.02152	1.46624	0.211289	3.79502e-09	6.73162e-13	1.85212e-11	282.634	3.08243e-13	5.09556e-09	M1
Fance	-0.297765	-1.44498	-3.96646	-2.46268	0.00457141	5.77475e-09	2.02751e-12	4.23012e-12	282.553	3.08851e-13	5.10562e-09	M2
Tmem128	0.160047	0.968389	2.01762	1.57619	0.104961	1.18823e-08	4.58513e-13	2.21481e-11	282.459	3.09562e-13	5.11738e-09	M1
Atic	-0.241804	-0.446032	-1.61057	-2.18742	0.00971083	7.86995e-05	1.17736e-11	2.34963e-13	281.772	3.14829e-13	5.20444e-09	M2
Pecam1	0.171976	-0.995912	-4.47348	-3.97952	0.443944	9.97645e-05	3.51889e-12	4.70084e-13	281.708	3.15323e-13	5.2126e-09	M2
Ccdc115	-1.06019	-2.10677	-2.5414	-1.12669	5.16651e-08	2.26122e-11	1.61625e-12	1.44221e-08	281.333	3.18238e-13	5.26079e-09	M2
Eva1b	-0.09611	0.298243	1.88904	3.4851	0.428828	0.0412765	1.50364e-10	5.92359e-14	280.997	3.20883e-13	5.30452e-09	M1
Arl15	0.240634	0.621682	-2.51623	-2.95442	0.0175108	4.4687e-06	4.4747e-13	6.24405e-12	280.837	3.22146e-13	5.3254e-09	M2
H2-Q4	0.645704	1.84679	2.01578	1.8418	3.63533e-05	4.65904e-11	8.09057e-12	2.42193e-11	280.759	3.22765e-13	5.33564e-09	M1
Anp32a	-0.0284688	1.00261	2.46064	1.8843	0.783484	9.56066e-08	3.52669e-13	1.82797e-11	280.714	3.23128e-13	5.34162e-09	M1
Itpkc	4.90977	3.70385	-0.546324	0.0719025	3.78788e-13	3.62379e-12	0.0410674	0.748488	280.174	3.27463e-13	5.4133e-09	M1
Tlr9	-0.573135	0.452777	2.39827	3.81602	0.00143581	0.00842793	7.73128e-11	9.11754e-14	279.98	3.2903e-13	5.43919e-09	M1
Cul2	0.0569139	0.6285	2.12104	1.27388	0.516341	1.97169e-06	9.29519e-14	1.79072e-10	279.52	3.32793e-13	5.50141e-09	M1
Cad	-0.108648	-0.61168	-2.48733	-3.84036	0.220442	1.30596e-05	2.13866e-12	9.36396e-13	279.307	3.34556e-13	5.53055e-09	M2
Hus1	-0.557433	0.371236	2.36716	1.91187	0.000200676	0.00114699	2.44271e-13	1.36483e-11	279.239	3.3512e-13	5.53987e-09	M1
Vgll4	0.039978	-2.4391	-4.87577	-4.46618	0.693121	1.53353e-10	3.21076e-12	1.74492e-11	278.43	3.41915e-13	5.65219e-09	M2
Ccnd3	-0.256454	-0.120442	1.09754	2.60529	0.0206682	0.270509	6.19702e-09	2.68138e-14	278.371	3.42419e-13	5.66052e-09	M1
Tbc1d17	-0.295058	-0.98589	-3.68595	-1.6425	0.00172023	1.50649e-08	4.28203e-13	4.01219e-11	278.231	3.43606e-13	5.68015e-09	M2
Tef	-0.482078	-1.76484	-4.04271	-2.05847	0.000113723	1.40156e-10	3.57686e-12	2.79855e-11	278.182	3.44028e-13	5.68713e-09	M2
Tmem106b	-0.345826	-0.983746	-1.77124	-1.23078	0.000140277	8.75853e-10	8.21011e-13	7.25266e-11	278.18	3.44048e-13	5.68746e-09	M2
Inip	-2.04207	-1.96884	-0.851223	0.205625	4.02051e-12	2.50739e-12	7.61426e-09	0.00484026	277.852	3.46868e-13	5.73408e-09	M2
Scimp	0.818982	1.04281	1.72037	2.93659	0.0203814	0.000160668	6.67805e-10	5.2957e-14	277.748	3.47762e-13	5.74886e-09	M1
Gpr65	-0.0279308	-1.83122	-2.04585	-1.1156	0.739738	8.82342e-12	1.55018e-12	2.91937e-09	277.434	3.50496e-13	5.79405e-09	M2
Tbc1d8	0.184235	-1.06688	-3.77622	-0.656826	0.0645839	4.71046e-08	3.04314e-14	2.92303e-06	276.605	3.57825e-13	5.91521e-09	M2
Zfp36l2	1.48212	-1.07739	-1.47637	-2.16321	2.46496e-10	5.05646e-08	3.63841e-10	1.96758e-12	276.42	3.59488e-13	5.94269e-09	M2
Cdk6	-0.160511	1.46025	2.70396	0.618211	0.117873	1.63552e-10	8.23041e-14	0.000191457	275.811	3.65016e-13	6.03408e-09	M1
Ier5	2.05083	0.616148	1.09216	0.443831	1.11834e-13	1.24645e-06	4.77683e-10	2.8157e-05	275.641	3.66568e-13	6.05974e-09	M1
Ubald1	-0.264044	-1.20756	-2.75543	-1.63231	0.00674239	6.79165e-09	5.53967e-13	4.06699e-11	275.393	3.68858e-13	6.09759e-09	M2
Akt1s1	-0.397801	-2.07043	-2.47792	-0.503605	0.000110672	9.8566e-12	5.22649e-13	6.96417e-06	274.532	3.76936e-13	6.23113e-09	M2
Plekhn1	-0.175501	1.09713	3.0304	3.09722	0.256336	9.63746e-07	2.88296e-12	1.24228e-12	274.377	3.78411e-13	6.25551e-09	M1
Traf3ip2	2.15517	3.7711	2.4999	0.659519	5.03093e-09	1.61634e-13	1.35608e-09	0.00727483	273.786	3.84101e-13	6.34957e-09	M1
Rrm2	0.0114475	-0.625421	-2.78796	-3.94491	0.873472	4.27311e-07	9.31541e-13	4.92757e-12	273.253	3.89306e-13	6.43561e-09	M2
Lpar1	0.207388	2.47613	7.86723	10.3894	0.618228	1.26365e-07	4.64222e-12	1.21179e-12	273.238	3.89452e-13	6.43802e-09	M1
Zfp146	-1.03097	-1.24362	-1.95199	-1.66204	4.7641e-08	8.6663e-10	6.10045e-12	2.98618e-11	273.027	3.91539e-13	6.47253e-09	M2
Uap1	0.442279	1.50493	2.05624	1.23231	0.000110405	2.73318e-11	1.06868e-12	4.95952e-09	272.723	3.94569e-13	6.52263e-09	M1
Slc35c1	-0.656079	-2.00958	-2.36665	-0.945937	1.52675e-06	2.18527e-11	1.48722e-12	1.24477e-08	272.431	3.97503e-13	6.57112e-09	M2
Pkd1	0.212941	-0.465812	-2.32458	-1.65627	0.0107851	2.41934e-05	3.49079e-13	1.31937e-11	272.31	3.98726e-13	6.59135e-09	M2
Sh2b2	-0.289377	-1.81143	-4.61043	-1.62358	0.0327977	1.04056e-10	8.03389e-13	6.24498e-10	272.134	4.00509e-13	6.62082e-09	M2
Arhgap27	0.192722	-0.991748	-2.3666	-0.845219	0.00969699	1.10666e-09	1.52476e-13	1.15874e-08	271.845	4.03464e-13	6.66966e-09	M2
Fgfbp3	-0.863025	-1.87823	2.2903	5.86969	0.014191	3.06599e-05	3.49358e-08	3.26145e-14	271.676	4.052e-13	6.69837e-09	M1
Prpf4	-0.429841	0.175936	1.93589	1.70511	0.000567653	0.0610816	5.45127e-13	4.83392e-12	271.629	4.05686e-13	6.7064e-09	M1
Alg2	-0.424869	-1.05382	-2.96678	-2.05935	0.000187721	1.91502e-08	9.47946e-13	1.92236e-11	271.56	4.06408e-13	6.71833e-09	M2
Phf15	-0.12192	-0.788918	1.48123	2.02419	0.172525	5.05772e-07	4.80177e-11	2.51602e-13	271.27	4.09415e-13	6.76804e-09	M1
Med22	-0.720292	-1.32441	-1.73367	-1.29991	1.81223e-07	1.884e-10	4.30406e-12	1.1568e-10	271.086	4.1134e-13	6.79986e-09	M2
Def6	-0.084636	-1.26957	-4.02159	-2.63947	0.309238	1.12687e-08	1.5923e-12	7.79265e-12	270.963	4.12633e-13	6.82123e-09	M2
Scd2	-0.232332	-1.64999	-5.06397	-3.69348	0.0499547	2.92184e-09	1.13681e-11	1.90391e-12	270.892	4.1338e-13	6.83358e-09	M2
Wrb	-0.111951	-1.59716	-4.01397	-1.30146	0.123018	6.89989e-11	7.35386e-13	1.61249e-09	270.494	4.17605e-13	6.90343e-09	M2
Plekhg3	-0.0372129	-2.87519	-5.95874	-4.19096	0.661844	1.02756e-11	2.31583e-11	4.29386e-11	269.994	4.22987e-13	6.99239e-09	M2
Pot1a	0.542827	-1.78199	-3.10452	-2.96195	1.79761e-05	1.05158e-10	9.35517e-12	2.58144e-11	269.877	4.24252e-13	7.01331e-09	M2
Nol6	-0.584089	-1.00342	-2.29205	-1.64567	1.10177e-05	2.37739e-08	7.39032e-13	4.42299e-11	269.877	4.24258e-13	7.01341e-09	M2
Dvl2	0.146842	-2.4351	-2.59754	-1.59944	0.132623	2.37628e-11	4.67493e-12	1.36907e-10	269.681	4.26394e-13	7.04873e-09	M2
C1qbp	-0.310999	-0.492032	-1.65473	-1.79831	0.000805004	7.98846e-06	2.92606e-12	1.48934e-12	269.458	4.28833e-13	7.08903e-09	M2
Rffl	1.3027	1.87179	2.64099	1.494	8.07623e-08	3.44251e-11	2.38253e-12	9.00574e-09	269.381	4.29686e-13	7.10314e-09	M1
Baz1a	0.696057	1.53231	1.20941	1.28095	6.05437e-07	6.16598e-12	1.57404e-10	6.5212e-11	269.195	4.31742e-13	7.13713e-09	M1
Tarm1	4.15281	2.99105	3.35757	2.85877	9.78074e-07	5.79265e-10	3.88493e-12	4.13954e-11	268.778	4.36395e-13	7.21405e-09	M1
Tmcc2	-0.247777	-3.83841	-3.9829	-2.44814	0.0478812	1.15934e-11	4.81284e-12	4.36216e-10	268.739	4.36831e-13	7.22126e-09	M2
Mthfd1	-0.0196041	-0.188153	-2.21409	-3.39397	0.797404	0.0279312	2.08933e-12	1.00673e-12	268.671	4.37599e-13	7.23395e-09	M2
Sertad3	-0.357822	-0.376818	2.0405	2.45686	0.0115909	0.00369566	3.69406e-12	7.38255e-13	268.662	4.37695e-13	7.23554e-09	M1
Rrp8	-1.1299	-1.50431	-1.77896	-2.06974	1.80563e-07	1.66351e-09	1.93008e-11	6.08229e-12	268.532	4.39169e-13	7.25991e-09	M2
Rasgrp1	-0.417091	-2.73915	-3.4026	-0.459731	0.308753	8.94794e-12	3.74201e-13	0.00204259	268.51	4.39409e-13	7.26388e-09	M2
S100a11	0.146948	0.869047	1.86723	1.84582	0.106611	6.69586e-08	1.83875e-12	4.61354e-12	268.485	4.39693e-13	7.26857e-09	M1
Kdr	1.21518	2.40291	6.19129	7.31561	0.000450626	1.48233e-07	1.10093e-11	9.93332e-13	268.363	4.41079e-13	7.29148e-09	M1
Zcchc6	0.387624	0.885499	1.58074	1.18288	6.39359e-05	2.89513e-09	1.02413e-12	6.1265e-11	268.064	4.44489e-13	7.34785e-09	M1
Slamf1	0.925651	3.38565	7.28155	9.61067	0.10548	1.07616e-06	1.1347e-11	5.91719e-13	268.055	4.44594e-13	7.34958e-09	M1
Klrk1	1.74908	7.3809	9.12037	8.01115	0.00489088	1.39309e-10	6.3626e-12	2.24344e-11	267.431	4.51818e-13	7.469e-09	M1
Cxcl11	9.56261	8.96596	10.4265	11.5509	2.22316e-09	2.34086e-11	7.11897e-11	3.6659e-10	267.427	4.51867e-13	7.46981e-09	M1
Cnnm3	-0.403465	-1.50529	-3.82899	-2.0496	0.000337899	6.42966e-10	2.29019e-12	3.70264e-11	267.193	4.54609e-13	7.51513e-09	M2
4933412E12Rik	0.585235	1.78388	3.39777	2.9858	0.0146106	1.36717e-07	4.75271e-12	1.77456e-12	267.001	4.56867e-13	7.55247e-09	M1
Ldb1	-0.0875982	-0.99697	-2.8818	-0.696574	0.276302	5.99712e-09	6.73658e-14	3.93612e-07	266.849	4.58679e-13	7.58243e-09	M2
Tbkbp1	-0.0424619	1.83009	2.06497	1.84191	0.695263	8.26696e-11	6.28739e-12	2.94868e-11	266.848	4.58681e-13	7.58246e-09	M1
Polr3e	-0.651901	-1.20696	-1.79578	-1.3227	6.69938e-07	3.26755e-10	3.57583e-12	9.62792e-11	266.646	4.61091e-13	7.62229e-09	M2
Gm13476	0.259851	1.30626	2.12019	1.41783	0.016876	1.03504e-09	6.62301e-13	1.91558e-10	266.527	4.6252e-13	7.64592e-09	M1
Hivep3	0.259354	3.81383	1.76781	-1.38309	0.17784	1.22965e-13	7.04706e-10	2.37386e-07	266.229	4.66115e-13	7.70534e-09	M1
Fam188a	0.521595	1.27895	1.98488	1.3667	7.11597e-05	4.90524e-10	1.0427e-12	2.66825e-10	265.685	4.72744e-13	7.81493e-09	M1
Cd3eap	-0.811182	-2.36912	-3.17368	-1.36228	8.76667e-07	5.4903e-11	2.52928e-12	1.53956e-09	265.675	4.72872e-13	7.81704e-09	M2
Cdkn2d	-0.0345753	-0.391102	2.43016	3.38543	0.82484	0.0370276	1.12949e-11	3.31474e-13	265.455	4.7558e-13	7.86182e-09	M1
Arrdc4	-0.444344	0.566016	2.38134	1.73177	0.000689754	1.00226e-05	3.01893e-13	4.19937e-11	264.868	4.82924e-13	7.98322e-09	M1
Chek2	-0.0437299	-0.590395	-5.33567	-3.23679	0.630566	5.40245e-05	2.88923e-12	1.27422e-12	264.731	4.84645e-13	8.01167e-09	M2
9930111J21Rik1	-0.315565	2.36319	3.13863	2.11842	0.083679	3.85949e-10	2.77219e-12	3.38946e-11	264.511	4.87443e-13	8.05792e-09	M1
Plekhf2	-1.3377	-0.0342844	1.7864	1.16985	8.11056e-10	0.668105	6.91851e-13	2.17657e-10	264.456	4.8815e-13	8.06961e-09	M1
Lonrf3	0.160295	-0.147439	-1.30829	-2.68124	0.0422548	0.0756088	1.536e-09	5.44892e-14	264.434	4.88428e-13	8.0742e-09	M2
Cxcl1	4.92146	6.47992	5.66449	1.84135	7.54901e-13	2.74134e-11	4.22286e-08	0.0197455	263.36	5.02358e-13	8.30449e-09	M1
Abl1	-0.272409	-2.02641	-2.12733	-0.859808	0.00346248	4.957e-12	2.64055e-12	6.29376e-08	263.259	5.03694e-13	8.32656e-09	M2
Elp3	-0.13541	-0.606551	-2.14148	-1.55069	0.0704695	1.06869e-06	5.25576e-13	1.99972e-11	263.021	5.06848e-13	8.3787e-09	M2
Snx33	-0.823708	-3.01189	-2.20885	-1.67373	2.46444e-07	1.0018e-11	3.84077e-11	3.89358e-10	262.454	5.14466e-13	8.50464e-09	M2
Trim16	2.51384	2.81966	0.194168	-1.99122	1.84022e-12	3.77199e-12	0.372165	9.56451e-07	261.992	5.20769e-13	8.60884e-09	M1
Samd4b	0.365534	1.09328	1.54446	1.9839	0.000919829	5.13995e-09	4.40092e-11	1.19001e-12	261.765	5.23893e-13	8.66047e-09	M1
Ccl12	7.9531	7.30747	8.72677	10.2842	2.70932e-10	1.66424e-10	2.21645e-10	1.15092e-10	261.236	5.31269e-13	8.78241e-09	M1
Rcan3	-0.632597	-1.67365	-2.18839	-0.754177	5.11489e-07	1.51007e-11	2.27533e-12	1.69052e-07	260.969	5.35048e-13	8.84488e-09	M2
Nol9	-0.885471	-0.855986	-1.63683	-0.983921	2.7288e-08	6.73681e-09	1.17109e-12	5.60116e-10	260.875	5.36375e-13	8.86681e-09	M2
9030617O03Rik	-0.107674	-0.117313	-1.63764	-3.52023	0.11726	0.10921	5.49372e-11	1.79391e-13	260.38	5.4346e-13	8.98394e-09	M2
Raph1	-0.169893	-1.35762	-0.692735	-2.12734	0.0426883	1.90438e-11	2.53532e-07	7.73955e-13	260.015	5.48752e-13	9.07142e-09	M2
Pwwp2b	-0.716105	-1.88548	-2.0791	-1.09626	2.38945e-05	1.69016e-10	1.21425e-12	1.52755e-09	259.909	5.50311e-13	9.09718e-09	M2
Ralgds	2.01417	2.38991	2.5117	1.05608	5.07077e-10	1.52053e-11	1.60105e-11	1.6107e-06	259.807	5.51798e-13	9.12177e-09	M1
Gpc1	-0.29499	0.618375	2.42574	1.5576	0.0739326	0.000277659	4.19227e-13	1.72048e-11	259.33	5.58854e-13	9.23841e-09	M1
Lad1	-0.195883	1.31565	3.53753	5.34979	0.761424	0.00042269	2.55389e-12	1.63793e-12	259.118	5.62017e-13	9.29071e-09	M1
Ptafr	0.617348	2.55729	1.3247	-0.344798	7.77852e-06	1.05308e-13	1.49458e-09	0.00173486	258.372	5.7333e-13	9.47772e-09	M1
B2m	0.238392	0.853602	1.71031	1.84769	0.0159345	8.83248e-08	6.90963e-12	2.31766e-12	257.702	5.83704e-13	9.6492e-09	M1
Fnbp4	0.300127	1.10343	2.23427	1.60332	0.00791037	1.10055e-08	7.83223e-13	7.67757e-11	257.634	5.84767e-13	9.66678e-09	M1
Agap1	0.0743144	0.240213	-0.768856	-5.18536	0.248609	0.00171732	8.27705e-08	3.60839e-14	257.612	5.85117e-13	9.67257e-09	M2
Tnfrsf14	-0.223921	0.422836	2.21506	2.62285	0.09257	0.00988597	4.58681e-11	2.31353e-13	257.554	5.86023e-13	9.68755e-09	M1
Tifab	-0.716616	-1.66022	-0.943854	-1.39325	2.83658e-07	1.26444e-10	1.11073e-09	3.47741e-12	256.93	5.95937e-13	9.85143e-09	M2
Syne2	0.358924	0.74501	3.38763	2.55238	0.0118302	2.2992e-05	5.21672e-13	2.08016e-11	256.746	5.98886e-13	9.90018e-09	M1
Zbtb14	-1.88991	-2.35227	-2.3916	-1.62045	3.70797e-10	2.16433e-10	6.69315e-11	3.98172e-10	256.384	6.04752e-13	9.99716e-09	M2
Fam134c	-0.694805	-1.79057	-1.41472	-0.103567	5.12536e-08	1.73974e-12	1.17866e-11	0.123835	256.103	6.09355e-13	1.00732e-08	M2
Fzd1	1.97696	5.42607	6.279	3.91361	2.98622e-06	5.48737e-11	3.09436e-11	5.29002e-11	255.724	6.15619e-13	1.01768e-08	M1
Zmynd8	0.157225	-0.642448	-2.49324	-1.04134	0.0401453	7.13128e-07	1.5866e-13	7.93224e-10	255.546	6.18595e-13	1.0226e-08	M2
Kitl	0.258996	2.04884	2.9209	2.18725	0.0556663	2.39654e-11	4.48627e-12	7.30096e-10	255.53	6.18853e-13	1.02303e-08	M1
Osgin1	3.03073	0.200621	-2.80981	-1.46818	1.08508e-13	0.199652	6.12187e-09	1.90283e-07	255.458	6.20063e-13	1.02503e-08	M2
Pcyox1l	-0.504595	-1.41842	-5.04611	-5.7575	0.00586039	2.82657e-07	3.19192e-12	4.4875e-12	255.358	6.21743e-13	1.0278e-08	M2
Tbl1x	0.00577474	0.529367	1.98027	1.67027	0.946918	2.38466e-05	9.58089e-13	8.08394e-12	254.952	6.28624e-13	1.03918e-08	M1
Abca1	0.107317	1.13834	-1.08065	-1.8157	0.14765	1.52799e-10	1.42847e-09	1.09295e-12	254.572	6.35126e-13	1.04993e-08	M2
Rbm7	0.617573	0.915162	1.67865	1.25773	1.18456e-06	5.86102e-09	1.81154e-12	1.10455e-10	254.463	6.37006e-13	1.05304e-08	M1
Ugcg	0.90823	1.00831	1.3774	2.21875	2.06216e-07	1.31292e-08	3.36117e-10	1.13327e-12	253.817	6.48287e-13	1.07168e-08	M1
BC094916	1.57705	4.80014	8.14865	8.93128	0.0174913	6.92693e-09	6.59985e-12	6.42977e-12	253.48	6.54273e-13	1.08158e-08	M1
Bco2	1.02661	2.86964	3.76058	1.80457	6.56266e-06	7.74154e-11	1.5872e-12	1.03699e-08	253.299	6.57512e-13	1.08693e-08	M1
Odc1	1.37854	1.99293	1.51197	0.868486	9.25587e-10	3.91444e-12	1.24474e-10	7.67633e-07	253.287	6.57716e-13	1.08727e-08	M1
Clcn7	0.28443	1.2004	1.88253	1.44692	0.00620034	1.129e-09	2.11763e-12	7.46742e-11	253.074	6.61561e-13	1.09363e-08	M1
Fkbp5	-0.20897	0.0734721	-1.25484	-3.20699	0.0593854	0.433087	1.00215e-10	1.83029e-13	252.956	6.63691e-13	1.09715e-08	M2
Zmiz1	0.247571	-0.577628	-1.98335	-1.68086	0.00735578	5.75028e-06	1.41875e-12	8.20148e-12	252.159	6.78307e-13	1.12131e-08	M2
Idh2	-0.118185	-0.000694762	-0.8317	-3.69452	0.107815	0.992227	1.44882e-08	5.03839e-14	251.591	6.88956e-13	1.13891e-08	M2
Ldlr	1.12403	1.70772	2.19808	0.804451	3.06537e-08	8.02552e-11	1.5541e-12	1.74743e-06	250.976	7.00717e-13	1.15836e-08	M1
Il6ra	-0.739054	-1.62328	-2.95016	-0.889275	2.48371e-06	2.97602e-10	5.07997e-13	3.39567e-07	250.724	7.05597e-13	1.16642e-08	M2
Nol8	-0.178237	-1.72155	-3.28861	-1.85362	0.114825	3.86354e-10	2.38401e-12	1.46748e-10	250.609	7.07821e-13	1.1701e-08	M2
Slc39a14	0.05338	1.95236	1.94037	1.83182	0.618991	2.01278e-11	2.81839e-11	8.60386e-11	250.065	7.18535e-13	1.18781e-08	M1
Phc2	-0.264346	0.976985	1.72591	1.10653	0.00420638	3.80576e-09	8.04562e-13	3.05933e-10	249.946	7.20893e-13	1.19171e-08	M1
Tnfrsf12a	0.976897	2.16066	2.71288	1.03092	1.65895e-05	9.27575e-11	5.88249e-13	1.81184e-06	249.848	7.22855e-13	1.19495e-08	M1
Zfp740	-0.384368	-2.36463	-1.7529	-0.558919	0.000456373	8.42353e-13	2.14185e-11	1.48662e-05	249.814	7.2353e-13	1.19607e-08	M2
Tbc1d23	-0.150341	-0.093065	2.44148	1.64795	0.143883	0.358008	2.81086e-13	5.11667e-11	249.19	7.36132e-13	1.2169e-08	M1
Chst12	-0.210321	-1.62988	-4.15635	-1.25282	0.0141245	2.11154e-10	1.93481e-12	5.61478e-10	248.934	7.41372e-13	1.22556e-08	M2
Dock5	0.459975	0.06601	-1.64132	-3.19367	3.16659e-06	0.31987	2.17329e-11	8.15609e-13	248.775	7.44656e-13	1.23099e-08	M2
Ccnl1	1.8504	1.27598	1.6924	0.76156	9.97836e-12	1.08536e-09	4.05989e-11	1.12032e-06	248.702	7.4616e-13	1.23348e-08	M1
Bmf	-1.36576	-5.11156	-6.31238	-4.53792	1.58459e-09	1.08901e-10	8.73974e-11	4.00518e-10	248.67	7.46825e-13	1.23458e-08	M2
Necap1	-0.701013	-1.30964	-1.6256	-0.439368	5.57965e-08	2.73768e-11	2.29414e-12	1.83956e-05	248.457	7.51267e-13	1.24192e-08	M2
Cox17	0.168933	1.55131	2.85156	2.51096	0.270487	2.68071e-08	2.87029e-12	1.27723e-11	248.407	7.52317e-13	1.24366e-08	M1
Nop16	-0.19044	-0.578443	-2.58296	-2.38974	0.0687128	7.06576e-05	2.42708e-12	3.78765e-12	248.309	7.54362e-13	1.24704e-08	M2
Akap10	0.719471	-0.54759	-1.98544	-1.01691	4.76285e-08	1.92906e-06	5.2673e-13	9.67183e-10	248.235	7.55925e-13	1.24962e-08	M2
Gcc1	0.775819	1.62317	1.76512	1.29304	8.99899e-07	3.74061e-11	1.28868e-11	9.18738e-10	247.89	7.63218e-13	1.26168e-08	M1
Ncapd2	-0.0963326	-0.197394	-2.40242	-4.54848	0.213211	0.0205809	2.09684e-12	3.15031e-12	247.604	7.69319e-13	1.27176e-08	M2
Adi1	-0.415306	-1.38477	-3.41479	-2.39922	0.00028558	1.25886e-09	8.92006e-12	2.09837e-11	246.868	7.85298e-13	1.29818e-08	M2
Timeless	0.0965911	-1.3675	1.71943	2.2517	0.416229	4.30143e-08	5.65908e-10	3.6164e-13	246.809	7.866e-13	1.30033e-08	M1
Polr1b	-0.28033	-1.62825	-3.61363	-2.56515	0.0173804	2.90443e-09	2.91857e-12	4.12449e-11	246.73	7.88343e-13	1.30321e-08	M2
Emc8	-0.660436	-1.0127	-1.43079	-1.50708	2.73056e-07	3.35196e-09	2.89761e-11	1.20805e-11	246.605	7.91098e-13	1.30776e-08	M2
Foxn3	0.210144	0.169201	-2.28472	-2.52667	0.0344769	0.0780756	2.51121e-12	3.04749e-12	245.04	8.2664e-13	1.36652e-08	M2
Impact	-0.588924	-1.96156	-2.57611	-0.777649	9.0557e-06	1.03942e-11	4.60069e-12	2.79482e-07	244.861	8.30823e-13	1.37343e-08	M2
Scamp5	-0.225173	-0.554679	-2.40949	-4.04832	0.0276891	4.17572e-05	6.75016e-12	1.94644e-12	244.33	8.43366e-13	1.39417e-08	M2
Chsy1	0.517043	-1.0664	-1.98482	-0.639059	1.31602e-06	1.14634e-09	4.38522e-13	3.67377e-07	244.307	8.43926e-13	1.39509e-08	M2
Stxbp1	0.355377	0.49942	2.09835	1.8106	0.00185584	0.000115849	1.88736e-12	7.28273e-12	244.279	8.44588e-13	1.39619e-08	M1
Slc39a1	0.379406	1.04771	1.61605	1.42502	0.000302573	2.61761e-09	5.79137e-12	2.87194e-11	244.247	8.45354e-13	1.39746e-08	M1
Dnase1l3	1.75621	1.96506	5.0103	7.71667	0.0124607	0.00199973	4.11311e-10	1.81664e-13	243.948	8.52529e-13	1.40932e-08	M1
Tnc	0.3178	2.02634	6.20588	4.15325	0.357914	5.8643e-06	7.16801e-13	3.83297e-11	242.84	8.79765e-13	1.45434e-08	M1
Il6	7.47611	8.33565	11.1577	10.7979	2.54354e-08	2.27503e-10	2.89601e-11	2.41393e-10	242.42	8.9032e-13	1.47179e-08	M1
Srm	-0.205222	-1.03944	-2.90215	-2.92141	0.0905008	4.48912e-07	2.39902e-12	1.17365e-11	242.191	8.96168e-13	1.48146e-08	M2
Hhex	-1.77784	-1.5611	-0.282632	-3.12107	8.30787e-11	2.28951e-10	0.00729455	8.44034e-12	242.115	8.98102e-13	1.48465e-08	M2
Otud5	0.100984	0.812463	1.82658	1.47181	0.245999	1.25468e-07	1.56064e-12	2.8765e-11	242.092	8.98693e-13	1.48563e-08	M1
Pip4k2b	-0.379591	-1.46785	-2.06536	-0.132708	0.000155735	1.03723e-10	3.58193e-13	0.0817726	242.044	8.99924e-13	1.48766e-08	M2
Lims1	0.110923	1.16197	2.03055	1.33124	0.231962	1.7619e-09	1.14784e-12	4.48285e-10	241.87	9.04404e-13	1.49507e-08	M1
Sec22c	-0.576349	-1.59264	-3.83469	-2.65059	5.07234e-05	2.41646e-08	1.06394e-11	8.48377e-12	241.711	9.08514e-13	1.50186e-08	M2
Tbc1d24	-0.0570155	-1.66749	-3.50076	-0.466086	0.439445	1.64291e-11	1.11605e-12	3.17165e-05	241.194	9.22036e-13	1.52422e-08	M2
Oaf	-0.14515	2.33572	4.19441	3.11896	0.538264	2.64627e-08	1.37333e-12	6.52511e-11	241.187	9.22225e-13	1.52453e-08	M1
Hspa2	1.78042	2.72521	2.86227	0.439089	3.49976e-09	1.39667e-11	9.10267e-12	0.0215124	241.011	9.26877e-13	1.53222e-08	M1
Arhgap39	0.293755	-1.74654	-3.91134	-2.43777	0.0060892	6.35028e-09	1.05642e-11	9.9765e-12	240.926	9.29133e-13	1.53595e-08	M2
Slamf9	-0.212447	0.842646	1.95001	1.95344	0.0403475	2.40123e-07	7.35245e-12	4.47292e-12	240.925	9.29163e-13	1.536e-08	M1
Kif20a	-0.0953546	-0.890185	-3.83156	-4.07346	0.279368	1.91866e-07	3.26527e-12	1.04599e-11	240.793	9.32693e-13	1.54183e-08	M2
4930503L19Rik	-0.232902	1.0026	2.48951	2.42952	0.109921	1.14028e-06	1.03071e-11	2.4701e-12	240.657	9.36333e-13	1.54785e-08	M1
Smpdl3b	-0.160451	0.479209	2.06268	3.58019	0.212226	0.00148032	4.21027e-11	5.17941e-13	240.579	9.38436e-13	1.55133e-08	M1
Rassf5	-0.209552	-1.22662	-1.87534	-0.712451	0.0041449	8.80961e-11	1.21279e-12	5.00586e-08	240.214	9.48327e-13	1.56768e-08	M2
Lnpep	0.0758297	0.295147	2.21477	1.96076	0.447479	0.00925656	1.41406e-12	8.07971e-12	240.02	9.53632e-13	1.57645e-08	M1
1810026J23Rik	-1.43546	-2.00404	-1.13202	-0.479349	2.54627e-10	3.56306e-12	8.9583e-10	2.59236e-05	239.89	9.5719e-13	1.58233e-08	M2
Itpkb	0.138194	2.3771	1.88513	1.23724	0.20869	2.73248e-12	4.50256e-11	7.49836e-09	239.614	9.64826e-13	1.59495e-08	M1
Btbd3	-1.61798	-3.18251	-2.87393	-1.15282	1.55522e-08	6.54936e-12	4.05166e-11	7.9455e-07	239.341	9.72459e-13	1.60757e-08	M2
Osbpl11	-0.30289	-1.76764	-1.23364	-1.66038	0.00243228	2.11108e-11	9.42701e-10	1.4773e-11	239.319	9.73057e-13	1.60856e-08	M2
Osm	1.19273	3.3624	1.78036	1.04689	6.9744e-08	2.49942e-13	1.94589e-08	3.62137e-05	239.224	9.75724e-13	1.61297e-08	M1
Gtf2f1	0.4402	1.0357	1.82458	1.47496	0.000203675	1.10331e-08	3.0342e-12	5.4593e-11	239.077	9.79896e-13	1.61987e-08	M1
Rhob	0.152497	2.10924	1.15092	-2.01414	0.157054	1.48408e-12	9.22457e-09	1.21973e-10	238.824	9.87057e-13	1.6317e-08	M1
Nat10	-0.234939	-0.89485	-2.46779	-2.13351	0.0258948	2.4448e-07	2.02603e-12	2.31857e-11	238.673	9.91395e-13	1.63888e-08	M2
Tmem194	-0.166865	-0.212458	2.16184	1.81375	0.168809	0.0625639	1.24049e-12	9.91103e-12	238.658	9.91823e-13	1.63958e-08	M1
Tec	0.992048	1.98623	1.46211	-1.19915	8.69146e-08	3.29012e-12	2.34849e-10	2.00138e-08	238.286	1.00255e-12	1.65732e-08	M1
Enpp1	-0.0596816	-0.751462	-1.86762	-3.38462	0.54476	4.06172e-07	8.59819e-12	3.87325e-12	237.989	1.01123e-12	1.67166e-08	M2
Smarca2	0.110368	0.0262124	-1.45896	-2.83614	0.122061	0.707792	2.21708e-11	7.16177e-13	237.937	1.01273e-12	1.67415e-08	M2
Birc2	-0.0935936	1.40095	2.55644	0.959159	0.437519	1.08984e-09	3.11535e-13	2.72807e-07	237.879	1.01446e-12	1.677e-08	M1
Cmtm4	-0.426344	-1.30673	-1.89964	-0.742819	1.23569e-05	5.46943e-11	2.39818e-12	1.00975e-07	237.518	1.02514e-12	1.69465e-08	M2
Zfyve20	-1.3047	-1.48344	-1.40286	-1.00646	5.66745e-10	4.96933e-11	1.39397e-10	1.0966e-08	237.393	1.02886e-12	1.7008e-08	M2
Zfp266	-0.882198	-2.60275	-2.69433	-1.94634	1.1611e-06	3.75637e-11	4.01721e-11	4.95605e-10	237.144	1.03633e-12	1.71316e-08	M2
Bri3bp	-0.183946	-0.799928	-1.8588	-1.60975	0.0213521	8.10752e-08	3.95915e-12	1.50337e-11	236.981	1.04126e-12	1.72131e-08	M2
Eif6	0.367538	1.14684	1.77601	1.46675	0.0012675	2.89101e-09	3.87591e-12	8.50767e-11	235.759	1.07908e-12	1.78382e-08	M1
Pdss1	-0.246116	1.69123	3.48182	2.48877	0.274814	8.08159e-09	2.131e-12	9.27212e-11	235.384	1.09101e-12	1.80355e-08	M1
Hs1bp3	-0.539315	-2.01127	-2.07763	-1.28865	3.23236e-05	4.84338e-11	1.37584e-11	9.6541e-10	235.319	1.0931e-12	1.80701e-08	M2
Rfwd2	-0.163141	0.661231	2.78182	1.14797	0.140108	2.59734e-05	1.07311e-13	2.8062e-08	234.999	1.10339e-12	1.82401e-08	M1
Txndc11	-0.41493	-0.944166	-1.62675	-1.86539	0.000108223	2.27428e-08	1.5241e-11	8.98934e-12	234.825	1.10906e-12	1.83339e-08	M2
Kynu	0.0793842	-0.241356	2.93356	3.18465	0.843617	0.464145	2.06903e-11	8.6531e-13	234.272	1.12724e-12	1.86343e-08	M1
Plekhf1	-0.952517	-0.937002	-5.24723	-6.0786	9.23501e-06	2.42678e-07	2.86515e-12	4.49018e-11	233.975	1.13714e-12	1.8798e-08	M2
Fst	0.32496	3.58639	9.52	10.7123	0.594358	4.42153e-06	7.93185e-12	3.59394e-12	233.878	1.14041e-12	1.88521e-08	M1
Pip5k1c	-0.167096	-0.724454	-2.5012	-1.48072	0.104442	3.06678e-06	4.86112e-13	2.37205e-10	233.872	1.14062e-12	1.88556e-08	M2
Ranbp10	-0.0434398	-2.02615	-1.41613	-0.547534	0.536574	1.0393e-12	4.9252e-11	2.60389e-06	233.826	1.14217e-12	1.88812e-08	M2
Rela	0.682473	1.68133	1.89705	1.10428	4.65004e-06	4.10143e-11	7.27784e-12	1.32782e-08	233.756	1.14452e-12	1.89201e-08	M1
Mvd	-0.38535	-0.475116	-3.56859	-3.48724	0.00100046	0.000554896	4.00053e-12	5.56535e-12	233.749	1.14475e-12	1.89238e-08	M2
Mgat4b	-0.346561	-0.728095	-1.84605	-1.18905	0.00018351	9.58753e-08	1.50142e-12	1.18115e-10	233.568	1.15088e-12	1.90252e-08	M2
2510009E07Rik	-0.350904	-1.46385	-2.47825	-1.60654	0.000619368	3.46095e-10	2.92718e-12	1.23929e-09	233.455	1.15473e-12	1.90888e-08	M2
Slc36a1	-0.0665156	-0.979557	-2.16537	-1.96807	0.459257	1.4514e-07	1.36929e-11	4.22127e-12	233.393	1.15684e-12	1.91237e-08	M2
Tnrc6c	0.0833138	-1.05821	-2.09435	-1.06759	0.265091	2.23409e-09	1.04496e-12	1.35443e-09	233.268	1.16115e-12	1.9195e-08	M2
Nfyb	0.630282	1.9224	1.39535	-0.0524096	5.71649e-06	8.158e-13	6.83681e-11	0.602319	233.195	1.16364e-12	1.92362e-08	M1
Dolpp1	-0.15712	-1.56488	-2.78628	-1.62158	0.134156	1.62183e-08	4.39156e-12	2.83225e-11	233.161	1.16482e-12	1.92557e-08	M2
Umps	-0.140613	-0.72618	-3.31766	-2.90372	0.134852	3.2531e-06	4.97994e-12	6.36731e-12	233.117	1.16634e-12	1.92808e-08	M2
Hist1h1c	0.0937908	0.435334	-0.755774	-4.43307	0.219102	4.73235e-05	1.90641e-07	8.34703e-14	232.996	1.17052e-12	1.93499e-08	M2
Zc3h12c	1.88354	1.37675	1.39906	1.08164	1.92405e-11	2.32198e-10	8.82242e-10	5.56757e-08	232.875	1.17471e-12	1.94191e-08	M1
Rasgrp3	0.382534	-0.89104	-5.11265	-7.714	0.000265417	1.13176e-07	3.58827e-11	3.06518e-12	232.781	1.17801e-12	1.94737e-08	M2
Imp3	-0.368416	-1.32736	-2.51394	-1.52135	0.000376674	1.43377e-09	3.07077e-12	3.25353e-10	232.681	1.1815e-12	1.95313e-08	M2
Armcx3	0.139963	0.518584	2.03965	2.49451	0.315362	0.000659301	2.9706e-11	9.4554e-13	232.578	1.1851e-12	1.95908e-08	M1
Itgb3	-0.0623279	-2.48697	-3.62072	-5.23685	0.800331	7.84201e-09	2.6992e-11	5.82159e-12	232.514	1.18738e-12	1.96286e-08	M2
Lpcat1	-0.260273	-1.39287	-2.41236	-1.01318	0.0236912	2.4116e-09	5.42438e-13	1.76028e-08	232.265	1.19618e-12	1.97741e-08	M2
Ttc39c	0.324648	2.33988	1.73962	0.215408	0.0170559	8.07176e-13	3.54428e-11	0.034445	231.876	1.21007e-12	2.00037e-08	M1
Kalrn	1.18806	4.14798	7.52474	9.14469	0.0544488	9.83098e-08	8.7655e-12	8.42214e-12	231.371	1.22843e-12	2.03071e-08	M1
Ccdc85b	-0.541662	-2.10845	-4.42857	-3.13056	8.62384e-05	1.34392e-09	1.36464e-11	4.84493e-11	231.345	1.22939e-12	2.0323e-08	M2
Mtfr2	1.69257	1.99501	1.86482	1.19864	6.70342e-10	1.47144e-11	4.78558e-10	6.90786e-08	231.336	1.22969e-12	2.03281e-08	M1
Dkc1	-0.281587	-0.41	-3.05756	-2.10365	0.0135354	0.00101752	1.47228e-12	1.86949e-11	231.004	1.24194e-12	2.05306e-08	M2
Zscan29	-0.928164	-0.326663	2.09031	1.39425	6.61017e-07	0.00502134	7.51028e-13	2.28448e-10	230.817	1.2489e-12	2.06456e-08	M1
Usp2	-0.400968	-3.60934	-5.06994	-4.33981	0.0282508	2.69117e-10	4.0624e-12	7.56349e-10	230.593	1.25729e-12	2.07842e-08	M2
Vwf	0.180495	0.17345	-0.952291	-4.32098	0.106007	0.121497	9.01344e-07	5.99531e-14	230.519	1.26006e-12	2.08301e-08	M2
Zfp874b	-1.54439	-3.38715	-3.0427	-2.31715	1.81537e-08	4.05352e-11	1.44372e-10	1.28049e-09	230.416	1.26397e-12	2.08946e-08	M2
Fam105b	-0.822483	-1.26986	-1.41513	-0.914352	1.67315e-08	7.75904e-11	2.68215e-11	8.66823e-09	230.153	1.27395e-12	2.10596e-08	M2
Gne	-0.692186	-2.34061	-2.98532	-2.55175	2.38391e-05	2.64169e-10	2.0552e-11	1.37227e-10	229.889	1.28408e-12	2.12272e-08	M2
Ccl8	3.12551	6.67297	8.63495	8.3932	2.17625e-05	3.10073e-09	2.98045e-11	1.83923e-11	229.658	1.29304e-12	2.13752e-08	M1
Sqle	-0.145447	-0.326721	-1.54409	-4.0215	0.0871532	0.000981761	6.0669e-11	7.3262e-13	229.497	1.2993e-12	2.14787e-08	M2
Nos2	3.27238	7.94384	9.89156	14.2669	0.0632463	4.01407e-09	1.28245e-12	8.58506e-10	229.443	1.30141e-12	2.15136e-08	M1
Tmem64	-0.358795	-1.08811	-2.93399	-1.40835	0.000798623	1.41022e-08	1.02332e-12	9.73685e-10	229.278	1.30786e-12	2.16202e-08	M2
2015-03-01	-0.354381	-1.19667	1.02169	2.29483	0.00453215	2.18479e-08	4.67624e-08	3.09884e-13	229.117	1.31424e-12	2.17256e-08	M1
Il21r	0.0266626	-1.51636	-3.19999	-0.389884	0.769764	1.87772e-09	2.18297e-13	9.35356e-05	228.975	1.31985e-12	2.18185e-08	M2
Jak3	0.330784	1.2655	1.96855	2.32851	0.0108895	1.14841e-08	3.42259e-11	6.1657e-12	228.611	1.33441e-12	2.20591e-08	M1
Stxbp3b	-0.0740181	-0.0758965	2.33749	1.94584	0.533821	0.49436	1.80912e-12	1.09627e-11	228.532	1.33761e-12	2.21121e-08	M1
Fbxo31	-0.628578	-2.39832	-4.9304	-2.99636	4.32339e-05	5.11188e-10	1.92484e-11	8.97121e-11	228.348	1.34505e-12	2.22351e-08	M2
Rabgap1l	0.0694442	0.393346	0.96936	3.57032	0.559347	0.00250148	1.19606e-06	6.72187e-14	228.268	1.34829e-12	2.22886e-08	M1
Cd200	0.676224	2.42095	7.91768	8.0127	0.182126	1.30114e-05	1.93921e-11	2.18096e-12	228.007	1.35897e-12	2.24652e-08	M1
Rbm43	-0.395217	1.01919	2.02747	1.046	0.00135438	8.58705e-09	6.3157e-13	7.78933e-09	227.795	1.36774e-12	2.261e-08	M1
Mettl13	-0.791326	-2.65075	-3.58843	-3.18804	7.29203e-06	7.04584e-11	8.49186e-11	1.50642e-10	227.637	1.3743e-12	2.27186e-08	M2
Fbxo42	-0.461241	-0.493547	1.75241	1.2982	4.17603e-05	3.5641e-05	1.19115e-12	8.82753e-11	227.473	1.38113e-12	2.28315e-08	M1
Ddhd2	-0.00439916	-0.816692	-1.79824	-1.44825	0.950646	1.79117e-08	3.67667e-12	5.58607e-11	226.759	1.41142e-12	2.33322e-08	M2
Acot10	0.104665	1.44038	2.25917	1.19975	0.367856	7.69175e-10	1.2241e-12	7.97883e-09	226.318	1.43047e-12	2.36471e-08	M1
Mast3	0.125404	-1.50154	-4.44945	-1.17102	0.21635	3.27703e-09	6.49891e-13	1.45901e-08	226.015	1.44375e-12	2.38667e-08	M2
Ifnb1	8.27285	9.79107	8.61587	7.30647	4.39422e-10	1.05169e-10	2.32781e-10	1.1257e-08	226.012	1.44389e-12	2.38689e-08	M1
Slc7a6	-0.228531	-0.988357	-3.4505	-1.01725	0.0188097	1.38191e-08	2.78325e-13	2.82577e-07	225.966	1.44593e-12	2.39027e-08	M2
Tgtp1	8.37733	7.87923	8.80505	10.1277	1.39673e-08	6.80262e-10	1.01753e-10	1.51552e-10	225.733	1.45624e-12	2.40731e-08	M1
Top2a	0.0720896	0.0457371	-2.04157	-3.89954	0.443896	0.624184	1.61039e-11	1.58767e-12	225.549	1.46446e-12	2.4209e-08	M2
Atp13a2	-0.273241	-0.424314	-1.91577	-2.19277	0.00905717	0.000472368	1.82745e-11	2.1365e-12	225.418	1.47033e-12	2.43061e-08	M2
Trim47	-0.32581	-2.2244	-3.30922	-3.47607	0.00475677	5.20344e-10	2.87023e-11	4.51443e-11	225.076	1.48578e-12	2.45614e-08	M2
Zfp84	-2.40563	-1.42996	-0.680605	-0.215234	3.65417e-12	3.73371e-11	1.49417e-07	0.00647934	224.906	1.49354e-12	2.46896e-08	M2
Ifi202b	3.15519	6.74826	6.85481	5.05725	4.44443e-06	3.47241e-11	2.51363e-11	4.26254e-09	224.857	1.49582e-12	2.47274e-08	M1
Zfp120	-1.92461	-2.74498	-2.10973	-1.53095	3.15468e-09	2.54283e-11	2.51423e-10	1.96264e-08	224.205	1.52605e-12	2.52271e-08	M2
Mcm7	-0.275719	-0.329196	-1.66712	-2.77433	0.00130643	0.000431639	9.41912e-11	9.09563e-13	224.129	1.5296e-12	2.52859e-08	M2
Ubtd2	-0.0540751	1.45647	1.90952	0.911512	0.724796	5.21303e-10	8.83709e-13	1.03544e-07	223.725	1.54873e-12	2.56021e-08	M1
Cdk20	-0.664895	-0.886875	-2.93383	-3.65486	1.81883e-06	8.51663e-07	4.44822e-10	1.40914e-12	223.6	1.55475e-12	2.57016e-08	M2
Il12rb2	-0.0940637	1.09693	2.77745	2.76339	0.592495	2.02142e-06	7.62474e-12	8.05071e-12	223.36	1.56628e-12	2.58921e-08	M1
Pdcd4	-0.090608	-0.712055	-3.3812	-4.4855	0.270549	1.24958e-06	1.83461e-11	4.06666e-12	223.158	1.5761e-12	2.60545e-08	M2
Mogs	-0.322975	-0.54756	-1.95515	-1.31082	0.00055778	6.19573e-06	1.48893e-12	8.646e-11	223.083	1.57976e-12	2.6115e-08	M2
Tapbpl	-0.0532637	1.28107	1.96309	1.83305	0.679622	3.08492e-08	1.32332e-11	1.30942e-11	222.826	1.59236e-12	2.63233e-08	M1
Csrp2bp	-0.24815	-1.00381	-1.63027	-1.15598	0.00440189	2.15134e-09	4.33149e-12	2.9316e-10	222.352	1.61587e-12	2.67119e-08	M2
Marveld1	-0.541556	-1.14388	-3.63589	-4.65566	3.34033e-05	5.00992e-08	1.00272e-11	3.08242e-11	222.064	1.63038e-12	2.69518e-08	M2
Pus7	-0.0534353	-0.535447	-2.87902	-2.69862	0.61593	7.79431e-05	1.83264e-12	3.00531e-11	221.969	1.6352e-12	2.70316e-08	M2
Fbxo4	0.384921	1.02513	1.68591	1.40029	0.000658476	4.77844e-09	6.80636e-12	1.05951e-10	221.746	1.64655e-12	2.72191e-08	M1
Zfp821	-0.231748	0.161549	2.633	3.23724	0.103965	0.272754	5.89663e-11	8.87529e-13	221.695	1.64918e-12	2.72626e-08	M1
Taf4b	2.5339	3.25107	2.21388	3.65628	7.94423e-08	1.42986e-11	4.52799e-09	3.0054e-10	221.673	1.65031e-12	2.72812e-08	M1
Rgcc	1.91302	4.03172	7.55122	5.41848	4.73123e-05	1.20285e-09	6.00169e-12	5.19886e-10	221.663	1.65085e-12	2.72901e-08	M1
Maz	-0.227361	-1.07094	-1.7888	-0.957073	0.00656352	1.43876e-09	2.05165e-12	2.69938e-09	220.621	1.70533e-12	2.81908e-08	M2
Ccl24	-0.62795	0.569346	3.66592	2.48167	0.122005	0.0322436	1.03691e-12	5.44805e-11	220.402	1.71701e-12	2.83838e-08	M1
Mcm2	-0.223867	-0.580552	-3.226	-3.02074	0.0249033	2.08301e-05	1.94624e-11	3.41157e-12	220.172	1.72943e-12	2.85893e-08	M2
Zkscan14	-2.98656	-3.38772	-2.92668	-1.43804	1.0887e-10	6.62593e-10	1.37891e-10	5.18071e-08	219.888	1.74491e-12	2.88451e-08	M2
Bag4	-0.360498	-2.18967	-2.58975	-1.70027	0.00150014	5.8668e-11	3.72976e-11	5.21534e-10	219.774	1.75115e-12	2.89482e-08	M2
Pfas	0.093457	-0.688283	-2.41156	-2.36934	0.283853	2.57895e-06	7.74502e-12	1.00542e-11	219.397	1.77196e-12	2.92922e-08	M2
Brwd1	-0.786356	-1.68688	-2.02461	-1.01962	1.0159e-06	5.9473e-11	1.10288e-11	6.71885e-08	219.354	1.77435e-12	2.93318e-08	M2
Crtc2	0.707694	1.29803	1.24383	1.07392	2.63565e-07	7.35933e-11	1.22676e-10	6.58206e-10	219.037	1.79216e-12	2.96262e-08	M1
Syne1	0.235305	-0.0679787	-1.8627	-2.13678	0.00511664	0.35259	1.21106e-11	3.31305e-12	218.895	1.80017e-12	2.97587e-08	M2
Tnrc6b	0.290884	0.365764	-3.64361	-2.17998	0.00656144	0.00132005	2.51824e-12	2.31353e-11	218.397	1.82866e-12	3.02295e-08	M2
Batf3	-0.231513	-0.164428	-1.05135	-2.86959	0.229611	0.111269	1.80411e-09	2.68186e-13	217.895	1.85789e-12	3.07129e-08	M2
Slc36a4	-0.18054	-0.980208	-2.12757	-1.81629	0.0257644	5.1102e-09	2.49132e-11	2.34967e-11	217.392	1.88768e-12	3.12052e-08	M2
Angptl4	-2.50734	-2.83687	-5.92362	-7.13926	7.86271e-10	3.64518e-07	2.19834e-10	4.16674e-11	217.312	1.89249e-12	3.12848e-08	M2
U90926	-0.84842	5.35229	7.24075	7.34512	0.121765	4.50366e-09	2.7029e-11	2.17017e-11	217.286	1.89406e-12	3.13108e-08	M1
Speg	-0.0354504	-0.642647	-2.8968	-1.24625	0.62711	2.82577e-06	1.45102e-12	1.18347e-10	217.212	1.89849e-12	3.13839e-08	M2
BC016423	0.105806	1.02309	2.29039	1.71225	0.425108	1.54256e-07	2.21574e-12	1.31107e-10	217.16	1.90164e-12	3.1436e-08	M1
Arap3	-0.0613242	0.0580885	-1.43084	-2.96261	0.368385	0.428857	2.35399e-10	5.45561e-13	217.092	1.90573e-12	3.15036e-08	M2
Tmem8	-0.116411	-0.165832	-1.30604	-2.62093	0.106001	0.0327597	9.86921e-11	8.99046e-13	216.788	1.92423e-12	3.18094e-08	M2
Zhx3	0.0262214	-2.34924	-2.75887	-1.35165	0.817033	6.11306e-12	2.40248e-11	3.22855e-07	216.735	1.92748e-12	3.18631e-08	M2
Tbc1d4	-0.012298	-1.52217	-3.76835	-2.01836	0.904464	4.06274e-10	5.82712e-12	1.0972e-09	216.592	1.93624e-12	3.20079e-08	M2
Nedd9	-0.16919	-1.20047	-2.28668	-3.26022	0.073209	1.1077e-08	4.13815e-11	1.11064e-11	216.321	1.953e-12	3.22851e-08	M2
Slc39a10	0.0473909	0.301459	-1.1765	-3.05037	0.575047	0.00297036	7.36796e-09	2.1787e-13	216.308	1.95382e-12	3.22986e-08	M2
Mesdc1	1.00608	2.23532	2.09499	0.843456	6.29549e-07	1.31209e-11	3.01691e-11	1.3827e-06	216.101	1.9668e-12	3.25132e-08	M1
Prdx1	0.222337	1.17185	2.43116	2.47301	0.109425	2.41374e-07	1.53361e-11	1.08263e-11	215.793	1.98621e-12	3.2834e-08	M1
Ido1	-0.252751	3.90144	7.3167	7.50273	0.630265	2.83837e-07	1.01997e-11	1.50941e-11	215.658	1.99474e-12	3.29751e-08	M1
Arg1	-4.30021	-6.08219	-8.60054	-9.53826	1.01174e-05	7.18885e-09	5.16444e-11	2.4556e-11	215.44	2.00871e-12	3.3206e-08	M2
Hlx	-2.05468	-1.88413	-0.746519	-0.254234	6.50285e-12	2.02398e-11	1.38616e-06	0.0164966	215.435	2.00903e-12	3.32112e-08	M2
Cenpj	0.358268	-0.574175	2.07087	1.61543	0.006768	0.000367223	2.37184e-12	3.57657e-11	215.343	2.01499e-12	3.33099e-08	M1
Ypel2	-0.629394	-2.86715	-5.42223	-4.86861	1.90589e-05	1.14437e-10	2.75038e-10	8.20485e-11	215.031	2.03519e-12	3.36437e-08	M2
Tlr6	-0.0654974	0.555407	2.52844	1.56939	0.622299	0.000144085	7.09258e-13	3.13566e-10	215.01	2.03658e-12	3.36667e-08	M1
Elmod2	0.0568885	0.754885	1.71296	1.57393	0.546717	2.35785e-07	6.18617e-12	3.02175e-11	214.764	2.05269e-12	3.3933e-08	M1
Atmin	-0.53657	-1.7517	-1.61427	-0.746915	1.58894e-06	2.39522e-11	2.69159e-11	1.23106e-07	214.592	2.06403e-12	3.41205e-08	M2
Tmed1	-0.173209	0.37802	1.6102	1.87868	0.118863	0.00136585	1.66007e-11	3.63184e-12	214.548	2.06696e-12	3.41689e-08	M1
Lck	6.76965	7.27063	9.33728	8.59224	3.48282e-08	6.83611e-10	3.63091e-11	1.34065e-09	214.162	2.09277e-12	3.45956e-08	M1
Gga2	-0.157928	-0.252936	-1.98013	-3.23049	0.0896304	0.0127966	5.91436e-11	1.41994e-12	213.945	2.10741e-12	3.48376e-08	M2
Cx3cr1	-0.137166	0.0144152	-2.03747	-2.67675	0.0360037	0.825927	5.17951e-12	9.31918e-12	213.623	2.12939e-12	3.5201e-08	M2
Nsl1	-1.983	-2.32134	-4.32722	-3.90136	1.60978e-08	6.63924e-10	1.12125e-10	4.85363e-10	213.395	2.1451e-12	3.54606e-08	M2
Tnfsf4	5.44283	9.11434	10.0216	7.44621	3.78255e-07	6.73565e-11	4.59091e-11	7.04719e-09	213.343	2.14875e-12	3.5521e-08	M1
Gnl3	-0.362778	-0.731338	-2.32082	-1.65133	0.00209054	6.95612e-07	3.18317e-12	8.89258e-11	213.079	2.16714e-12	3.5825e-08	M2
Kctd12b	-0.0551636	-0.722725	-2.91077	-6.67517	0.503251	3.4681e-06	7.60968e-12	1.5101e-11	212.908	2.17915e-12	3.60236e-08	M2
Tceanc2	1.40449	2.39504	1.82664	0.699436	1.03225e-08	8.16895e-12	1.82076e-10	3.88802e-05	212.887	2.1806e-12	3.60475e-08	M1
I830077J02Rik	3.31491	4.38397	5.19104	5.35804	8.54943e-09	1.18603e-10	4.19597e-10	1.21379e-09	212.777	2.18842e-12	3.61767e-08	M1
Hyal2	-0.482969	-2.32471	-3.11388	-1.41394	0.000183817	2.39095e-10	1.03337e-11	2.60298e-09	212.766	2.18918e-12	3.61893e-08	M2
Rassf1	-1.97404	-0.556366	0.935812	1.11469	2.87186e-11	5.61226e-06	2.50886e-09	1.16835e-10	212.246	2.22642e-12	3.6805e-08	M2
Appl2	0.0936054	-0.13383	-2.61882	-2.0267	0.243197	0.111791	5.12446e-12	1.02223e-11	212.158	2.23278e-12	3.691e-08	M2
Serping1	0.0871063	2.71611	6.90202	5.885	0.833237	2.41804e-06	8.77992e-12	1.44976e-11	212.081	2.23832e-12	3.70017e-08	M1
Chaf1a	-0.327461	-1.57985	-3.01448	-2.22127	0.00177512	7.24647e-10	1.07034e-10	3.26418e-11	211.929	2.24944e-12	3.71854e-08	M2
Trmt61a	-0.69225	-1.28757	-2.72177	-1.76968	0.000106887	9.38023e-08	4.25984e-12	1.70398e-10	211.918	2.25026e-12	3.7199e-08	M2
Zfp811	0.789793	5.76614	6.92498	4.68715	0.0762977	4.1399e-11	1.84123e-11	7.04389e-09	211.732	2.26384e-12	3.74236e-08	M1
Lztfl1	0.104228	1.38358	2.85275	2.37248	0.547338	9.40788e-08	2.92851e-12	1.65451e-10	211.642	2.27055e-12	3.75344e-08	M1
Xpc	-0.25236	-1.70574	-3.23859	-1.43296	0.00942594	5.54173e-10	5.60619e-12	2.31283e-09	211.46	2.28401e-12	3.7757e-08	M2
Gem	6.37154	7.09927	6.54961	3.48851	4.12743e-11	8.36795e-11	1.59065e-09	3.42468e-05	210.911	2.32527e-12	3.84391e-08	M1
Prps1l3	-0.628989	-0.897735	-1.46035	-1.71914	3.6646e-06	3.22344e-08	4.96144e-11	2.35484e-11	210.883	2.32743e-12	3.84747e-08	M2
L3mbtl2	-0.345379	-1.64382	-2.34681	-1.09568	0.00169382	5.96517e-10	3.48782e-12	1.08011e-08	210.803	2.33351e-12	3.85752e-08	M2
Ptges	1.71325	3.75622	4.6347	5.7238	0.000105589	6.39128e-09	1.08251e-10	1.48129e-11	210.629	2.34677e-12	3.87945e-08	M1
Zbtb1	-1.16242	-2.1166	-2.45854	-0.752401	9.92824e-08	8.85019e-11	1.0311e-11	4.30828e-06	210.577	2.35076e-12	3.88604e-08	M2
Csf2rb2	1.2913	2.10853	1.54226	0.460095	7.28741e-09	6.22889e-12	3.13599e-10	0.000451884	210.438	2.36147e-12	3.90375e-08	M1
Atg4c	0.157186	-1.31274	-2.94004	-1.86642	0.0942494	4.16441e-09	1.52598e-11	7.69166e-11	210.21	2.37916e-12	3.93298e-08	M2
Heg1	0.624588	3.18785	5.20456	4.2568	0.201938	1.26797e-06	7.71762e-12	2.26813e-11	210.103	2.38755e-12	3.94687e-08	M1
Bcl2	-0.0133269	-1.39068	-3.14785	-1.20986	0.916069	5.56255e-09	9.45329e-13	3.49605e-08	210.024	2.3937e-12	3.95702e-08	M2
Pgm2l1	0.74952	1.73569	0.591621	-1.88824	6.21093e-07	2.6894e-12	4.8021e-06	4.7177e-10	209.579	2.42894e-12	4.01527e-08	M1
Ppan	-1.31596	-1.22305	-2.45902	-1.87237	1.66354e-07	3.12196e-08	2.55263e-11	1.19143e-10	209.535	2.43244e-12	4.02106e-08	M2
Trim30b	2.85383	5.44422	7.58067	7.56297	7.48728e-06	2.79248e-09	9.40265e-11	3.86567e-11	209.493	2.43581e-12	4.02663e-08	M1
Pnpla7	0.193109	-0.037188	-0.982813	-2.96108	0.0373856	0.66918	3.77655e-08	1.90149e-13	209.474	2.43735e-12	4.02918e-08	M2
Pdgfb	1.23269	1.59729	0.670144	-2.23118	8.4981e-09	2.00135e-10	7.18093e-06	1.32379e-11	209.191	2.46015e-12	4.06687e-08	M1
Agfg2	0.378122	-1.03826	-4.76505	-1.12484	5.18318e-05	2.59999e-08	1.86598e-12	3.62944e-09	208.845	2.48835e-12	4.11349e-08	M2
Hat1	0.262736	0.714981	1.66343	2.30922	0.0356954	7.2798e-06	1.19886e-10	2.14952e-12	208.736	2.49733e-12	4.12834e-08	M1
Klf2	2.48559	0.28971	-2.4639	-2.738	2.11418e-11	0.16446	2.8198e-09	7.22762e-11	208.707	2.49968e-12	4.13222e-08	M2
Ctdp1	0.360394	-1.16978	-2.61567	-0.831626	0.000812545	2.57495e-09	9.76344e-13	4.74147e-07	208.686	2.50139e-12	4.13506e-08	M2
C1ra	0.590778	3.3155	4.79317	4.51571	0.152133	7.81584e-09	2.69533e-11	3.29297e-11	208.572	2.51089e-12	4.15076e-08	M1
Klhdc5	-2.05668	-4.29946	-3.73153	-3.19994	4.98172e-08	4.15432e-10	2.00045e-10	3.79403e-10	208.26	2.53684e-12	4.19366e-08	M2
Galnt3	-0.0812289	2.56161	4.60072	5.66828	0.756547	6.58858e-09	2.0283e-11	4.78273e-11	208.203	2.54168e-12	4.20165e-08	M1
Mdc1	-0.126044	-1.09019	-2.35874	-1.18007	0.152341	9.92404e-09	2.40313e-12	1.37286e-09	208.183	2.54335e-12	4.20442e-08	M2
Cd200r1	-0.24183	-1.24289	-1.25778	-1.6322	0.0132831	7.75701e-10	4.79007e-10	1.2667e-11	208.121	2.54857e-12	4.21305e-08	M2
Stx12	0.687275	1.23855	1.40966	1.01292	5.55654e-07	1.93883e-10	3.7416e-11	3.4974e-09	207.799	2.57585e-12	4.25813e-08	M1
Galm	0.10213	-0.113018	-1.50391	-4.52077	0.280417	0.236863	3.03728e-10	7.71767e-13	207.467	2.60434e-12	4.30524e-08	M2
Adprh	0.0917719	0.878433	1.6658	1.90109	0.361049	2.63921e-07	4.61975e-11	6.95164e-12	207.459	2.60503e-12	4.30638e-08	M1
Eif2ak4	0.31858	-0.753952	-2.49725	-1.35818	0.00103277	2.36099e-07	2.28422e-12	4.60175e-10	207.352	2.61437e-12	4.32182e-08	M2
Gm4841	5.11419	7.2985	10.3041	11.0314	1.41133e-05	3.17269e-09	3.97673e-11	9.12669e-11	207.329	2.61631e-12	4.32502e-08	M1
Osgep	-0.14199	-0.443875	-1.18912	-2.6902	0.142531	0.000219517	1.64087e-09	5.5839e-13	206.879	2.65579e-12	4.39029e-08	M2
Tanc1	0.129929	0.584307	3.4596	1.60797	0.360936	0.000969754	3.12933e-13	1.03059e-08	206.648	2.67625e-12	4.4241e-08	M1
Trim37	-0.147266	-0.0936851	-1.39159	-3.12458	0.0582504	0.214584	2.12765e-10	9.76675e-13	206.641	2.67693e-12	4.42523e-08	M2
Btla	-1.12615	0.754001	7.84134	10.632	0.0849849	0.203374	9.66777e-11	1.45456e-12	206.466	2.69258e-12	4.45111e-08	M1
Chn2	0.0570592	0.588896	-2.3411	-6.86999	0.628439	7.95565e-05	3.19445e-11	4.32323e-12	205.943	2.74e-12	4.5295e-08	M2
Msantd3	2.45507	3.62356	3.78804	2.12865	6.54271e-08	2.54313e-11	1.17887e-10	2.05021e-07	205.634	2.76847e-12	4.57656e-08	M1
Oas1b	0.174767	2.30756	2.90137	3.83569	0.509597	1.725e-08	1.92807e-10	6.09029e-12	205.608	2.77083e-12	4.58046e-08	M1
Steap4	8.08448	8.33354	8.69442	7.36687	3.71851e-09	2.93529e-10	1.63988e-10	7.68358e-09	205.552	2.77606e-12	4.5891e-08	M1
Pdpn	1.07124	3.60662	4.49087	5.23056	0.00427396	3.54301e-09	8.83071e-11	2.45306e-11	205.418	2.78855e-12	4.60976e-08	M1
Hadh	-0.159909	-0.127521	-0.668798	-3.2755	0.0320323	0.0828632	1.8648e-07	1.80528e-13	205.221	2.80702e-12	4.64028e-08	M2
8430419L09Rik	-0.0969187	-2.53013	-6.03062	-5.28548	0.469792	3.64262e-10	2.6099e-11	3.63309e-10	205.181	2.81079e-12	4.64652e-08	M2
Polk	0.337213	-2.82764	-3.30684	-1.32425	0.0103352	3.80417e-11	1.79618e-11	4.24509e-08	205.166	2.81215e-12	4.64877e-08	M2
Camk2g	-0.618591	-1.64452	-3.57323	-0.305374	2.2373e-06	1.41932e-10	3.19953e-12	0.00217922	204.804	2.84657e-12	4.70567e-08	M2
5830432E09Rik	-0.530943	-1.67759	-3.12547	-2.18602	0.00137487	1.29283e-08	1.87966e-11	7.23673e-11	204.624	2.86391e-12	4.73432e-08	M2
Ereg	7.20437	7.02522	3.46336	2.95654	1.7985e-11	2.73494e-11	1.88245e-06	1.34361e-05	204.55	2.87099e-12	4.74603e-08	M1
Gadd45a	2.32665	1.72532	1.13678	0.0744448	1.10312e-12	6.64977e-10	9.38068e-06	0.7057	203.995	2.9252e-12	4.83565e-08	M1
Card6	2.02217	2.28255	0.904624	-0.796779	7.02572e-11	4.82736e-12	6.50511e-06	0.000809235	203.83	2.94154e-12	4.86267e-08	M1
Rab3ip	1.15584	1.99976	3.52901	1.8716	1.63604e-05	6.86266e-09	2.40227e-12	1.92493e-08	203.815	2.943e-12	4.86508e-08	M1
Gpsm2	-0.116059	0.141332	2.50202	1.92023	0.369743	0.271935	1.86098e-12	7.60676e-11	203.6	2.96449e-12	4.9006e-08	M1
Atraid	-0.254416	-0.172026	-1.20557	-2.44007	0.00296289	0.0305855	4.00018e-10	1.00886e-12	203.375	2.98716e-12	4.93807e-08	M2
Mrm1	-2.04596	-2.90241	-2.90768	-0.909042	2.23103e-09	1.73502e-10	6.89551e-11	8.65019e-07	203.352	2.98942e-12	4.94181e-08	M2
Cd97	-0.0744691	-0.46357	-1.96464	-4.16489	0.480624	0.000589544	1.94826e-10	1.499e-12	202.432	3.08417e-12	5.09844e-08	M2
Fam69a	-0.0585701	-1.57927	-1.30327	-1.81997	0.473408	1.07948e-10	8.87537e-10	4.63479e-11	202.397	3.08782e-12	5.10448e-08	M2
1110038F14Rik	-0.475741	0.643076	2.64869	2.30373	0.0120212	0.000428039	4.36903e-12	4.27688e-11	201.914	3.139e-12	5.18909e-08	M1
Slc25a37	-0.0932025	1.86068	1.45216	2.06184	0.438574	6.37622e-11	4.2279e-09	3.181e-11	201.857	3.14511e-12	5.19917e-08	M1
Abracl	0.513894	1.88719	2.91449	1.75225	0.00431879	2.08165e-09	3.90298e-12	6.25398e-09	201.678	3.16445e-12	5.23114e-08	M1
Phip	0.170859	1.20901	2.76484	1.28041	0.182564	6.08605e-08	7.86822e-13	3.93456e-08	201.644	3.16805e-12	5.2371e-08	M1
Fam3c	-0.0575139	-0.309131	-1.57081	-2.17535	0.420181	0.000664516	4.26562e-11	3.89894e-12	201.44	3.19019e-12	5.2737e-08	M2
AI837181	-0.501879	0.814886	1.59315	1.50964	0.000119394	3.95834e-07	1.82121e-11	3.89358e-11	200.831	3.25743e-12	5.38486e-08	M1
Furin	0.789555	2.02391	2.25496	0.68283	1.11442e-05	4.92392e-11	9.24257e-12	5.18596e-05	200.289	3.3185e-12	5.48582e-08	M1
Sh2d3c	-0.828741	-2.44562	-4.10096	-3.18021	4.20025e-06	7.02246e-09	7.22683e-11	7.483e-11	200.252	3.32273e-12	5.49281e-08	M2
Nr2c2	-0.492264	-1.73242	-2.37052	-1.07456	7.86858e-05	8.39028e-11	2.15248e-11	3.2585e-08	200.152	3.33416e-12	5.5117e-08	M2
BC017158	-0.320787	-1.05547	-2.70327	-2.09609	0.00688824	1.69956e-07	1.17481e-11	6.1587e-11	200.083	3.34202e-12	5.5247e-08	M2
Rragd	-0.5641	-2.24296	-3.77934	-3.92776	0.00147311	2.02857e-10	9.48016e-11	3.30102e-10	199.987	3.35315e-12	5.5431e-08	M2
Cebpb	0.921166	0.8811	1.55956	2.73767	2.73234e-06	5.0837e-06	3.0751e-09	1.6892e-12	199.885	3.36494e-12	5.56258e-08	M1
Socs2	-3.40546	-3.52402	-4.5143	-4.00337	7.80083e-07	6.27375e-10	3.19115e-11	2.78531e-09	199.743	3.38142e-12	5.58982e-08	M2
Mical1	-0.233333	-0.724484	-2.91043	-1.35694	0.010591	5.49854e-07	3.43262e-12	2.81528e-10	199.61	3.397e-12	5.61558e-08	M2
Zfp558	1.15067	3.47249	4.96617	4.70768	0.00127373	2.80228e-09	1.04002e-10	4.26666e-11	199.398	3.42191e-12	5.65676e-08	M1
Tfap4	-0.812461	-3.50833	-5.6332	-5.48179	3.29591e-05	1.17947e-09	7.70568e-11	1.57466e-10	199.344	3.4282e-12	5.66716e-08	M2
Chka	2.199	2.65762	0.8443	-0.490341	7.15352e-11	4.5942e-12	3.56062e-05	0.00767607	199.045	3.46386e-12	5.72611e-08	M1
Sbk1	-0.217124	-0.935764	-5.24904	-5.32597	0.0750998	2.23846e-05	3.04383e-11	8.63955e-12	198.549	3.52378e-12	5.82516e-08	M2
Fam178a	-0.48264	-2.08271	-1.63365	0.0522831	7.95714e-05	4.6817e-12	5.34627e-11	0.520881	198.444	3.53665e-12	5.84644e-08	M2
Clip2	-0.355748	-1.73853	-1.00424	1.08432	0.000733473	1.34503e-11	2.65017e-09	6.50591e-10	198.358	3.54717e-12	5.86382e-08	M2
Smc5	0.422425	0.948186	2.09572	1.27095	0.000743661	6.93722e-08	2.60255e-12	2.15763e-09	198.17	3.57039e-12	5.90221e-08	M1
Mtr	0.240529	-0.175824	-1.50899	-2.9504	0.00642655	0.0349572	6.91987e-11	3.23541e-12	198.034	3.58727e-12	5.93012e-08	M2
1110032F04Rik	1.20485	5.95842	8.94659	9.66387	0.0855405	1.70212e-08	6.88772e-11	2.29013e-11	198.011	3.59022e-12	5.935e-08	M1
Phf17	-0.240683	-2.33677	-4.24606	-3.06677	0.0331959	1.06199e-10	1.6884e-10	3.53936e-10	197.458	3.65992e-12	6.05021e-08	M2
Klhl25	1.16068	1.52444	-2.59071	-2.99774	7.4406e-07	3.13961e-09	1.16739e-10	1.47206e-10	197.455	3.66028e-12	6.0508e-08	M2
Limk1	-0.200759	-0.942706	-2.8669	-0.644269	0.0339696	1.12795e-07	5.47178e-13	6.58897e-07	197.388	3.6688e-12	6.0649e-08	M2
Exoc8	-1.12942	-1.48919	-0.930014	-0.816573	2.90549e-09	4.10532e-11	4.69761e-09	1.68349e-08	197.165	3.69751e-12	6.11235e-08	M2
Apool	0.0279927	0.464093	2.30616	2.71656	0.856691	0.00520684	3.06099e-11	5.7231e-12	197.046	3.71279e-12	6.13761e-08	M1
2610008E11Rik	-1.61064	-2.66779	-2.97609	-2.78238	2.49796e-08	3.13783e-10	3.46906e-10	1.72525e-09	196.827	3.74137e-12	6.18486e-08	M2
Tpbg	2.44169	6.61427	7.48678	6.54592	0.000113841	1.98381e-10	7.60815e-11	9.85869e-10	196.605	3.77045e-12	6.23294e-08	M1
Cd38	-0.864107	3.83248	7.30466	12.218	0.246529	1.13727e-05	1.2488e-10	3.76782e-12	196.462	3.78941e-12	6.26427e-08	M1
Coq9	-0.185548	-1.05295	-2.35381	-1.02513	0.0290938	1.47328e-08	2.58926e-12	5.62846e-09	196.243	3.81865e-12	6.31261e-08	M2
Ezr	0.124268	1.83979	1.90434	1.13211	0.306523	3.9793e-11	2.36211e-11	8.80061e-08	195.941	3.85922e-12	6.37967e-08	M1
D8Ertd82e	1.4892	3.51918	1.47068	0.743538	9.65655e-08	5.99031e-13	1.06546e-06	0.00532048	195.908	3.8637e-12	6.38708e-08	M1
Rnf24	-0.703782	0.295529	1.98075	2.05289	7.24565e-05	0.00463777	6.23215e-12	5.81643e-11	195.709	3.89084e-12	6.43195e-08	M1
Ccna2	-0.23705	-0.478017	-3.67191	-5.39985	0.023598	0.000146506	4.09021e-12	8.80992e-11	195.684	3.8942e-12	6.43749e-08	M2
Mum1	-0.304882	-0.430389	-1.51039	-1.99239	0.00208804	8.0863e-05	3.48857e-11	9.84086e-12	195.36	3.93887e-12	6.51135e-08	M2
Arhgef4	-1.1039	-2.72918	-5.47514	-5.82811	3.63139e-05	7.5042e-08	7.65501e-11	2.82983e-11	195.183	3.96347e-12	6.55201e-08	M2
Rrp1b	-0.53224	-1.58779	-3.94229	-2.99025	0.000243093	7.65253e-09	3.12741e-11	1.49601e-10	195.181	3.96378e-12	6.55253e-08	M2
Med7	1.88962	0.562979	1.30742	0.923083	4.26016e-12	1.12164e-05	1.3599e-09	2.00794e-07	195.172	3.96507e-12	6.55466e-08	M1
Pax4	-0.101188	4.23193	6.96392	4.90831	0.819711	1.93581e-08	3.86586e-12	1.49638e-09	195.137	3.96992e-12	6.56267e-08	M1
Plcg1	-0.184991	-1.54735	-3.06529	-1.96046	0.0741771	7.94817e-10	4.28372e-11	3.13789e-10	194.569	4.05024e-12	6.69546e-08	M2
Brdt	1.85632	4.04081	4.85083	2.45035	3.17828e-06	8.87417e-11	1.77918e-11	1.52592e-06	194.528	4.05612e-12	6.70517e-08	M1
Slc16a1	0.101289	1.55622	2.26305	0.176794	0.374808	3.02469e-10	1.53042e-12	0.0975566	193.903	4.14691e-12	6.85525e-08	M1
C130050O18Rik	-0.258123	-1.81283	-8.73497	-1.04068	0.0284528	1.80366e-08	7.25056e-13	6.25364e-06	193.667	4.18182e-12	6.91296e-08	M2
Bsn	-0.918971	-2.84178	-4.0679	-3.82518	1.6466e-05	3.0251e-09	1.0727e-10	1.1521e-10	193.624	4.18821e-12	6.92353e-08	M2
Frat2	2.97501	1.81882	-4.85056	-4.47282	3.16144e-12	5.37079e-07	2.61712e-08	8.4198e-08	193.591	4.19308e-12	6.93158e-08	M2
Gdap10	4.21632	3.43556	3.54957	2.77801	3.23481e-10	4.47524e-10	1.9181e-09	2.50214e-08	193.565	4.1969e-12	6.93789e-08	M1
Tab1	-0.700127	-2.42677	-2.356	-1.0116	5.32785e-06	6.58784e-11	4.98124e-11	8.29904e-08	193.303	4.23628e-12	7.00299e-08	M2
Abi2	-0.0649774	-0.52127	-2.08774	-1.93776	0.47147	5.51693e-05	1.03994e-11	3.2611e-11	192.579	4.34695e-12	7.18594e-08	M2
Dnajb6	0.81289	1.3961	2.26883	1.23724	6.98183e-06	3.93459e-09	4.98809e-12	4.27931e-08	192.55	4.35147e-12	7.19342e-08	M1
Iqce	0.149134	-0.563836	-5.14127	-1.66503	0.0677824	2.56475e-05	2.60141e-12	3.34632e-10	192.499	4.35942e-12	7.20656e-08	M2
Gls	0.198124	1.01517	2.00894	1.39086	0.0728878	5.94417e-08	4.64992e-12	8.25635e-10	192.258	4.39702e-12	7.26871e-08	M1
Ggct	2.88851	4.43651	4.83579	3.21521	2.93942e-07	6.08937e-10	5.64732e-11	5.3612e-09	192.077	4.42563e-12	7.31602e-08	M1
Ptprs	0.0311566	-0.0142922	-1.04932	-4.93731	0.771703	0.895311	2.48923e-07	2.65742e-13	192.066	4.42737e-12	7.31889e-08	M2
Ankrd46	-1.03309	-1.26577	-1.78059	-1.18464	3.11843e-08	4.26665e-09	5.37667e-11	2.79447e-09	191.789	4.47143e-12	7.39173e-08	M2
Wdr77	-0.375134	-0.756014	-1.6517	-1.23247	0.000386375	1.64159e-07	7.32181e-12	3.86081e-10	191.705	4.48496e-12	7.41409e-08	M2
Arid5b	-0.350101	0.90913	2.17649	2.10421	0.0133492	1.09707e-06	1.99558e-11	3.92749e-11	191.47	4.52294e-12	7.47687e-08	M1
Lpar6	-0.250683	-2.04772	-2.17627	-2.06097	0.0291463	2.92067e-09	8.84325e-11	7.74742e-11	191.429	4.52964e-12	7.48794e-08	M2
Prkci	0.14139	-0.378102	-2.49352	-1.76687	0.105918	0.000621897	5.47434e-12	6.60884e-11	191.377	4.53803e-12	7.50181e-08	M2
Ppp1r3d	3.12189	2.06123	0.915042	0.914236	1.5159e-12	1.70148e-09	0.000105143	0.000601668	191.105	4.58274e-12	7.57572e-08	M1
Gm14446	0.21177	3.90644	5.52231	4.97579	0.532527	5.65677e-09	3.39122e-11	1.37062e-10	190.983	4.60276e-12	7.60882e-08	M1
Mrpl52	0.0431243	0.941943	1.73308	1.66214	0.696829	2.78655e-07	2.56825e-11	3.81927e-11	190.805	4.63248e-12	7.65796e-08	M1
Cebpz	-0.303926	-0.950453	-2.02679	-1.53445	0.00377282	5.8803e-08	1.04812e-11	2.87449e-10	190.683	4.65279e-12	7.69153e-08	M2
Prc1	0.13795	-0.541707	-3.85231	-4.91308	0.165321	4.97551e-05	8.58061e-12	5.28655e-11	190.177	4.73857e-12	7.83333e-08	M2
Abi3	-0.288189	-0.959207	-5.31732	-2.195	0.00921926	2.56379e-06	3.23254e-11	2.31022e-11	189.945	4.77844e-12	7.89923e-08	M2
Acvr2a	0.740356	1.80423	1.51813	1.06044	7.54298e-07	9.90758e-12	1.04434e-09	2.39e-07	189.92	4.78287e-12	7.90656e-08	M1
Ccdc88b	-0.0040413	0.831004	1.39752	1.84834	0.966654	4.90941e-07	3.16673e-10	5.15612e-12	189.912	4.78423e-12	7.90881e-08	M1
AI467606	-1.94715	-4.09991	-3.17066	-1.4142	1.61845e-09	2.87549e-10	5.32837e-10	7.09191e-08	189.662	4.82779e-12	7.98082e-08	M2
H2afx	-0.272537	-1.48985	-3.48624	-2.39557	0.0173539	1.41487e-08	1.86359e-11	2.45855e-10	189.606	4.83749e-12	7.99686e-08	M2
E2f1	-0.0007804	-0.252234	-1.68633	-2.4413	0.991688	0.00645632	2.28219e-10	2.41843e-12	189.51	4.85441e-12	8.02483e-08	M2
Ddx31	-0.0135749	-0.735626	-2.33197	-1.44372	0.895003	3.38822e-06	2.32073e-12	9.05595e-10	189.49	4.85791e-12	8.03061e-08	M2
E2f6	-0.768628	-1.24452	-3.02906	-1.56353	1.32748e-06	9.42776e-09	1.69206e-11	2.27807e-09	189.469	4.86157e-12	8.03666e-08	M2
B3gnt7	-1.64185	-1.74569	-2.27204	-3.11603	2.70367e-05	1.17342e-08	2.57409e-11	3.97908e-10	189.462	4.86284e-12	8.03877e-08	M2
Ercc4	-0.474107	-1.1439	-1.43532	-1.05675	7.93257e-06	4.37266e-10	5.71147e-11	3.25684e-09	188.893	4.96441e-12	8.20666e-08	M2
Polr2e	-0.167758	-0.268002	-1.92965	-1.79232	0.0554655	0.00687289	1.51259e-11	2.00411e-11	188.871	4.9684e-12	8.21326e-08	M2
Fam63b	-0.11296	-1.25794	-2.18957	-1.38931	0.250852	3.38516e-09	1.26157e-11	1.18975e-09	188.687	5.00169e-12	8.26829e-08	M2
Orc2	-0.181882	-1.32948	-1.98343	-1.38307	0.0698011	1.0304e-09	1.7475e-11	2.20056e-09	188.687	5.00176e-12	8.26841e-08	M2
Stambpl1	0.17098	-1.30423	-2.77682	-3.0806	0.108592	1.65947e-08	5.7644e-11	5.76704e-11	188.67	5.00489e-12	8.27359e-08	M2
Mmd	0.800753	2.26068	0.900919	-1.17733	1.80862e-06	1.51089e-12	4.89166e-07	2.2171e-07	188.459	5.04348e-12	8.33738e-08	M1
Ppfia4	-0.534899	-0.959576	-4.03901	-4.10396	5.93012e-05	1.21723e-06	1.04987e-10	1.6741e-11	188.377	5.05862e-12	8.36241e-08	M2
Gpr171	1.66953	2.88096	4.68954	4.58214	3.83033e-07	6.27395e-09	1.84158e-10	1.89208e-10	188.153	5.1002e-12	8.43115e-08	M1
Pou3f1	1.32317	5.4277	8.9544	6.45741	0.077454	2.98562e-08	4.5779e-11	6.16905e-11	187.874	5.15231e-12	8.51729e-08	M1
Pou2f2	-0.319403	-0.656357	0.624803	2.92324	0.0121102	0.00016346	0.000112575	2.52434e-13	187.63	5.19862e-12	8.59384e-08	M1
Nr2f6	-0.291919	-0.751156	-2.61419	-1.69762	0.010287	1.47052e-05	6.96537e-12	1.29959e-10	187.365	5.24927e-12	8.67757e-08	M2
Eef2k	-0.188705	-1.29101	-3.83483	-5.50554	0.0684398	6.05274e-09	3.25518e-11	2.19501e-10	187.322	5.25756e-12	8.69127e-08	M2
Agpat4	-0.0722391	1.41809	2.1216	1.25397	0.486794	5.48204e-10	9.86366e-12	2.35377e-08	187.248	5.27181e-12	8.71483e-08	M1
Zfp217	-2.71061	-1.15593	0.268407	-0.0363525	1.04907e-12	2.26899e-09	0.00673906	0.684524	187.031	5.31408e-12	8.78471e-08	M2
Lrrc4	-0.796591	1.17818	4.75716	8.47154	0.0485842	0.000996861	1.60804e-10	4.06863e-12	186.726	5.37391e-12	8.88362e-08	M1
Kifc3	0.0419585	-1.89005	-2.82852	-2.57487	0.689554	1.31309e-09	2.71326e-11	9.56833e-10	186.182	5.48282e-12	9.06365e-08	M2
Zfp704	-0.470887	-1.50291	-4.3283	-6.04909	0.00116011	1.01441e-08	9.00591e-11	8.36106e-11	185.531	5.61635e-12	9.28438e-08	M2
Mib2	0.0232082	-0.428401	-2.89582	-1.6429	0.767618	0.000288414	6.34977e-12	9.488e-11	185.227	5.67992e-12	9.38947e-08	M2
Rnase4	-0.224097	-0.295333	-1.75645	-4.19853	0.0604856	0.0126074	1.50014e-10	4.07848e-12	185.015	5.72477e-12	9.46362e-08	M2
0610009O20Rik	-0.622798	-1.03688	-2.42448	-1.16318	3.60123e-06	3.6951e-08	9.2705e-12	4.06357e-09	184.828	5.76462e-12	9.5295e-08	M2
Serpinb1a	0.628084	2.03166	4.43613	6.73816	0.142169	2.20029e-05	9.16694e-10	2.56086e-12	184.266	5.88664e-12	9.73121e-08	M1
Ptgir	-2.08824	-3.20452	-2.93335	-2.1481	7.59812e-07	2.0194e-09	5.16981e-10	1.91499e-10	183.784	5.99343e-12	9.90775e-08	M2
Slc37a4	-0.909548	-1.71989	-2.34772	-1.43393	1.50103e-06	1.41666e-09	3.92277e-11	6.77449e-09	183.497	6.05805e-12	1.00146e-07	M2
Zfp472	-3.86662	-2.26774	-1.65047	-1.63723	1.84977e-10	1.37155e-09	6.35734e-09	1.95299e-08	183.422	6.07513e-12	1.00428e-07	M2
Vdr	0.471691	0.766411	0.639758	3.76578	0.157223	0.0287789	0.00205147	2.01963e-13	183.338	6.09412e-12	1.00742e-07	M1
Rad50	-0.0560791	-0.970768	-2.18569	-1.20329	0.500519	2.70529e-08	6.58986e-12	1.89368e-09	183.221	6.12089e-12	1.01184e-07	M2
Ifitm1	1.61595	3.88292	5.85492	6.92159	5.19137e-05	3.50299e-09	1.70095e-10	1.55372e-10	182.878	6.20033e-12	1.02498e-07	M1
Dhcr7	-0.443272	-0.57085	-2.34975	-4.38899	0.000701074	0.000128456	1.61015e-10	7.53857e-12	182.817	6.21441e-12	1.0273e-07	M2
Cdc20	0.0684316	-1.20143	-5.21823	-4.42914	0.54447	1.83225e-07	2.14644e-11	1.08812e-10	182.81	6.21608e-12	1.02758e-07	M2
Msh2	-0.0738116	-0.445922	-3.68322	-3.5147	0.388658	0.000207561	1.43685e-11	4.2895e-11	182.686	6.24524e-12	1.0324e-07	M2
Rap1gap2	0.395285	3.16362	4.54139	6.37477	0.27366	1.3915e-07	4.39358e-10	9.38816e-12	182.384	6.31652e-12	1.04418e-07	M1
Ttc9c	-0.285095	0.638847	2.04999	1.72481	0.0490043	7.07924e-05	8.64174e-12	1.06549e-10	182.35	6.3246e-12	1.04552e-07	M1
Asap3	-0.473964	1.48288	6.9169	5.68686	0.31989	0.00159259	3.54171e-12	2.82493e-10	182.311	6.33396e-12	1.04707e-07	M1
Nipal3	-0.224829	-0.61508	-3.07858	-3.21859	0.0182879	1.49062e-05	3.08775e-11	3.16627e-11	182.084	6.38825e-12	1.05604e-07	M2
Ctnnd2	-0.149822	0.159831	-2.71906	-4.26336	0.29612	0.238243	4.96249e-12	1.16919e-10	181.903	6.43211e-12	1.06329e-07	M2
Tusc1	-0.470324	-1.11421	-2.09219	-2.37669	0.000161061	1.11443e-07	6.79449e-10	1.22732e-11	181.842	6.44684e-12	1.06573e-07	M2
4932438A13Rik	0.301032	1.61053	1.84126	0.387465	0.00725929	5.69161e-11	1.24429e-11	0.00126021	181.544	6.5199e-12	1.0778e-07	M1
Nckipsd	-0.468029	-1.69387	-3.30705	-1.44985	0.000280765	8.83256e-10	3.62607e-11	3.84215e-09	181.529	6.52366e-12	1.07843e-07	M2
Slc45a4	0.0861534	0.32126	-3.00516	-3.10296	0.36389	0.0146536	6.77473e-10	2.1824e-12	181.439	6.54594e-12	1.08211e-07	M2
Car2	2.03479	3.60284	4.82662	5.31336	0.00011155	4.78573e-08	2.52398e-10	3.4215e-11	180.801	6.7061e-12	1.10859e-07	M1
Abhd15	-1.26697	-4.34191	-4.2112	-4.31047	2.31422e-08	2.29965e-10	1.1872e-09	7.26659e-09	180.777	6.71227e-12	1.10961e-07	M2
Ddi2	-0.168595	-1.32328	-1.99786	-1.35587	0.0640761	4.52952e-09	2.64984e-11	7.89649e-10	180.58	6.76275e-12	1.11795e-07	M2
Etaa1	-1.92595	-2.51458	-2.29499	-1.168	1.46799e-09	4.88472e-10	7.13945e-10	1.42932e-07	180.496	6.78441e-12	1.12153e-07	M2
Kif13a	0.222708	-0.204322	-1.81683	-2.93591	0.0157494	0.0350093	1.07571e-10	6.78664e-12	180.343	6.82379e-12	1.12804e-07	M2
Rogdi	-0.187307	-0.0538873	-1.35839	-4.13387	0.0484309	0.558317	9.54522e-10	1.9141e-12	180.261	6.84534e-12	1.1316e-07	M2
Mid1	1.69722	2.55583	3.50969	3.86031	1.85903e-05	2.08261e-08	6.92169e-11	2.31967e-10	180.155	6.87302e-12	1.13618e-07	M1
Zfp12	-2.22193	-1.94478	-1.99539	-1.60235	2.01583e-09	3.15478e-09	6.90537e-10	5.8424e-09	179.909	6.93765e-12	1.14686e-07	M2
Arf5	-0.0771117	0.638375	1.83369	1.46188	0.43581	9.9895e-06	8.3934e-12	1.81224e-10	179.909	6.93784e-12	1.14689e-07	M1
Fam46c	2.0986	0.825929	0.343662	1.44864	3.43249e-12	2.49436e-07	0.0105582	5.6002e-09	179.842	6.95558e-12	1.14983e-07	M1
Rara	-0.487034	-1.34139	-2.27853	-1.12986	0.000248198	1.52018e-09	8.60279e-12	1.41012e-07	179.425	7.06716e-12	1.16827e-07	M2
AI480653	-0.204431	-0.585346	-2.56127	-2.96959	0.0626244	7.67879e-05	1.42706e-11	7.046e-11	179.271	7.1089e-12	1.17517e-07	M2
Col4a2	0.797653	1.54437	3.14427	3.85505	0.0012616	7.60676e-07	3.58098e-11	7.68425e-11	179.257	7.1128e-12	1.17582e-07	M1
Incenp	0.0946845	-0.565484	-2.91872	-1.47848	0.300042	3.65803e-05	3.43641e-12	7.7966e-10	179.147	7.14293e-12	1.1808e-07	M2
Hspa1b	3.55131	5.19461	3.37225	3.79954	1.21644e-07	7.90929e-10	1.57465e-08	1.199e-10	178.887	7.21446e-12	1.19262e-07	M1
Arid3a	-0.757038	-2.68183	-1.83453	0.466767	2.45314e-06	2.76899e-11	1.22223e-10	4.84372e-05	178.581	7.29956e-12	1.20669e-07	M2
Grwd1	-0.375141	-0.607227	-2.16087	-1.68836	0.00328122	2.93774e-05	9.11164e-12	2.01444e-10	178.548	7.30895e-12	1.20824e-07	M2
Ccdc117	-1.82205	-1.95059	-1.47561	-0.25562	5.3858e-10	1.16993e-10	9.23089e-10	0.013111	178.519	7.31713e-12	1.2096e-07	M2
Zfp212	-1.70771	-0.00160259	1.75427	1.10497	1.379e-09	0.986909	1.47197e-11	1.02845e-08	178.425	7.34362e-12	1.21397e-07	M1
Uhrf1	-0.138968	-0.824926	-2.60351	-2.18494	0.108559	1.17587e-07	9.84557e-11	4.01899e-11	178.218	7.40219e-12	1.22366e-07	M2
Msh6	-0.284773	-2.02919	-3.33241	-1.70651	0.00901234	2.22728e-10	1.73599e-10	1.73177e-09	178.014	7.46071e-12	1.23333e-07	M2
Cdca2	-0.186217	-2.35335	-4.80335	-4.36694	0.143419	2.02124e-09	7.85756e-11	4.09042e-10	177.968	7.47394e-12	1.23552e-07	M2
Slc29a2	-0.888944	-3.27655	-6.29254	-3.19644	0.00226856	7.01463e-09	1.55824e-11	2.99951e-09	177.867	7.50324e-12	1.24036e-07	M2
Pck2	-0.298421	-1.11288	-3.04643	-2.12923	0.00290393	1.50291e-08	1.16722e-11	3.01665e-09	177.501	7.60987e-12	1.25799e-07	M2
Ift140	0.169939	-0.0317862	-2.16255	-1.78394	0.0376694	0.698222	1.00714e-11	7.11911e-11	176.935	7.77858e-12	1.28588e-07	M2
Lif	6.66319	8.41679	6.50363	3.51224	2.12864e-09	3.71957e-11	5.89008e-09	1.61908e-05	176.635	7.86955e-12	1.30091e-07	M1
Hagh	0.165244	-0.276114	-2.08782	-2.09491	0.0514369	0.00417652	1.15094e-11	7.96312e-11	176.43	7.9325e-12	1.31132e-07	M2
Gemin5	-0.318702	-1.30655	-2.86893	-1.54456	0.0114085	7.72111e-08	7.68568e-12	2.45793e-09	176.365	7.95259e-12	1.31464e-07	M2
Phf13	-3.07433	-1.7375	0.184288	0.948561	7.5908e-11	2.31646e-10	0.0326195	7.06551e-09	176.361	7.95383e-12	1.31485e-07	M2
Mcf2l	-0.442398	-0.598199	-0.201163	-3.42786	0.205492	0.0159494	0.113876	2.42499e-13	176.107	8.03304e-12	1.32794e-07	M2
Cpeb3	0.649068	0.517492	2.78525	1.70581	6.54614e-05	0.000265151	1.89644e-12	1.30952e-08	175.956	8.08029e-12	1.33575e-07	M1
Pgap1	-0.127275	-0.316027	-1.55004	-4.24081	0.322245	0.0367831	3.15868e-07	5.49993e-13	175.671	8.17079e-12	1.35071e-07	M2
Sphk1	5.90113	5.24513	4.4511	1.19826	2.43751e-09	1.28043e-11	1.52554e-08	0.037404	175.597	8.19446e-12	1.35463e-07	M1
Rnd1	8.01783	8.97119	5.32817	2.35583	2.85373e-09	5.9718e-12	1.9419e-07	0.0159947	175.505	8.22401e-12	1.35951e-07	M1
Pdk2	-0.317395	-0.752873	-4.78399	-3.17896	0.00342874	7.94255e-06	2.57652e-11	8.64277e-11	175.237	8.31073e-12	1.37385e-07	M2
Sh2d1b1	-0.132309	-1.45834	-4.69954	-2.32176	0.153201	3.13546e-09	4.66972e-11	8.13129e-10	175.236	8.31111e-12	1.37391e-07	M2
Pmepa1	-0.462981	0.332368	2.19228	1.95604	0.256258	0.0679937	2.91147e-12	7.01129e-10	175.143	8.3414e-12	1.37892e-07	M1
Abca2	-0.0532685	0.0453321	-1.35319	-3.49163	0.611182	0.671386	1.00173e-08	1.07267e-12	174.993	8.39037e-12	1.38701e-07	M2
Ndor1	-0.464904	-1.4965	-1.64745	-0.89608	9.58499e-05	3.80714e-10	4.82217e-11	3.28851e-08	174.843	8.44009e-12	1.39523e-07	M2
Brwd3	0.33061	1.04534	2.15225	0.854367	0.00584177	6.72768e-08	1.96813e-12	6.28083e-07	174.693	8.48984e-12	1.40346e-07	M1
Tlr4	-1.04914	-1.91737	-0.992353	-1.26298	5.45063e-08	2.97589e-11	1.501e-07	5.61211e-09	174.634	8.50958e-12	1.40672e-07	M2
Per1	-1.44899	-2.55209	-2.49707	-0.140934	1.57774e-09	6.75667e-11	9.20237e-10	0.202408	174.573	8.52988e-12	1.41007e-07	M2
Dnmbp	-0.0962214	-2.92974	-2.65985	-2.29853	0.351507	1.605e-10	8.04875e-10	5.4739e-10	174.453	8.5702e-12	1.41674e-07	M2
Mab21l3	0.309917	7.02498	9.36557	8.64862	0.68929	1.6119e-08	5.75164e-11	2.16732e-10	174.249	8.63949e-12	1.42819e-07	M1
Adcy9	0.387079	-0.612143	-4.66204	-4.60369	0.00139719	0.000104264	3.58801e-11	4.78973e-11	174.018	8.71836e-12	1.44123e-07	M2
Mxi1	-0.114435	-0.401999	-1.54566	-2.53156	0.103785	5.85783e-05	8.66498e-11	1.81232e-11	173.843	8.77877e-12	1.45122e-07	M2
H2-L	1.14906	1.41143	1.55429	1.39602	3.64772e-08	1.23967e-09	6.64563e-10	3.3036e-09	173.8	8.79348e-12	1.45365e-07	M1
Glcci1	0.322777	-1.40658	-3.45568	-2.87687	0.0312949	3.30018e-07	5.15133e-11	8.51615e-11	173.79	8.79698e-12	1.45423e-07	M2
Nt5dc3	0.383679	-0.289916	-2.15474	-1.94841	0.000933927	0.0122768	7.23143e-11	1.77668e-11	173.762	8.80693e-12	1.45587e-07	M2
Phf11c	0.721068	2.02765	5.53339	4.15457	0.0503876	2.02172e-06	2.08766e-11	1.4798e-10	173.643	8.84822e-12	1.4627e-07	M1
Snrnp35	0.175935	0.913467	1.90804	1.18291	0.124206	1.83186e-07	5.96696e-12	3.29119e-09	173.592	8.8663e-12	1.46569e-07	M1
Mmgt1	-0.192108	-0.497233	-1.50829	-2.10571	0.0410897	4.59948e-05	2.44106e-10	9.61098e-12	173.296	8.97048e-12	1.48291e-07	M2
Fut7	-0.741275	-2.68046	-3.58925	-1.68965	0.000124969	1.43119e-08	3.40952e-11	1.26716e-09	173.044	9.06055e-12	1.4978e-07	M2
Atp6v1e1	0.329196	1.01967	1.86012	0.950609	0.00339688	2.21277e-08	5.38302e-12	4.04252e-08	173.021	9.06888e-12	1.49918e-07	M1
A530032D15Rik	0.503197	4.25169	6.15186	5.24138	0.278123	1.26779e-08	5.27142e-11	3.28315e-10	172.95	9.09448e-12	1.50341e-07	M1
Gm10336	0.198152	-0.75512	-2.85775	-3.43142	0.0519813	1.68415e-06	2.69549e-11	1.21535e-10	172.774	9.15814e-12	1.51393e-07	M2
Gid4	-0.524442	-1.54204	-1.78535	-0.725897	2.00206e-05	2.47388e-10	3.66382e-11	8.00405e-07	172.731	9.17373e-12	1.51651e-07	M2
Nop56	-0.152559	-0.862261	-2.08486	-1.20588	0.129132	1.9981e-07	7.69805e-12	1.97085e-09	172.719	9.17825e-12	1.51726e-07	M2
Atp5sl	-0.410672	-1.37329	-3.49256	-0.852231	0.000233001	3.14406e-09	7.52236e-12	4.73851e-07	172.35	9.31387e-12	1.53968e-07	M2
Map3k3	1.03311	1.99973	-0.110657	-0.969144	2.63147e-08	2.95766e-12	0.278145	2.47308e-07	172.276	9.34129e-12	1.54421e-07	M1
Bcl2a1a	2.96854	5.59885	7.3551	7.45436	8.27494e-05	5.40731e-09	8.88818e-11	7.36457e-10	172.196	9.37095e-12	1.54911e-07	M1
Ppap2a	0.0130914	-0.165418	3.64205	6.16899	0.969812	0.646239	4.95772e-10	3.87812e-12	171.783	9.52659e-12	1.57484e-07	M1
Rmnd5b	-0.441054	-1.47522	-1.69364	-0.831761	0.000111893	4.65491e-10	3.39012e-11	1.17079e-07	171.726	9.54828e-12	1.57843e-07	M2
Snx16	-1.0374	-2.76213	-1.94147	-0.420938	6.4359e-07	9.01916e-12	1.46366e-09	0.0036557	170.928	9.85805e-12	1.62963e-07	M2
Dcun1d1	0.33273	1.63856	2.24329	0.434082	0.0158892	5.55195e-10	5.22086e-12	0.00374368	170.734	9.93509e-12	1.64237e-07	M1
Dcun1d3	1.39452	1.20939	1.81469	1.41692	7.5822e-09	9.5848e-09	2.33103e-10	1.12363e-08	170.61	9.98503e-12	1.65063e-07	M1
Fbxo33	-0.613487	-1.35166	-1.93627	-0.797029	1.08113e-05	8.08994e-10	1.90215e-11	1.48437e-06	170.424	1.00597e-11	1.66296e-07	M2
B3gnt1	-0.244238	-0.716929	-2.59003	-2.35721	0.016966	3.44001e-06	2.26099e-11	1.72835e-10	170.402	1.00687e-11	1.66445e-07	M2
Ccdc23	0.0235617	0.699091	2.3393	2.49959	0.878338	0.000252406	3.68156e-11	4.15259e-11	170.257	1.01277e-11	1.67421e-07	M1
Lta	-0.87089	4.85052	7.04611	6.26339	0.0823737	3.24128e-08	6.02924e-11	2.37278e-10	170.25	1.01307e-11	1.6747e-07	M1
Exosc7	-0.40661	-1.38269	-2.90559	-1.74808	0.00184529	1.76474e-08	2.10475e-11	2.47058e-09	170.243	1.01335e-11	1.67517e-07	M2
Epm2aip1	-1.05187	-1.58123	-2.13244	-1.33362	2.43496e-07	1.1429e-09	1.65043e-10	1.60289e-08	170.15	1.01715e-11	1.68146e-07	M2
Nbeal2	-0.132053	-1.08874	-3.63754	-1.79353	0.142492	5.66869e-08	3.21106e-11	4.24061e-10	169.767	1.03297e-11	1.70761e-07	M2
Dusp22	-0.47797	-0.538671	-1.50239	-1.94871	0.00015294	1.61589e-05	1.47909e-10	2.99264e-11	169.74	1.03409e-11	1.70945e-07	M2
Irf2bpl	-1.34516	-2.04519	-3.21717	-0.564043	1.37081e-08	7.57287e-10	6.52609e-11	0.000117082	169.625	1.03892e-11	1.71743e-07	M2
Fbxo5	-0.856422	-2.06455	-5.14583	-2.57228	7.27662e-06	3.36501e-09	7.20057e-11	4.23999e-09	169.482	1.04493e-11	1.72737e-07	M2
Aspm	0.108347	-1.60869	-5.11111	-6.5628	0.348114	1.47273e-08	1.8007e-10	1.11043e-10	169.464	1.0457e-11	1.72865e-07	M2
Acp5	1.57691	2.44807	2.48604	1.14997	4.32107e-07	3.23766e-10	9.13396e-11	7.73864e-07	169.363	1.05e-11	1.73576e-07	M1
Prrg4	4.03623	4.42075	5.9847	6.30889	1.86045e-07	5.26563e-09	4.0572e-10	1.09558e-09	169.288	1.05316e-11	1.74098e-07	M1
Trmt2a	-0.270074	-1.07609	-2.12615	-1.39896	0.0122047	6.39596e-08	1.84644e-11	1.26558e-09	169.147	1.0592e-11	1.75096e-07	M2
Ankmy2	-0.376051	-1.5761	-2.73804	-1.49195	0.00120127	1.91524e-09	4.084e-11	7.15675e-09	168.913	1.06932e-11	1.7677e-07	M2
Gm8773	3.3786	5.9029	6.91928	5.18556	6.7941e-06	1.51752e-09	1.00316e-10	6.51421e-09	168.857	1.07176e-11	1.77173e-07	M1
Rrp12	1.10339	2.10854	0.00266454	-1.33411	1.36755e-07	3.23331e-12	0.976568	5.98981e-08	168.825	1.07313e-11	1.774e-07	M1
Casz1	-0.702763	1.56254	5.51194	5.43123	0.0650975	0.000193196	2.49289e-11	8.14984e-11	168.767	1.07567e-11	1.77819e-07	M1
Asf1b	-0.167881	-0.566696	-2.54437	-1.98845	0.061063	1.14794e-05	1.60989e-11	2.34459e-10	168.591	1.08341e-11	1.79099e-07	M2
Akap2	-0.241308	3.05843	6.84227	4.36235	0.528321	9.07735e-08	9.39815e-12	3.4314e-09	168.448	1.08969e-11	1.80137e-07	M1
Sdc1	0.470981	1.90438	2.17905	0.125044	0.000284226	3.27464e-11	5.51057e-11	0.405948	168.384	1.09255e-11	1.8061e-07	M1
Foxj2	-0.146953	-2.4125	-1.71655	-0.356712	0.131692	1.17821e-11	1.71294e-10	0.00198226	168.288	1.09682e-11	1.81315e-07	M2
Hars2	-0.767152	-1.67317	-0.986097	-0.672886	1.39738e-07	3.00101e-11	5.75449e-09	3.13972e-07	167.925	1.11317e-11	1.84018e-07	M2
Vps13c	0.317361	0.203339	-1.21048	-2.36418	0.00206165	0.0351548	1.78748e-08	1.7306e-12	167.317	1.14121e-11	1.88653e-07	M2
Nelfa	0.00295811	-2.07781	-1.79362	-0.897054	0.973564	1.28278e-10	8.96769e-11	7.50946e-08	167.31	1.14152e-11	1.88705e-07	M2
Hebp1	-0.20912	-0.523587	-2.15801	-5.09196	0.109948	0.00044377	9.83784e-11	2.16522e-11	167.25	1.14433e-11	1.89169e-07	M2
Thap2	-0.135533	-2.57515	-2.12936	-0.929936	0.335293	1.74457e-10	5.20812e-11	1.95459e-07	166.873	1.16215e-11	1.92116e-07	M2
Lyl1	-0.512366	-3.10735	-4.41537	-1.18874	0.000160742	1.36376e-10	1.2484e-10	1.60965e-07	166.693	1.17079e-11	1.93544e-07	M2
Met	0.555506	3.10341	2.98117	2.73041	0.100535	1.48508e-09	2.42403e-10	5.4269e-10	166.435	1.18328e-11	1.95608e-07	M1
Rictor	0.0943284	0.854482	2.05911	1.20256	0.387575	3.97246e-07	5.17783e-12	9.44111e-09	166.394	1.18529e-11	1.9594e-07	M1
Csad	-0.0021683	-0.0378025	-1.64093	-3.0313	0.983195	0.724789	6.51989e-10	4.68834e-12	166.312	1.1893e-11	1.96604e-07	M2
Zfp608	0.154728	0.757654	-1.16921	-2.15017	0.0421624	2.87679e-08	2.72735e-09	1.88163e-11	166.267	1.19152e-11	1.96969e-07	M2
Ear11	-0.84595	-0.0861311	-5.04514	-8.77801	0.12354	0.872741	1.56956e-08	1.52971e-12	166.115	1.19902e-11	1.9821e-07	M2
Rfx7	0.0840081	-1.32511	-1.74862	-0.894103	0.316197	5.37399e-10	3.56554e-11	5.74912e-08	166.051	1.20217e-11	1.98731e-07	M2
Adamts4	2.8177	7.79726	6.87217	5.1954	0.000562424	8.35034e-11	3.22013e-10	4.91572e-08	165.944	1.20751e-11	1.99614e-07	M1
Zfp282	-1.04309	-2.3733	-1.35026	-0.730009	7.62966e-08	3.73733e-11	3.07065e-09	2.18655e-06	165.791	1.21517e-11	2.0088e-07	M2
Osbpl2	-0.236991	-1.30113	-2.70529	-0.819297	0.0205249	3.2218e-09	8.73615e-12	4.50782e-07	165.772	1.21611e-11	2.01035e-07	M2
Mfsd7a	-0.353028	0.992882	2.35741	2.6836	0.093106	4.4077e-05	7.47332e-10	8.2125e-12	165.577	1.22596e-11	2.02664e-07	M1
Serpinb2	6.93315	8.65547	8.5319	5.84786	3.7956e-08	1.37099e-10	1.09346e-09	6.28477e-07	165.05	1.25301e-11	2.07134e-07	M1
Sgms2	-0.129457	2.17905	2.51906	-0.259089	0.378985	1.32754e-11	1.43114e-10	0.232702	164.738	1.26936e-11	2.09839e-07	M1
Aaas	-0.0275581	-0.130786	-2.34644	-1.64191	0.733291	0.136191	9.94868e-12	2.24087e-10	164.585	1.2775e-11	2.11183e-07	M2
Msx3	-4.98455	-5.93779	-8.06507	-6.04565	2.7059e-07	5.3944e-09	1.12071e-10	1.24428e-08	164.582	1.27762e-11	2.11204e-07	M2
Lphn2	0.0524007	1.07791	2.26812	-2.03132	0.582294	1.05516e-08	1.25038e-11	2.14914e-08	164.019	1.308e-11	2.16226e-07	M1
Agap3	0.0673163	-1.35107	-1.82801	-0.948174	0.429662	2.60766e-09	2.13296e-11	2.75581e-08	164.007	1.30862e-11	2.16329e-07	M2
Ankrd12	0.435228	-1.28327	1.33832	1.49039	0.000659201	7.86066e-09	9.56261e-10	9.96196e-11	163.99	1.30958e-11	2.16487e-07	M1
Chst14	-0.607135	-1.83553	-0.229996	1.42651	1.03756e-05	2.45047e-10	0.0143972	2.41985e-11	163.819	1.31896e-11	2.18037e-07	M2
Gemin4	-0.529929	-1.6416	-3.24872	-2.06958	0.00109585	2.76997e-08	5.00303e-11	1.05562e-09	163.802	1.31991e-11	2.18195e-07	M2
Slfn4	0.174593	4.55655	8.05723	9.58385	0.815969	8.01608e-07	3.17419e-10	2.84529e-11	163.753	1.3226e-11	2.1864e-07	M1
Pde7b	-0.275736	-0.375543	-1.73605	3.3786	0.0674566	0.0225785	1.18075e-09	4.85745e-12	163.675	1.32693e-11	2.19354e-07	M1
Tob1	0.770842	-1.91695	-1.85661	-1.00539	9.4769e-07	4.59872e-11	8.17245e-10	2.78026e-06	163.456	1.33918e-11	2.2138e-07	M2
Zfp866	-2.44264	-1.17031	-0.964933	-0.62552	4.41712e-11	3.20842e-09	5.33983e-08	4.306e-06	163.34	1.34571e-11	2.22459e-07	M2
Ccdc166	-2.77108	-4.52536	-4.62305	-2.95975	6.23084e-08	1.38448e-09	5.9027e-10	1.40183e-08	163.137	1.35722e-11	2.24362e-07	M2
Sell	0.562504	0.544133	4.74584	7.20733	0.231696	0.260815	3.50008e-09	2.89451e-12	163.054	1.36192e-11	2.25139e-07	M1
Zfp398	-1.53358	-3.12363	-4.06773	-2.11101	1.46217e-07	2.48501e-10	7.05183e-10	1.13844e-07	162.988	1.36571e-11	2.25765e-07	M2
Mlycd	-0.81847	-1.96926	-1.65037	-1.11951	1.17553e-06	4.43503e-10	2.85653e-10	4.18908e-08	162.966	1.36697e-11	2.25973e-07	M2
Aatk	-0.34635	-1.97981	-4.20741	-3.77111	0.00508707	3.51786e-09	4.1792e-10	2.94234e-10	162.96	1.36735e-11	2.26037e-07	M2
Tmem18	-1.0529	-1.50064	-0.982729	-0.979227	1.17434e-08	1.89533e-10	1.51026e-08	2.97262e-08	162.771	1.37826e-11	2.27841e-07	M2
BC147527	-0.447731	4.05815	5.32911	5.21024	0.39813	4.309e-07	2.49622e-10	4.42482e-11	162.602	1.38807e-11	2.29463e-07	M1
Ankrd10	-0.679883	-2.10083	-2.60574	-1.36824	3.6539e-05	1.03249e-09	9.21118e-11	2.30851e-08	162.578	1.38951e-11	2.29699e-07	M2
Sh3tc1	0.0115331	-0.802653	-1.68074	-1.78445	0.908169	4.30354e-06	1.24808e-10	4.62126e-11	162.376	1.40136e-11	2.31659e-07	M2
Ccnf	-0.561668	-3.08104	-6.0957	-3.47387	0.00130625	6.4092e-10	2.30909e-10	3.91025e-09	162.189	1.41245e-11	2.33492e-07	M2
Frmd6	0.00826856	1.46615	-1.62005	-2.15111	0.925852	1.10247e-10	8.9131e-09	5.32498e-10	162.186	1.41268e-11	2.33529e-07	M2
Myo7a	0.059684	-0.575337	-2.7996	-1.22248	0.468124	1.25883e-05	7.91944e-12	1.5553e-09	162.179	1.41306e-11	2.33592e-07	M2
Nup98	0.436153	1.12284	1.86821	1.34414	0.00117241	2.90602e-08	3.2887e-11	2.63671e-09	162.053	1.42058e-11	2.34836e-07	M1
Ncapd3	0.330416	-0.567568	-3.05828	-2.26416	0.00238507	2.5642e-05	4.27729e-11	1.38807e-10	161.963	1.426e-11	2.35733e-07	M2
Tmsb10	-0.109857	0.618613	1.95262	2.4401	0.4346	0.000481458	3.00262e-10	1.36671e-11	161.872	1.43153e-11	2.36646e-07	M1
Ormdl3	-1.16687	-2.42973	-2.49744	-0.77458	1.77995e-07	7.87595e-10	8.65816e-11	3.47313e-06	161.456	1.45695e-11	2.40849e-07	M2
Lpar5	-0.500833	-2.49486	-6.99399	-4.36467	0.000815526	3.58933e-08	2.02797e-10	2.18795e-10	161.414	1.45956e-11	2.4128e-07	M2
Oit3	-1.15271	-2.18609	-3.92574	-4.39099	2.78999e-06	3.12575e-09	5.32716e-10	1.21554e-09	161.277	1.46809e-11	2.4269e-07	M2
Wdr4	-0.560579	-0.99528	-2.20659	-1.54182	7.54955e-05	2.16402e-07	4.64613e-11	8.52117e-10	161.239	1.47043e-11	2.43076e-07	M2
2900026A02Rik	-0.15815	-0.645287	-4.62933	-4.12525	0.0918279	4.11772e-05	1.82161e-11	3.28046e-10	161.227	1.4712e-11	2.43204e-07	M2
Nck2	-0.136566	-0.662238	1.58722	1.85994	0.144573	6.53193e-05	9.48547e-10	9.17248e-12	161.181	1.47406e-11	2.43677e-07	M1
1700021K19Rik	-0.219695	-1.48957	-1.91631	-1.1267	0.0215407	2.15842e-09	5.25142e-11	1.02265e-08	160.659	1.50717e-11	2.4915e-07	M2
Cbfa2t2	-0.0573587	-1.7485	-1.30913	-0.928017	0.442821	5.5912e-11	8.40357e-10	2.59371e-08	160.557	1.51377e-11	2.50241e-07	M2
1700025G04Rik	0.0448747	-0.304282	-2.53558	-4.11467	0.570947	0.00276149	4.0526e-11	7.13296e-11	160.259	1.53312e-11	2.5344e-07	M2
Jund	1.20759	1.59245	1.29345	0.501478	5.51976e-09	1.56214e-10	1.58765e-09	0.000114759	159.883	1.55797e-11	2.57548e-07	M1
Arhgap23	-0.346078	1.11301	2.88437	1.44712	0.0282781	2.60429e-06	4.08741e-12	3.28341e-08	159.848	1.56032e-11	2.57937e-07	M1
Lrrc16a	-0.132473	0.502043	2.45366	3.9167	0.402	0.00438381	3.14802e-10	1.31325e-11	159.809	1.56295e-11	2.58372e-07	M1
Chst3	-0.794784	-1.13063	-3.90059	-5.81908	2.78221e-05	8.38576e-06	2.26845e-10	6.79517e-11	159.779	1.56496e-11	2.58704e-07	M2
Trim34a	0.0829184	1.38638	2.6874	2.47376	0.690482	6.72476e-07	5.69852e-11	2.10993e-10	159.678	1.57171e-11	2.5982e-07	M1
Thap11	-0.852514	-2.1908	-1.47629	-0.900947	7.71739e-07	2.37512e-10	5.45657e-10	1.26043e-07	159.544	1.58077e-11	2.61318e-07	M2
Ccl9	0.938041	1.70188	2.11138	-0.0439008	1.19505e-06	5.12952e-10	2.63909e-11	0.710507	159.399	1.59064e-11	2.62948e-07	M1
Skp2	-0.614562	-3.68332	-3.72269	-2.47776	0.000952798	8.20394e-10	1.31149e-09	6.16804e-10	159.333	1.59516e-11	2.63696e-07	M2
Inhba	2.74388	6.18511	5.48109	4.62685	2.5312e-05	4.58047e-10	7.76393e-10	4.27935e-09	159.332	1.59528e-11	2.63715e-07	M1
Tacc2	0.0919087	-1.78447	-6.40107	-6.35947	0.525368	1.93243e-07	9.67122e-11	1.84443e-10	159.299	1.59751e-11	2.64084e-07	M2
Gpr176	0.219605	-0.53872	-2.62981	-3.85462	0.0824696	0.000351474	8.80426e-11	4.73281e-11	159.068	1.61342e-11	2.66715e-07	M2
Atad2b	0.246235	-1.27114	1.26055	1.5476	0.0214226	1.38949e-08	1.027e-09	8.42129e-11	159.064	1.61374e-11	2.66767e-07	M1
Cdc42ep3	-0.414922	-2.37037	-1.48747	-3.7363	0.0014475	1.08635e-10	9.11283e-08	3.44246e-10	158.902	1.62503e-11	2.68633e-07	M2
Btbd19	-1.07169	-2.78392	-4.47117	-2.80004	8.34406e-05	3.41272e-09	1.31692e-10	3.98168e-09	158.888	1.62603e-11	2.68799e-07	M2
Kif20b	-0.22671	-2.29128	-4.35668	-3.89961	0.0728909	2.49422e-09	2.83836e-10	7.55497e-10	158.807	1.63169e-11	2.69734e-07	M2
Dyrk2	0.0814159	0.978297	1.80636	1.38792	0.411219	4.45405e-08	3.42544e-11	1.67951e-09	158.758	1.63513e-11	2.70304e-07	M1
4930453N24Rik	-1.00368	0.669848	1.60251	0.743924	1.17566e-07	7.725e-07	1.03956e-11	9.44007e-07	158.546	1.65017e-11	2.7279e-07	M1
Mvb12b	-0.100478	-0.345622	-2.79816	-1.57322	0.236341	0.00127168	4.46946e-12	3.95002e-09	158.527	1.65152e-11	2.73013e-07	M2
Prr5l	2.62871	3.1766	2.96992	1.60195	2.90203e-06	1.03985e-10	4.06808e-10	1.62242e-06	158.481	1.6548e-11	2.73555e-07	M1
Pfkfb2	-0.0126018	-1.17447	-2.98737	-1.4183	0.898295	3.56111e-08	1.84317e-11	7.0717e-09	158.378	1.66218e-11	2.74775e-07	M2
Cdk5r1	3.46799	3.90796	2.38844	-0.164495	8.48736e-10	7.6266e-11	1.98412e-08	0.539378	158.224	1.67331e-11	2.76614e-07	M1
Znf512b	-0.454194	-1.5372	-1.95346	-0.781922	8.77197e-05	3.24817e-10	6.8768e-11	1.76879e-06	158.126	1.68038e-11	2.77784e-07	M2
Pdcd10	0.308221	1.57974	2.41229	1.55543	0.0519526	8.84142e-09	2.70733e-11	1.30619e-08	158.123	1.68062e-11	2.77823e-07	M1
Mdp1	-0.762335	-1.35239	-1.90726	-1.87492	5.12467e-06	1.38349e-08	3.82696e-10	7.35372e-10	157.825	1.70244e-11	2.81431e-07	M2
Napepld	-0.397566	-2.27981	-0.248579	2.27772	0.0100362	1.39054e-08	0.0712385	2.88036e-12	157.533	1.72416e-11	2.8502e-07	M2
Rpusd2	-2.79118	-3.09404	-3.14396	-2.66447	3.95417e-09	2.22218e-09	3.82527e-09	2.66106e-08	157.368	1.73658e-11	2.87074e-07	M2
Psme2	0.312934	1.96402	2.67029	2.73183	0.192569	1.08911e-07	3.29413e-10	9.18876e-11	156.94	1.76925e-11	2.92474e-07	M1
Ggt5	-0.45084	-1.25165	-2.89698	-4.98924	0.0220252	3.36185e-06	1.23931e-10	9.57139e-11	156.461	1.80668e-11	2.98662e-07	M2
F8a	-1.00188	-1.92098	-2.54261	-2.09377	3.87917e-07	1.57633e-08	4.57502e-10	1.6776e-09	156.432	1.80895e-11	2.99038e-07	M2
Tmem201	-0.395933	-1.79922	-3.50458	-1.35153	0.00528623	6.34435e-09	3.79394e-11	1.65744e-08	156.149	1.83151e-11	3.02767e-07	M2
Narf	-0.134004	-1.17674	-3.64744	-0.461005	0.128006	9.74801e-08	2.42156e-12	0.000145256	155.806	1.85926e-11	3.07354e-07	M2
Btbd6	-0.651658	-2.43509	-3.35782	-1.48334	4.7124e-05	6.78126e-10	1.447e-10	7.10937e-08	155.647	1.87225e-11	3.09502e-07	M2
Tsen54	-0.129375	-1.42567	-2.46947	-0.902654	0.196265	1.89727e-08	9.51096e-12	2.15127e-07	155.584	1.87745e-11	3.10362e-07	M2
Rft1	-0.196809	-0.888894	-2.00193	-1.29947	0.0649183	4.86652e-07	2.35891e-11	1.61785e-09	155.558	1.87961e-11	3.10718e-07	M2
Uck2	-0.0825727	-0.702728	-2.54889	-3.43003	0.490443	7.20687e-06	2.25324e-11	6.50868e-10	155.148	1.91388e-11	3.16383e-07	M2
Traf5	1.74599	0.321781	-2.2281	-2.70004	2.51178e-08	0.0175244	6.36978e-10	1.36994e-10	154.852	1.93905e-11	3.20545e-07	M2
Cdk2	0.128818	-0.838555	-2.31818	-1.2811	0.121071	1.66353e-07	3.06725e-11	1.83021e-09	154.669	1.95479e-11	3.23147e-07	M2
Nup85	-0.0336761	-0.497791	-2.35897	-1.54724	0.70022	8.28428e-05	1.70523e-11	6.26942e-10	154.664	1.9552e-11	3.23215e-07	M2
Slc25a16	-0.274138	-1.00428	-2.02433	-1.43016	0.00635177	3.4395e-08	4.32252e-11	3.44359e-09	154.618	1.95923e-11	3.23881e-07	M2
Diexf	-0.594037	-1.48204	-0.729158	-1.61257	6.00706e-05	1.47775e-09	2.93037e-07	5.5809e-11	154.233	1.99289e-11	3.29445e-07	M2
C330006A16Rik	-0.384755	-1.00032	-2.38631	-2.33246	0.00419814	9.12682e-07	1.39911e-10	1.69183e-10	154.058	2.00842e-11	3.32012e-07	M2
Zbtb2	-0.753037	-1.82945	-1.155	0.905127	1.66849e-06	2.04375e-10	1.92278e-09	4.05523e-08	153.899	2.0227e-11	3.34373e-07	M2
Dclre1b	-0.903004	-1.04277	-2.23775	-1.42021	9.84627e-07	2.42693e-08	8.10902e-11	1.84448e-08	153.765	2.03477e-11	3.36369e-07	M2
Vav2	0.102298	-0.335946	-4.44068	-1.60131	0.312692	0.00691332	2.51915e-11	2.32156e-10	153.485	2.06032e-11	3.40591e-07	M2
Sectm1a	4.48637	7.94758	7.6904	6.28489	1.25492e-05	1.34538e-09	5.54109e-10	5.63918e-09	153.158	2.09056e-11	3.4559e-07	M1
Tmem186	-1.98492	-1.97372	-1.86896	-1.33281	2.4078e-08	1.60014e-09	1.25117e-09	6.76866e-08	153.102	2.09576e-11	3.4645e-07	M2
Rgs14	-0.348344	0.0570425	1.66655	1.98263	0.0106234	0.691477	2.4119e-10	2.41943e-11	153.087	2.09721e-11	3.4669e-07	M1
Mblac2	0.158392	-1.49838	-5.09314	-3.27119	0.156067	2.17897e-08	1.01951e-10	1.12034e-09	152.933	2.11167e-11	3.4908e-07	M2
Bivm	-0.433936	-1.58143	-2.4962	-2.41336	0.00129639	2.80368e-08	3.08275e-10	3.87922e-10	152.926	2.11234e-11	3.4919e-07	M2
Pik3r2	-0.23647	-0.653758	-3.51037	-1.74033	0.0347707	4.35995e-05	1.57045e-11	1.27547e-09	152.61	2.14243e-11	3.54165e-07	M2
Tmem200b	5.81688	6.29551	6.97284	5.38237	2.40361e-08	1.23087e-09	7.23674e-10	4.07391e-07	152.6	2.14336e-11	3.54319e-07	M1
Cdca5	-0.467432	-1.11831	-4.16906	-3.10958	0.000837799	3.47225e-07	7.86908e-11	6.51367e-10	152.593	2.14405e-11	3.54433e-07	M2
Ap5s1	-0.39801	-2.24324	-3.26535	-1.98844	0.00248714	1.5947e-09	4.20116e-10	2.37092e-09	152.426	2.16018e-11	3.57099e-07	M2
Atg14	-1.06411	-1.22864	-2.02956	-0.987842	6.22258e-08	1.72492e-08	1.15486e-10	1.60652e-07	151.97	2.20489e-11	3.6449e-07	M2
Abcb4	-0.040213	0.0168785	-0.827482	-3.61818	0.531811	0.796584	1.90967e-08	3.09164e-12	151.61	2.24089e-11	3.70442e-07	M2
Foxred2	-0.526209	-0.624554	-2.85388	-3.56087	0.00011031	5.93091e-05	4.97635e-10	4.53573e-11	151.589	2.24308e-11	3.70804e-07	M2
Plk1	-0.449257	-1.23747	-4.21385	-4.48188	0.00281917	1.01898e-06	8.60109e-11	3.85079e-10	151.538	2.24825e-11	3.71658e-07	M2
2410002F23Rik	-0.903296	-2.28379	-2.30255	-1.76755	5.06949e-06	5.60873e-10	2.40146e-09	5.26963e-09	151.305	2.27198e-11	3.7558e-07	M2
Lifr	-0.239067	-0.523041	-1.94317	-3.15699	0.0303464	9.94376e-05	5.90274e-11	1.82331e-10	151.274	2.27521e-11	3.76114e-07	M2
Papss2	0.272066	1.83602	2.80525	1.05484	0.186404	1.73875e-08	9.13656e-12	1.19696e-06	151.22	2.28071e-11	3.77023e-07	M1
Slx1b	-1.05059	-2.47104	-3.59301	-2.46178	8.73531e-06	2.28956e-08	3.81847e-10	1.06968e-09	151.191	2.28376e-11	3.77529e-07	M2
Zswim4	1.13999	2.33743	1.0238	1.55699	3.86071e-07	2.54593e-11	3.21348e-06	2.85966e-08	151.186	2.28429e-11	3.77616e-07	M1
Cep57	-0.493857	-1.4366	-1.74281	-0.66249	2.45414e-05	4.40861e-10	1.03471e-10	3.84253e-06	151.144	2.28864e-11	3.78335e-07	M2
Ttf2	-0.228944	-1.10697	-2.40661	-1.28361	0.0249476	4.24017e-08	3.33594e-11	7.47005e-09	151.124	2.29071e-11	3.78677e-07	M2
Smpd2	-0.382747	-0.767552	-3.07708	-2.01084	0.00200572	4.4026e-06	3.98807e-11	7.87e-10	150.952	2.30861e-11	3.81637e-07	M2
Anln	0.222713	-1.19808	-4.55165	-5.7587	0.0613786	1.13835e-07	1.02079e-10	6.17116e-10	150.808	2.32365e-11	3.84123e-07	M2
Usp42	-1.17334	0.742165	1.82638	1.47338	3.85644e-06	5.36695e-06	8.88059e-11	8.17704e-10	150.751	2.32971e-11	3.85124e-07	M1
Retnla	-1.95237	-5.48283	-6.54386	-12.3615	0.0563023	8.0301e-06	4.59729e-09	1.19231e-11	150.734	2.33152e-11	3.85424e-07	M2
Creb3l2	0.496493	-0.250172	-3.0877	-3.28541	0.00056139	0.0249538	1.64219e-11	9.72381e-10	150.686	2.33658e-11	3.86259e-07	M2
Plekha4	1.00926	2.40568	6.89857	6.51863	0.0886804	3.46224e-05	1.06228e-10	1.15033e-10	150.53	2.35315e-11	3.88999e-07	M1
Csf2rb	1.67706	2.07717	0.464958	-0.173259	6.99651e-10	1.85403e-11	0.000738679	0.140327	150.35	2.37253e-11	3.92203e-07	M1
Wdr62	-0.132797	-0.496759	1.86612	2.49751	0.352225	0.00660534	3.45938e-09	7.08329e-12	150.329	2.37475e-11	3.9257e-07	M1
Cenpa	-0.139665	-0.396052	-1.96393	-4.29602	0.128959	0.000537156	4.2551e-10	2.71503e-11	149.882	2.4236e-11	4.00645e-07	M2
Racgap1	-0.000543535	0.0502115	-2.04933	-3.64436	0.994943	0.557596	8.77664e-11	6.13414e-11	149.822	2.43028e-11	4.0175e-07	M2
Rtn4rl1	-0.292465	-2.52777	-8.57829	-8.20319	0.295878	8.9437e-06	9.09243e-11	1.77869e-10	149.813	2.43126e-11	4.01912e-07	M2
Arrdc3	-0.80165	-1.08814	-3.39001	-3.08581	6.68599e-07	8.00689e-06	6.03602e-10	1.80695e-10	149.707	2.44308e-11	4.03865e-07	M2
Cdc25b	-0.186805	-0.945598	-4.2409	-6.55707	0.11842	7.34684e-06	1.84904e-10	9.64004e-11	149.619	2.45291e-11	4.0549e-07	M2
Cbr3	-0.806554	-1.39524	-2.13659	-1.79736	7.75221e-07	7.32898e-09	8.87081e-10	2.80283e-09	149.513	2.46477e-11	4.07452e-07	M2
Cacnb4	1.65753	3.88212	5.12526	5.00665	0.00166993	3.42323e-08	9.81827e-10	1.75832e-10	149.4	2.4776e-11	4.09571e-07	M1
2015-03-03	0.478002	-1.24002	-6.42164	-4.02983	0.0192252	1.01382e-05	1.888e-11	2.23e-09	149.198	2.50061e-11	4.13375e-07	M2
Def8	-0.300547	-0.653705	-1.95865	-1.41298	0.0026968	4.43134e-06	3.50534e-11	1.19493e-09	149.022	2.52081e-11	4.16715e-07	M2
Mphosph8	-0.182187	-1.917	-1.62953	-1.30439	0.127453	3.02161e-10	8.25776e-10	9.55363e-09	149.013	2.52181e-11	4.1688e-07	M2
Sema4c	-1.54684	0.410996	2.49539	2.04597	4.66894e-07	0.00111343	2.06757e-11	1.02093e-08	148.99	2.52448e-11	4.17321e-07	M1
Dmwd	0.0079964	-0.4225	-0.828523	2.99096	0.942333	0.00991935	2.29636e-05	1.22563e-12	148.537	2.57761e-11	4.26104e-07	M1
Syt11	-0.273034	-0.50256	-2.34288	-2.19684	0.00812759	0.000134654	1.46694e-10	9.69514e-11	148.414	2.59225e-11	4.28525e-07	M2
Prr12	-0.297905	-3.86487	-3.11571	-0.401248	0.0238642	2.51897e-10	4.19327e-11	0.00313928	148.34	2.60109e-11	4.29987e-07	M2
Susd3	-0.299165	-0.674956	-2.22699	-4.83285	0.00630268	3.37436e-05	2.37339e-10	7.95805e-11	148.239	2.61325e-11	4.31997e-07	M2
[truncated: 1,938 more rows]

## Sheet: S6.DEgene_expression
GID	M2_1hr_1	M2_2hr_1	M2_4hr_1	M2_8hr_1	M2_1hr_2	M2_2hr_2	M2_4hr_2	M2_8hr_2	M1_1hr_1	M1_2hr_1	M1_4hr_1	M1_8hr_1	M1_1hr_2	M1_2hr_2	M1_4hr_2	M1_8hr_2
0610005C13Rik	0	0	0	0	0	0	0	0	0	0	2.10449	0	0	0	0	0
0610007N19Rik	0.9082	0.806161	0.804309	0	0.90458	0.904275	0.713275	0.721832	0	0	0	0	0	0	0	0
0610007P14Rik	341.483	369.222	477.76	368.135	388.969	358.997	400.861	412.888	305.544	270.762	162.046	267.725	309.048	293.837	127.241	241.495
0610009B22Rik	291.532	285.381	350.679	319.514	281.324	323.73	363.057	290.176	250.093	141.398	92.5976	205.123	239.539	171.221	86.6915	152.947
0610009D07Rik	805.574	877.104	945.868	895.035	814.122	942.254	919.412	874.86	852.127	1027.39	1767.77	1393.24	872.607	1358.72	1451.38	1170.68
0610009L18Rik	34.5116	31.4403	28.1508	21.334	34.374	34.3624	32.8107	26.7078	22.6329	24.0677	29.4629	15.9836	13.9018	16.5697	20.9737	22.9995
0610009O20Rik	517.674	438.552	487.411	526.9	505.66	427.722	480.748	491.567	355.336	225.635	92.5976	245.082	357.17	222.034	118.851	275.994
0610010F05Rik	669.344	795.681	809.939	611.739	623.255	798.475	804.575	621.497	771.781	657.349	671.333	937.703	796.682	804.184	679.549	972.88
0610010K14Rik	286.991	314.403	364.352	390.958	314.794	284.847	348.792	406.391	346.283	345.973	273.584	211.782	309.048	352.383	297.827	267.944
0610011F06Rik	107.168	98.3517	108.582	104.685	133.878	109.417	92.0125	93.8381	104.111	118.834	119.956	37.295	128.325	127.035	97.8775	42.5491
0610012G03Rik	699.314	520.78	595.189	695.587	709.19	535.331	572.76	630.881	519.424	359.512	212.554	315.676	549.657	339.127	211.136	411.691
0610030E20Rik	634.832	932.729	745.595	911.904	613.305	838.263	841.665	948.487	277.253	651.333	1193.25	1238.73	263.065	641.801	1138.18	1270.72
0610031J06Rik	3224.11	3042.45	3213.22	3915.53	3174.17	2998.58	3373.08	3920.99	3264.79	3160.39	3076.77	2902.35	2985.69	3181.39	3213.18	2876.09
0610037L13Rik	304.247	316.015	304.833	303.637	303.939	321.018	270.331	318.328	298.754	300.846	412.48	444.876	256.649	349.069	419.475	413.991
0610038B21Rik	5.4492	5.64313	0	2.97683	2.71374	2.71282	2.13983	3.60916	3.39493	0	0	3.99589	2.13874	5.52324	1.39825	0
0610039K10Rik	0.9082	0.806161	0.804309	0	0.90458	0.904275	0	0	0	1.50423	0	1.33196	0	1.10465	1.39825	0
0610040B10Rik	4.541	4.83697	4.02155	2.4807	7.23664	5.42565	4.99293	2.88733	3.39493	3.00846	4.20898	1.33196	3.20812	5.52324	5.593	4.5999
0610040F04Rik	0	0	0	0.496139	0	0	0	0	0	0	0	0	0	0	0	0
0610040J01Rik	67.2068	27.4095	41.0198	76.9016	68.748	41.5966	29.9576	70.7395	54.3189	22.5635	2.10449	2.66393	55.6073	18.779	0	2.29995
0610043K17Rik	0	0.806161	1.60862	0	0	0	0	0.721832	1.13164	1.50423	14.7314	6.65982	0	0	1.39825	5.74988
1100001G20Rik	3.6328	2.41848	4.02155	2.4807	1.80916	5.42565	2.8531	5.77465	10.1848	7.52116	27.3584	11.9877	5.34686	6.62789	20.9737	6.89986
1110001A16Rik	177.099	170.1	174.535	159.261	189.057	179.046	193.298	167.465	151.64	96.2709	126.269	61.2704	129.394	136.976	97.8775	75.8984
1110001J03Rik	75.3806	66.1052	69.9749	83.3514	78.6984	65.1078	64.1948	83.0107	70.1619	63.1778	73.6572	29.3032	62.0236	62.965	68.5142	52.8989
1110002L01Rik	89.0036	61.2683	76.4094	130.485	78.6984	85.9061	84.1665	134.261	53.1872	34.5973	39.9853	65.2663	90.8966	36.4534	29.3632	51.7489
1110004E09Rik	101.718	105.607	115.821	92.2819	99.5038	103.087	143.368	76.5142	109.769	91.7582	71.5527	14.6516	99.4516	97.2091	64.3195	14.9497
1110004F10Rik	1346.86	1256.81	1335.15	1124.75	1316.16	1322.05	1318.13	1145.55	1276.49	1374.87	1567.85	1081.56	1200.9	1363.14	1429.01	1014.28
1110006O24Rik	9.9902	6.44929	13.6733	11.4112	13.5687	11.7556	13.5522	12.2711	9.05315	13.5381	2.10449	11.9877	9.62435	6.62789	4.19475	10.3498
1110007C09Rik	1732.85	1252.77	671.598	946.633	1843.53	1269.6	634.102	832.272	2344.76	4217.87	9710.12	2333.6	2044.64	3901.62	9447.97	2736.94
1110008F13Rik	2016.2	1715.51	1902.19	1976.12	2082.34	1860.09	1761.08	2064.44	1965.66	1883.3	3301.95	5465.05	1906.69	1862.44	3021.62	4894.3
1110008J03Rik	52.6756	55.6251	82.8439	76.9016	44.3244	57.8736	72.0408	64.9649	50.9239	21.0593	27.3584	33.2991	48.1217	11.0465	33.558	48.299
1110008L16Rik	182.548	155.589	204.295	169.183	153.779	154.631	189.731	181.18	224.065	73.7074	33.6719	79.9179	251.302	74.0114	23.7702	75.8984
1110008P14Rik	379.628	320.852	370.787	361.189	402.538	336.39	334.526	338.539	382.495	418.177	452.466	261.065	349.685	382.208	454.431	280.594
1110012L19Rik	203.437	191.06	198.664	184.068	200.817	162.769	182.598	194.173	153.903	111.313	77.8662	117.213	163.614	101.628	83.895	94.2981
1110017D15Rik	0.9082	0.806161	0	0.992278	0	1.80855	0.713275	0.721832	0	0	0	0	1.06937	2.2093	0	2.29995
1110018G07Rik	1611.15	1459.15	1744.55	1695.8	1650.86	1511.04	1783.19	1805.3	1455.29	2504.55	11023.3	10101.6	1579.46	2482.15	13005.1	9815.05
1110019D14Rik	52.6756	62.8806	59.5189	73.9247	59.7023	52.4479	59.2019	83.0107	35.0809	27.0762	33.6719	18.6475	48.1217	38.6627	19.5755	20.6996
1110020A21Rik	5.4492	6.44929	4.82586	3.47297	10.855	8.13847	3.56638	4.33099	7.9215	6.01693	6.31347	0	1.06937	3.31395	1.39825	5.74988
1110028F18Rik	0.9082	0.806161	0	0	0	0	0.713275	0.721832	0	0	2.10449	0	0	0	0	0
1110032A03Rik	188.906	190.254	172.122	159.261	177.298	204.366	161.913	172.518	173.141	141.398	103.12	82.5818	167.891	176.744	114.656	68.9986
1110032F04Rik	0.9082	0.806161	0	0	0	0	0	0	1.13164	52.6481	271.479	511.475	2.13874	53.0231	304.818	420.891
1110034G24Rik	122.607	117.7	125.472	167.695	136.592	110.322	145.508	161.69	116.559	42.1185	42.0898	81.2499	137.949	68.4882	46.1422	75.8984
1110035M17Rik	39.0526	31.4403	24.1293	18.8533	35.2786	22.6069	34.2372	23.8205	30.5544	25.5719	33.6719	19.9795	28.873	35.3488	16.779	10.3498
1110036E04Rik	0	0	0	0	0	0	0	0	0	0	2.10449	0	0	0	0	0
1110037F02Rik	1482.18	1525.26	1460.63	1548.95	1347.82	1445.03	1495.03	1569.98	1583.17	2348.11	2832.64	2117.82	1690.68	2393.77	3326.44	2055.01
1110038B12Rik	371.454	351.486	369.982	322.987	346.454	347.242	320.261	329.877	405.128	419.681	387.226	214.446	362.517	328.081	355.155	266.794
1110038F14Rik	287.899	330.526	319.311	343.328	303.034	304.741	351.645	290.176	258.015	600.189	2613.78	1764.85	201.042	461.743	2312.7	1810.06
1110046J04Rik	27.246	20.154	12.8689	11.4112	15.3779	17.1812	10.6991	15.8803	47.529	13.5381	12.6269	11.9877	24.5955	17.6744	13.9825	19.5496
1110051M20Rik	92.6364	87.0654	78.018	88.8089	77.7938	59.6821	59.2019	88.7853	74.6885	90.2539	54.7168	22.6434	71.6479	102.732	50.337	27.5994
1110054M08Rik	10.8984	16.9294	16.8905	6.44981	17.187	17.1812	5.7062	10.8275	19.2379	16.5466	12.6269	19.9795	25.6649	13.2558	23.7702	10.3498
1110057K04Rik	1060.78	1151.2	1289.31	1340.57	1033.93	1130.34	1318.13	1362.82	1055.82	941.649	1290.05	1301.33	1044.78	1068.2	1284.99	1192.53
1110058L19Rik	207.978	175.743	213.142	174.145	206.244	184.472	185.452	212.94	225.197	206.08	220.972	101.229	221.36	214.302	148.214	110.398
1110059E24Rik	321.503	373.253	360.331	255.512	302.13	396.072	310.275	275.74	427.761	550.549	551.377	323.667	417.055	630.754	444.643	281.744
1110059G10Rik	463.182	432.103	399.742	345.313	427.866	434.052	395.868	311.831	325.913	306.863	532.436	440.88	352.893	328.081	472.608	408.242
1110065P20Rik	136.23	129.792	158.449	149.338	158.301	132.024	154.781	147.254	127.876	114.322	174.673	155.84	130.463	114.883	142.621	154.097
1190002F15Rik	16.3476	22.5725	24.1293	15.3803	23.5191	14.4684	15.6921	12.2711	19.2379	9.02539	12.6269	1.33196	11.7631	9.94184	4.19475	3.44993
1190002N15Rik	890.944	786.007	641.034	636.05	1023.08	941.35	674.045	661.92	714.067	391.1	143.105	206.455	749.63	351.278	151.011	144.897
1190003J15Rik	1.8164	0	0.804309	0.496139	0.90458	0	1.42655	0.721832	1.13164	7.52116	4.20898	1.33196	0	2.2093	2.7965	0
1190005I06Rik	7.2656	13.7047	8.8474	10.9151	15.3779	12.6598	12.1257	3.60916	4.52657	4.5127	0	3.99589	9.62435	1.10465	1.39825	3.44993
1190007I07Rik	62.6658	45.9512	78.8223	71.9402	52.4656	60.5864	74.8939	64.243	82.61	40.6143	35.7763	27.9713	60.9542	37.558	25.1685	29.8994
1200011I18Rik	1561.2	1798.55	1584.49	1515.7	1573.97	1903.5	1719.71	1608.24	1536.77	1376.37	1536.28	2193.75	1550.59	1552.03	1511.51	2043.51
1200014J11Rik	681.15	687.656	651.491	632.081	647.679	747.835	650.507	602.008	539.794	327.923	686.064	809.835	541.102	331.395	630.61	701.485
1300002E11Rik	72.656	81.4223	78.8223	51.1023	90.458	77.7676	87.7329	61.3557	53.1872	36.1016	48.4033	19.9795	50.2605	47.4999	22.372	31.0494
1300002K09Rik	36.328	44.3389	32.1724	59.5367	45.229	39.7881	28.531	58.4684	45.2657	28.5804	23.1494	95.9015	37.428	29.8255	11.186	98.898
1300015D01Rik	0	0	0	0	0.90458	0	0	0	0	0	0	0	0	0	0	0
1300017J02Rik	0	0	0.804309	0	0	0	0.713275	0	0	0	0	0	0	1.10465	0	0
1300018J18Rik	560.359	450.644	482.586	498.62	566.267	471.127	490.02	467.747	516.029	500.909	477.719	677.97	513.298	470.58	553.707	661.236
1500002O10Rik	0	0	0	0	0	0	0	0	0	0	0	3.99589	0	0	0	2.29995
1500004A13Rik	5.4492	3.22465	3.21724	7.44209	0.90458	3.6171	3.56638	3.60916	0	1.50423	0	0	2.13874	0	0	3.44993
1500009L16Rik	0	0.806161	0	0.496139	0	0	0	0	0	0	2.10449	0	0	0	1.39825	0
1500011B03Rik	165.292	170.906	213.946	164.222	170.966	156.44	207.563	190.564	80.3467	67.6904	155.732	464.856	105.868	108.256	127.241	442.741
1500011K16Rik	271.552	241.042	258.183	258.488	264.137	271.282	263.199	236.039	255.751	260.232	267.27	99.8974	209.597	265.116	226.516	83.9483
1500012F01Rik	404.149	382.927	398.937	313.064	400.729	354.476	378.749	311.11	334.966	515.952	984.902	567.417	367.864	493.778	623.619	609.487
1500015A07Rik	70.8396	76.5853	50.6715	43.6602	63.3206	75.9591	60.6284	44.7536	47.529	46.6312	39.9853	41.2909	38.4974	47.4999	33.558	42.5491
1500015L24Rik	0	0	0	0	0	0	0	0	1.13164	0	0	0	1.06937	1.10465	0	0
1500015O10Rik	0	0	0	0	0	0	0.713275	0	0	0	0	0	0	0	1.39825	0
1500017E21Rik	4.541	9.67394	13.6733	40.6834	6.33206	6.32992	19.2584	53.4156	6.78986	4.5127	4.20898	1.33196	6.41623	4.41859	5.593	0
1500032L24Rik	1093.47	941.597	1032.73	1302.86	1092.73	1022.73	985.033	1300.74	1034.32	1093.58	1801.44	1533.09	1057.61	1085.87	1434.6	1446.67
1600002D24Rik	0.9082	0	0	0	0	0.904275	0	0	0	0	0	0	0	0	0	0
1600002H07Rik	100.81	114.475	100.539	118.577	103.122	135.641	104.851	108.997	92.7947	21.0593	25.2539	55.9425	110.145	33.1395	9.78775	43.6991
1600002K03Rik	141.679	167.682	154.427	174.641	153.779	134.737	134.809	168.187	143.719	135.381	141.001	122.541	112.284	127.035	117.453	114.998
1600010M07Rik	80.8298	83.0346	86.0611	73.9247	71.4618	85.0018	82.0267	67.8522	55.4505	51.1439	16.8359	11.9877	63.0929	46.3952	18.1772	8.04983
1600012H06Rik	928.181	1077.03	1076.97	1157.99	969.709	1114.97	1092.74	1214.12	620.141	786.713	1353.19	1550.41	650.178	906.916	1514.3	1443.22
1600014C10Rik	464.998	665.083	1050.43	393.934	415.202	623.95	1002.15	411.444	426.63	591.163	4072.19	6986.16	357.17	571.103	3579.52	6951.61
1600014C23Rik	0	0	0.804309	0	0	0	0	0	1.13164	0	0	1.33196	0	0	0	0
1600016N20Rik	1.8164	0	0.804309	0	1.80916	0.904275	1.42655	0	1.13164	1.50423	0	0	3.20812	2.2093	0	2.29995
1600020E01Rik	46.3182	37.8896	29.7594	37.2104	48.8473	43.4052	35.6638	47.6409	59.9771	43.6227	52.6123	34.6311	39.5668	25.4069	29.3632	33.3493
1600023N17Rik	2.7246	0.806161	0	0.496139	0.90458	1.80855	0.713275	0.721832	1.13164	1.50423	0	1.33196	0	0	1.39825	1.14998
1600029D21Rik	0	0	0	0.496139	0	0	0	0	0	10.5296	2.10449	0	0	11.0465	2.7965	1.14998
1600029O15Rik	0	0	0	0	0.90458	0	0	0	0	0	2.10449	0	0	0	0	0
1700001C19Rik	4.541	4.03081	1.60862	0.496139	7.23664	1.80855	2.13983	0	5.65822	1.50423	0	0	3.20812	0	0	0
1700001G11Rik	3.6328	1.61232	0.804309	0.992278	1.80916	0.904275	0.713275	2.88733	1.13164	1.50423	2.10449	1.33196	0	0	1.39825	2.29995
1700001G17Rik	1.8164	3.22465	0	0	0	2.71282	0	0	0	0	0	0	1.06937	0	0	0
1700001J03Rik	0.9082	0	0.804309	0.496139	0.90458	1.80855	1.42655	1.44366	3.39493	3.00846	2.10449	7.99179	2.13874	2.2093	1.39825	4.5999
1700001J11Rik	0	0.806161	1.60862	1.48842	2.71374	0.904275	0	0.721832	3.39493	6.01693	4.20898	1.33196	0	2.2093	0	1.14998
1700001K23Rik	0	0	0	0	0	0	0	0	0	0	0	0	1.06937	0	0	0
1700001L05Rik	64.4822	47.5635	49.8672	75.9093	64.2252	47.9266	47.0762	76.5142	38.4759	27.0762	16.8359	62.6023	28.873	39.7673	11.186	60.9487
1700001O22Rik	0	0	0	0.496139	0	0.904275	0	0	0	0	0	0	0	0	0	1.14998
1700001P01Rik	0.9082	0.806161	0	0	0	0	0	0.721832	0	0	0	0	0	0	0	1.14998
1700003D09Rik	0	0	0	0	0	0	0	0	16.9746	25.5719	2.10449	1.33196	14.9712	19.8837	1.39825	1.14998
1700003E16Rik	0.9082	0.806161	0.804309	1.98456	3.61832	0	0.713275	0.721832	0	0	0	0	0	0	0	1.14998
1700003F12Rik	3.6328	8.06161	3.21724	3.96911	2.71374	6.32992	3.56638	2.88733	3.39493	1.50423	10.5225	1.33196	8.55497	4.41859	9.78775	0
1700003F17Rik	0	0	0	0	0	0	0	0.721832	1.13164	1.50423	0	0	0	0	0	0
1700003M07Rik	0	0	0	0	0	0.904275	0	0	1.13164	0	2.10449	0	0	0	1.39825	0
1700007B14Rik	0	0	0.804309	0	0	0.904275	0	0	0	0	0	0	1.06937	0	0	0
1700007K13Rik	0	0	0	0.496139	0	0	0	0	0	0	0	0	0	0	1.39825	0
1700007L15Rik	23.6132	17.7356	11.2603	19.3494	16.2824	7.2342	19.2584	12.2711	9.05315	12.0339	4.20898	9.32375	10.6937	11.0465	8.3895	4.5999
1700008I05Rik	0	0	0	0	0	0	0	0	0	0	0	1.33196	0	0	1.39825	0
1700008J07Rik	34.5116	54.0128	46.6499	36.2182	31.6603	53.3522	46.3629	35.3698	36.2126	19.555	21.0449	31.9672	24.5955	24.3023	15.3807	34.4993
1700008O03Rik	4.541	3.22465	1.60862	3.47297	0.90458	1.80855	0.713275	2.1655	6.78986	1.50423	0	0	1.06937	0	1.39825	0
1700009C05Rik	0	0.806161	0	0	0	0	0	0	0	0	0	0	0	0	0	0
1700009P17Rik	28.1542	24.1848	9.65171	17.3649	17.187	17.1812	15.6921	19.4895	11.3164	16.5466	21.0449	39.9589	16.0406	14.3604	18.1772	44.8491
1700010I14Rik	34.5116	58.0436	38.6068	34.7297	37.0878	56.065	61.3417	31.0388	35.0809	13.5381	18.9404	34.6311	27.8037	9.94184	12.5842	29.8994
1700011B04Rik	0	0	0	0	0	0	0	0	2.26329	0	6.31347	2.66393	0	1.10465	9.78775	6.89986
1700011E24Rik	0.9082	0	0	0	0	0	0.713275	0	1.13164	0	0	0	0	0	0	0
1700011H14Rik	0	0	0	0	0	0.904275	0	0	0	0	0	0	0	0	0	0
1700011J10Rik	53.5838	52.4005	53.0844	35.2259	55.1794	59.6821	49.216	42.5881	38.4759	48.1354	27.3584	31.9672	45.983	46.3952	43.3457	29.8994
1700011L22Rik	0.9082	0	0	0	0	0	0	0	0	0	0	0	0	0	0	0
1700012B09Rik	0	0	0	0	0	0	0	0	1.13164	7.52116	50.5078	17.3155	1.06937	9.94184	41.9475	31.0494
1700012B15Rik	196.171	182.999	148.797	170.176	193.58	201.653	144.082	163.134	264.805	267.753	277.793	247.745	235.262	259.592	265.667	264.495
1700012D01Rik	5.4492	5.64313	4.82586	4.96139	2.71374	9.04275	8.5593	3.60916	9.05315	9.02539	6.31347	5.32786	10.6937	6.62789	1.39825	1.14998
1700012D14Rik	5.4492	3.22465	1.60862	2.97683	9.95038	6.32992	3.56638	2.88733	1.13164	4.5127	8.41796	10.6557	6.41623	1.10465	1.39825	3.44993
1700012L04Rik	0.9082	0	0.804309	0	0	0	0.713275	0	1.13164	0	0	0	0	0	0	0
1700013D24Rik	0	0	0	0	0	0	0	0	0	0	0	0	0	1.10465	0	0
1700013G23Rik	2.7246	4.03081	0.804309	0	3.61832	0	0.713275	0.721832	0	3.00846	0	0	3.20812	0	0	0
1700013H16Rik	0	0.806161	0	0	0	0	0	0	0	0	0	0	0	0	0	0
1700016G22Rik	0	0	0	0	0	0.904275	0	0	1.13164	0	0	3.99589	4.27749	2.2093	0	0
1700016L04Rik	0	0	0	0	0	0.904275	0	0	0	0	0	0	0	1.10465	0	1.14998
1700017B05Rik	1686.53	1288.25	1035.15	1060.25	1604.72	1186.41	1079.9	954.262	215.012	127.86	126.269	574.077	291.938	107.151	127.241	650.887
1700017D01Rik	0	0	0	0	0	0	0	0	2.26329	0	0	0	1.06937	0	0	0
1700017G19Rik	0	0.806161	0	0	0	0	0	0	0	0	0	0	0	0	0	0
1700018B08Rik	0	0	0	0	0.90458	0	0	0	0	0	0	0	1.06937	0	0	0
1700018L02Rik	8.1738	4.83697	2.41293	2.4807	6.33206	2.71282	7.13275	0.721832	3.39493	4.5127	6.31347	0	3.20812	2.2093	0	3.44993
1700019A02Rik	0.9082	0	0	0	0.90458	0.904275	0	0	0	0	0	0	1.06937	0	0	0
1700019B03Rik	0	0	0	0	0	0	0	0	1.13164	0	0	0	1.06937	0	0	0
1700019D03Rik	0.9082	0	0	0	0	0	0	0	0	4.5127	6.31347	0	1.06937	4.41859	5.593	0
1700019E08Rik	0	0	0	0	0	0.904275	0	0	0	0	0	0	0	2.2093	0	0
1700019G17Rik	11.8066	15.3171	12.0646	18.3571	15.3779	22.6069	17.8319	9.38381	11.3164	3.00846	23.1494	11.9877	11.7631	9.94184	18.1772	17.2496
1700019L03Rik	0.9082	0	0	0.496139	0.90458	0.904275	0.713275	0.721832	0	0	0	0	0	0	0	2.29995
1700020D05Rik	6.3574	8.06161	4.82586	7.93822	3.61832	5.42565	7.13275	15.1585	1.13164	0	4.20898	9.32375	0	0	0	13.7997
1700020I14Rik	583.973	668.308	709.401	643.492	597.023	695.387	669.766	775.247	491.133	454.278	717.631	792.519	530.408	456.22	735.479	676.186
1700020L24Rik	7.2656	2.41848	2.41293	3.47297	3.61832	1.80855	0.713275	5.05282	3.39493	3.00846	2.10449	1.33196	3.20812	4.41859	1.39825	0
1700020N01Rik	0.9082	0.806161	0	0.992278	0.90458	1.80855	2.13983	0.721832	0	3.00846	0	0	1.06937	1.10465	2.7965	0
1700021F05Rik	213.427	195.091	242.901	255.512	209.862	190.802	195.437	219.437	175.405	102.288	197.822	243.75	172.169	115.988	171.985	215.046
1700021K19Rik	1106.19	796.487	937.825	1035.94	1195.85	727.037	987.886	991.797	1041.11	254.215	269.375	532.786	1077.93	324.767	328.589	530.139
1700023E05Rik	0	0.806161	0	0.496139	0	0	0	0	0	0	0	0	1.06937	0	0	0
1700023F06Rik	0	0.806161	0	0	0	0	0	0	0	0	0	0	0	0	0	0
1700023L04Rik	0.9082	1.61232	0.804309	0.496139	1.80916	0.904275	1.42655	0	2.26329	3.00846	0	2.66393	4.27749	4.41859	0	0
1700024F13Rik	0	0	0	0	0	0	0	0	0	1.50423	0	0	0	0	0	0
1700024P16Rik	0	0	0	0	0	0	0	0	0	0	0	0	1.06937	0	0	0
1700025E21Rik	0	0	0.804309	0	0	0	0	0	1.13164	0	0	0	0	0	0	0
1700025F22Rik	0	0	0	0	0	0	0	0	0	0	0	1.33196	0	0	0	2.29995
1700025G04Rik	635.74	525.617	425.48	289.249	622.351	559.746	386.595	290.176	697.092	466.312	69.4482	15.9836	695.092	466.162	95.081	21.8495
1700025N23Rik	0.9082	0.806161	0	1.48842	0	1.80855	0.713275	0	3.39493	4.5127	21.0449	10.6557	3.20812	6.62789	26.5667	6.89986
1700026D08Rik	0	0	2.41293	1.98456	2.71374	0	0	4.33099	1.13164	0	0	0	1.06937	4.41859	5.593	2.29995
1700026L06Rik	0.9082	1.61232	1.60862	3.96911	5.42748	1.80855	1.42655	0.721832	3.39493	3.00846	2.10449	0	4.27749	2.2093	2.7965	1.14998
1700028E10Rik	2.7246	3.22465	4.02155	4.46525	2.71374	3.6171	1.42655	5.05282	3.39493	6.01693	2.10449	5.32786	2.13874	3.31395	1.39825	3.44993
1700028I16Rik	0	0	0.804309	0	1.80916	0	0.713275	0	0	0	0	0	1.06937	0	0	0
1700028J19Rik	2.7246	12.8986	5.63016	9.92278	5.42748	5.42565	4.99293	11.5493	11.3164	10.5296	10.5225	3.99589	5.34686	3.31395	9.78775	10.3498
1700028K03Rik	0	0	0	0	0.90458	0	0.713275	0	0	0	0	0	0	0	0	0
1700029H14Rik	0	2.41848	0	0.496139	0	0.904275	0	0	2.26329	1.50423	2.10449	0	2.13874	0	0	0
1700029I15Rik	3.6328	2.41848	3.21724	3.47297	4.5229	2.71282	2.8531	3.60916	2.26329	4.5127	2.10449	3.99589	3.20812	1.10465	1.39825	4.5999
1700029J07Rik	1.8164	2.41848	1.60862	3.47297	4.5229	1.80855	2.13983	2.1655	2.26329	1.50423	2.10449	0	0	0	0	3.44993
1700030C10Rik	2.7246	4.83697	0.804309	1.48842	1.80916	1.80855	2.13983	2.1655	3.39493	1.50423	2.10449	0	2.13874	0	0	0
1700030J22Rik	27.246	16.9294	15.2819	17.3649	18.9962	19.894	14.2655	17.324	13.5797	7.52116	16.8359	81.2499	21.3874	4.41859	13.9825	80.4983
1700030K09Rik	117.158	119.312	148.797	141.896	132.069	99.4702	134.096	143.645	79.215	6.01693	25.2539	54.6106	100.521	17.6744	26.5667	58.6488
1700034F02Rik	4.541	5.64313	2.41293	2.4807	1.80916	0.904275	2.8531	1.44366	1.13164	3.00846	4.20898	6.65982	3.20812	1.10465	0	2.29995
1700034H15Rik	2.7246	5.64313	6.43447	9.42664	4.5229	7.2342	8.5593	18.0458	5.65822	7.52116	6.31347	25.3073	4.27749	7.73254	8.3895	35.6493
1700034P13Rik	0	2.41848	0	0.992278	0.90458	3.6171	0.713275	2.1655	0	0	2.10449	3.99589	1.06937	1.10465	1.39825	2.29995
1700037C18Rik	37.2362	49.1758	38.6068	28.7761	31.6603	28.9368	38.5169	29.5951	22.6329	36.1016	46.2988	57.2745	32.0812	26.5116	44.744	63.2487
1700037H04Rik	517.674	463.543	595.993	549.722	506.565	430.435	542.803	446.814	494.528	461.799	353.554	129.201	474.801	400.987	334.182	143.747
1700040L02Rik	0	0	0	1.48842	0	0	0	1.44366	0	0	0	0	0	0	0	4.5999
1700040N02Rik	0.9082	0	0	0	0	0	0	0	0	0	0	0	0	0	0	0
1700042B14Rik	0.9082	0.806161	0	1.98456	1.80916	0.904275	1.42655	2.88733	0	1.50423	0	0	2.13874	0	0	0
1700042O10Rik	0	1.61232	0	0	0.90458	1.80855	0	0	0	3.00846	0	0	0	0	0	0
1700045H11Rik	0	0	0	0	0	0	0	0	0	0	0	0	1.06937	0	0	0
1700047M11Rik	0	0	0	0	1.80916	0	0	1.44366	0	0	0	0	1.06937	0	0	0
1700048O20Rik	0	0	0	0	0.90458	0	0	0	1.13164	0	0	0	0	0	0	0
1700049G17Rik	76.2888	118.506	104.56	85.3359	73.2709	125.694	89.1594	106.109	19.2379	16.5466	31.5674	91.9056	34.2199	26.5116	32.1597	85.0982
1700052K11Rik	53.5838	74.1668	58.7146	40.6834	61.5114	75.9591	59.2019	41.8662	29.4227	79.7243	122.06	82.5818	41.7055	83.9533	127.241	102.348
1700052N19Rik	270.644	335.363	320.919	292.226	306.652	324.635	315.981	325.546	204.827	102.288	128.374	126.537	220.291	115.988	90.8862	126.497
1700054M17Rik	0	0	0	0	0	0	0	0	0	0	0	0	1.06937	0	0	0
1700055N04Rik	0	0	0	0.496139	0	0	0.713275	0.721832	0	0	0	0	0	0	0	2.29995
1700056E22Rik	9.082	6.44929	0.804309	6.94595	8.14122	6.32992	3.56638	2.1655	10.1848	1.50423	2.10449	2.66393	2.13874	2.2093	0	5.74988
1700061G19Rik	2.7246	0	1.60862	3.47297	1.80916	0.904275	1.42655	4.33099	1.13164	1.50423	2.10449	3.99589	1.06937	2.2093	1.39825	0
1700064M15Rik	3.6328	0.806161	0	0.496139	0	0	0	0	0	0	0	0	1.06937	0	0	0
1700065D16Rik	0	0	0	0.496139	0	0.904275	2.13983	0.721832	1.13164	4.5127	6.31347	5.32786	1.06937	1.10465	4.19475	2.29995
1700065O20Rik	0	0	0	0.496139	0	0	0	0	0	0	0	0	0	0	0	0
1700066B19Rik	0	0	0.804309	0.992278	1.80916	0.904275	1.42655	2.1655	3.39493	1.50423	0	0	2.13874	0	2.7965	2.29995
1700066J24Rik	0.9082	0	0	0	0	0	0	0	0	1.50423	0	0	0	0	0	0
1700066M21Rik	196.171	218.47	174.535	168.687	217.099	263.144	193.298	194.173	114.296	49.6397	52.6123	98.5654	150.781	62.965	44.744	62.0987
1700067K01Rik	0.9082	6.44929	3.21724	0.496139	1.80916	1.80855	2.8531	3.60916	0	0	0	1.33196	0	0	0	0
1700071M16Rik	0.9082	0	0	0	0	0	0	0	0	0	0	0	0	0	1.39825	0
1700084E18Rik	1.8164	4.03081	0	1.48842	1.80916	0.904275	2.13983	5.05282	0	1.50423	2.10449	0	0	0	1.39825	0
1700084J12Rik	14.5312	16.1232	19.3034	14.388	15.3779	17.1812	14.9788	8.66198	18.1063	21.0593	12.6269	30.6352	17.1099	19.8837	16.779	20.6996
1700086L19Rik	0	0	0	0	1.80916	0.904275	0	0	0	0	0	0	2.13874	2.2093	0	0
1700086O06Rik	24.5214	18.5417	12.8689	13.3958	18.9962	10.8513	19.9717	12.993	15.843	18.0508	10.5225	9.32375	18.1793	23.1976	9.78775	8.04983
1700088E04Rik	5.4492	3.22465	2.41293	2.4807	2.71374	1.80855	2.8531	0	2.26329	1.50423	0	1.33196	3.20812	3.31395	4.19475	4.5999
1700092M07Rik	0.9082	0.806161	0	1.48842	0	0.904275	1.42655	0.721832	0	1.50423	0	0	0	0	0	0
1700093K21Rik	0.9082	1.61232	0.804309	0.992278	0	3.6171	0	0	2.26329	0	0	1.33196	4.27749	0	0	1.14998
1700094D03Rik	57.2166	62.8806	69.1706	63.0097	49.7519	58.7779	69.901	85.898	21.5012	24.0677	48.4033	89.2416	34.2199	23.1976	34.9562	83.9483
1700095B22Rik	0	0	0	0.992278	0	0	0	0.721832	0	0	0	0	0	0	0	0
1700096K18Rik	58.1248	54.0128	54.693	41.6757	61.5114	61.4907	45.6496	33.9261	43.0024	43.6227	21.0449	18.6475	36.3586	32.0348	32.1597	13.7997
1700101E01Rik	2.7246	0	0	1.98456	0	1.80855	0	0.721832	0	0	0	0	0	2.2093	1.39825	0
1700101I11Rik	3.6328	4.83697	2.41293	4.96139	1.80916	3.6171	2.13983	2.88733	5.65822	4.5127	4.20898	0	8.55497	11.0465	1.39825	0
1700102H20Rik	0	0.806161	0.804309	0.992278	0.90458	1.80855	0	2.1655	0	0	0	0	0	2.2093	0	1.14998
1700102P08Rik	1.8164	0	2.41293	5.45753	3.61832	0.904275	4.99293	8.66198	4.52657	3.00846	8.41796	5.32786	4.27749	3.31395	4.19475	1.14998
1700105P06Rik	0	0.806161	0	0	0	0	0.713275	0	0	0	0	0	0	0	0	0
1700109H08Rik	11.8066	11.2863	4.02155	6.94595	18.0916	6.32992	7.84603	10.1056	36.2126	18.0508	18.9404	6.65982	44.9136	37.558	13.9825	9.19981
1700110C19Rik	5.4492	1.61232	3.21724	6.94595	0.90458	5.42565	5.7062	7.21832	2.26329	0	4.20898	1.33196	1.06937	0	0	0
1700110K17Rik	0.9082	0.806161	0.804309	0.496139	1.80916	0	0	0.721832	3.39493	4.5127	0	0	1.06937	2.2093	0	0
1700112E06Rik	66.2986	82.2285	75.6051	54.0792	74.1755	79.5762	70.6143	67.1304	87.1365	123.347	132.583	23.9754	91.966	139.186	173.383	21.8495
1700112H15Rik	2.7246	4.03081	2.41293	2.4807	0	4.52137	2.8531	0.721832	3.39493	3.00846	0	3.99589	2.13874	1.10465	0	1.14998
1700113A16Rik	9.082	17.7356	16.8905	16.8687	10.855	9.94702	15.6921	18.0458	1.13164	4.5127	4.20898	9.32375	11.7631	8.83719	11.186	5.74988
1700120C14Rik	3.6328	0.806161	2.41293	2.4807	0	0.904275	1.42655	0	3.39493	0	0	1.33196	3.20812	2.2093	2.7965	3.44993
1700120K04Rik	0	0.806161	1.60862	1.48842	0	1.80855	0.713275	0	1.13164	0	0	0	0	0	0	1.14998
1700123I01Rik	1.8164	3.22465	0.804309	1.98456	0	0	0	2.1655	1.13164	9.02539	10.5225	18.6475	0	6.62789	5.593	32.1993
1700123M08Rik	16.3476	17.7356	6.43447	10.9151	9.95038	13.5641	11.4124	12.2711	4.52657	13.5381	2.10449	3.99589	8.55497	12.1511	0	3.44993
1700123O20Rik	464.998	396.631	473.738	449.502	458.622	435.861	495.726	447.536	415.313	254.215	540.854	793.851	424.541	298.255	464.219	733.685
1810006J02Rik	1.8164	0.806161	0	0	0.90458	0	0	0.721832	1.13164	1.50423	0	0	0	1.10465	0	2.29995
1810009A15Rik	335.126	324.077	447.196	426.68	349.168	330.06	429.392	430.212	271.594	248.198	178.882	301.024	319.742	225.348	152.409	304.744
1810010D01Rik	6.3574	3.22465	1.60862	3.47297	8.14122	0	3.56638	4.33099	4.52657	1.50423	0	5.32786	6.41623	5.52324	0	12.6497
1810010H24Rik	4.541	5.64313	1.60862	1.98456	7.23664	9.04275	2.8531	2.1655	4.52657	1.50423	0	0	3.20812	2.2093	0	1.14998
1810011H11Rik	532.205	796.487	1432.47	807.218	524.656	771.346	1426.55	801.955	449.262	168.474	14.7314	19.9795	469.454	173.43	8.3895	19.5496
1810011O10Rik	0.9082	0	0	0.992278	1.80916	0	0	0.721832	0	1.50423	2.10449	0	2.13874	2.2093	0	0
1810012K16Rik	1.8164	1.61232	0	0	0.90458	1.80855	2.8531	0	0	0	0	0	0	0	1.39825	0
1810013A23Rik	0	0	0	0	0	0	0.713275	0.721832	1.13164	0	2.10449	0	7.4856	0	0	3.44993
1810013D10Rik	376.903	336.169	341.831	389.469	376.305	295.698	295.296	378.24	286.306	159.449	277.793	503.483	245.955	173.43	276.853	495.64
1810013L24Rik	2028.92	2361.25	1777.52	1614.93	1787.45	2363.77	1816	1680.42	2125.23	2803.89	3266.17	3164.75	1902.41	2789.24	3292.88	3293.53
1810014B01Rik	36.328	42.7266	50.6715	42.668	43.4198	45.2137	53.4956	38.2571	35.0809	27.0762	6.31347	9.32375	40.6361	24.3023	8.3895	9.19981
1810019D21Rik	2.7246	3.22465	1.60862	1.98456	0	0	0.713275	0.721832	2.26329	0	2.10449	0	1.06937	1.10465	2.7965	1.14998
1810020O05Rik	0	0	0	0	0	0	0	0	1.13164	0	0	0	0	0	0	0
1810021B22Rik	20.8886	19.3479	20.1077	15.3803	25.3282	25.3197	17.1186	20.9331	31.686	13.5381	6.31347	1.33196	16.0406	12.1511	4.19475	3.44993
1810022K09Rik	66.2986	65.2991	86.0611	67.971	57.8931	91.3318	82.7399	60.6339	66.767	81.2285	225.181	113.217	71.6479	142.5	155.206	98.898
1810024B03Rik	2.7246	1.61232	4.82586	0	3.61832	5.42565	4.99293	0.721832	4.52657	1.50423	4.20898	1.33196	5.34686	3.31395	0	3.44993
1810026B05Rik	353.29	491.758	354.7	362.182	322.935	435.861	365.197	419.384	153.903	303.855	696.586	467.52	126.186	349.069	541.123	504.84
1810026J23Rik	898.21	1179.41	1293.33	978.386	887.393	1133.96	1126.98	945.6	337.23	305.359	650.288	755.224	371.072	305.988	636.203	826.833
1810030O07Rik	968.141	882.747	1043.99	1057.77	887.393	993.798	1042.1	1097.91	818.178	729.553	593.466	1184.12	883.301	703.661	597.052	1092.48
1810032O08Rik	71.7478	97.5455	60.3232	72.9324	79.603	97.6617	92.0125	92.3945	59.9771	108.305	56.8213	39.9589	63.0929	109.36	44.744	49.449
1810033B17Rik	8.1738	3.22465	8.04309	13.8919	15.3779	11.7556	4.99293	5.77465	23.7645	15.0423	18.9404	54.6106	11.7631	5.52324	8.3895	50.599
1810034E14Rik	59.033	53.2067	47.4542	80.3745	74.1755	67.8206	54.9222	69.2959	57.7138	22.5635	4.20898	35.9631	68.4398	20.9883	11.186	32.1993
1810037I17Rik	373.27	426.459	423.871	312.568	349.168	406.019	399.434	311.11	514.898	633.282	1578.37	669.978	434.165	697.033	1058.47	622.137
1810043G02Rik	203.437	252.329	362.743	172.656	187.248	240.537	365.91	156.638	141.455	81.2285	25.2539	135.86	156.128	97.2091	33.558	118.448
1810043H04Rik	181.64	165.263	225.207	196.967	190.866	169.099	193.298	194.895	164.088	156.44	260.957	231.762	197.834	155.755	236.304	192.046
1810044D09Rik	12.7148	16.9294	12.8689	6.94595	13.5687	11.7556	12.1257	9.38381	11.3164	16.5466	10.5225	1.33196	13.9018	14.3604	5.593	4.5999
1810055G02Rik	145.312	135.435	129.494	150.826	136.592	144.684	122.683	108.275	175.405	179.004	107.329	195.799	176.446	157.965	158.002	241.495
1810058I24Rik	1748.29	1609.1	1408.35	1410.52	1715.99	1468.54	1345.95	1354.88	1691.81	1641.12	1481.56	893.748	1644.69	1431.62	1297.58	962.53
1810062G17Rik	2.7246	1.61232	0	1.98456	2.71374	0.904275	2.13983	1.44366	4.52657	3.00846	2.10449	1.33196	3.20812	6.62789	0	1.14998
1810062O18Rik	8.1738	10.4801	5.63016	11.4112	7.23664	8.13847	5.7062	12.2711	5.65822	7.52116	2.10449	7.99179	5.34686	4.41859	5.593	10.3498
1810064F22Rik	0	0	0	0	0	0.904275	0	0	0	0	0	0	0	0	0	0
2010001E11Rik	0	0	0	0	0.90458	0.904275	0	0.721832	1.13164	0	0	0	0	0	0	0
2010002M12Rik	2.7246	2.41848	0.804309	3.96911	1.80916	3.6171	2.8531	1.44366	5.65822	40.6143	111.538	107.889	10.6937	69.5929	120.249	83.9483
2010003O02Rik	93.5446	87.8716	74.8008	76.4054	94.0763	95.8531	89.1594	80.1233	81.4783	91.7582	109.434	63.9343	98.3822	79.5347	71.3107	58.6488
2010005H15Rik	0	0	0	0	0	0	0	0	0	3.00846	4.20898	6.65982	1.06937	0	2.7965	9.19981
2010012O05Rik	299.706	262.002	252.553	192.998	286.752	267.665	230.388	188.398	281.779	242.181	202.031	299.692	280.175	226.453	152.409	275.994
2010015L04Rik	1.8164	7.25545	0.804309	0.992278	3.61832	1.80855	3.56638	5.05282	2.26329	6.01693	10.5225	1.33196	4.27749	2.2093	4.19475	3.44993
2010016I18Rik	0.9082	0.806161	0	4.46525	0	2.71282	0	4.33099	1.13164	4.5127	2.10449	5.32786	2.13874	3.31395	5.593	11.4998
2010107E04Rik	826.462	706.197	809.135	784.892	792.412	773.155	761.778	877.748	832.889	914.573	1407.9	895.08	780.641	979.823	1171.73	755.534
2010107G12Rik	1.8164	2.41848	1.60862	0	1.80916	3.6171	1.42655	0.721832	0	0	4.20898	3.99589	0	1.10465	1.39825	1.14998
2010107G23Rik	0.9082	0	0	0.496139	0	1.80855	0	0	0	0	0	1.33196	0	0	0	0
2010109A12Rik	0.9082	1.61232	0.804309	0	0	1.80855	1.42655	0	0	3.00846	4.20898	1.33196	3.20812	1.10465	1.39825	0
2010109I03Rik	2.7246	1.61232	1.60862	0.496139	3.61832	1.80855	2.13983	1.44366	3.39493	0	2.10449	11.9877	2.13874	0	2.7965	4.5999
2010111I01Rik	911.833	1653.44	1371.35	944.153	866.587	1552.64	1304.58	956.427	677.854	1116.14	1170.1	226.434	723.965	1281.39	1223.47	261.045
2010204K13Rik	4.541	4.83697	6.43447	4.96139	4.5229	1.80855	2.8531	6.49649	1.13164	4.5127	4.20898	0	5.34686	2.2093	6.99125	1.14998
2010300C02Rik	7.2656	3.22465	4.02155	13.3958	13.5687	2.71282	4.27965	12.2711	13.5797	13.5381	176.777	15.9836	9.62435	7.73254	230.711	18.3996
2010310C07Rik	0.9082	0.806161	0	0	0	0	0	0.721832	1.13164	0	0	1.33196	0	0	0	2.29995
2010315B03Rik	316.054	355.517	296.79	292.226	292.179	373.466	343.799	303.891	158.43	133.877	168.359	293.032	188.209	136.976	124.444	248.395
2010320M18Rik	100.81	82.2285	82.8439	68.4672	83.2213	79.5762	69.901	72.1832	66.767	30.0846	25.2539	51.9466	63.0929	43.0813	13.9825	60.9487
2200002D01Rik	0	0.806161	0.804309	5.45753	0.90458	0.904275	0.713275	5.05282	2.26329	1.50423	12.6269	11.9877	3.20812	3.31395	5.593	10.3498
2210010C04Rik	0.9082	0	0	0	0	0	0	0	0	0	0	0	0	0	0	0
2210013O21Rik	383.26	339.394	320.919	315.544	364.546	365.327	318.834	278.627	376.837	448.261	559.795	213.114	389.251	428.604	404.094	185.146
2210015D19Rik	114.433	96.7394	131.907	140.903	113.072	103.087	111.984	139.314	73.5568	60.1693	69.4482	139.856	108.007	85.0579	67.116	141.447
2210016F16Rik	736.55	669.114	879.11	868.739	721.855	729.75	742.52	799.79	651.827	597.18	690.273	827.15	654.455	561.161	566.291	770.484
2210016L21Rik	473.172	359.548	419.849	412.788	419.725	365.327	391.588	386.902	351.941	353.495	265.166	258.401	355.031	320.348	316.004	281.744
2210018M11Rik	477.713	491.758	485.803	483.736	477.618	534.426	557.068	466.303	620.141	163.961	227.285	351.639	646.97	213.197	190.162	370.292
2210404J11Rik	212.519	177.356	127.081	170.672	223.431	179.951	136.949	151.585	194.643	183.516	273.584	154.508	235.262	201.046	240.499	206.996
2210404O07Rik	85.3708	85.4531	76.4094	90.7934	91.3625	73.2463	89.8727	103.222	89.3998	81.2285	52.6123	37.295	87.6885	65.1743	58.7265	35.6493
2210404O09Rik	111.709	137.047	113.408	113.12	92.2671	139.258	124.11	114.771	61.1087	48.1354	84.1796	99.8974	94.1047	59.651	64.3195	98.898
2210408F21Rik	57.2166	37.8896	33.781	51.5985	52.4656	46.118	33.5239	36.0916	52.0556	30.0846	35.7763	77.254	47.0524	41.9766	33.558	48.299
2210408I21Rik	43.5936	76.5853	69.9749	44.6525	53.3702	76.8634	65.6213	44.0317	58.8455	69.1947	33.6719	18.6475	65.2317	85.0579	33.558	24.1495
2210409E12Rik	0	0	0	0	0	0	0	0	0	0	2.10449	5.32786	0	0	0	1.14998
2210414B05Rik	0	0	0	0	0	0	0	0	0	0	2.10449	0	0	0	0	0
2210416O15Rik	0	1.61232	0	0.496139	1.80916	0	0.713275	0	0	0	0	0	0	1.10465	0	0
2210417K05Rik	3.6328	1.61232	0.804309	2.4807	6.33206	6.32992	2.13983	1.44366	9.05315	1.50423	4.20898	13.3196	1.06937	6.62789	6.99125	4.5999
2300009A05Rik	179.824	151.558	118.233	138.423	211.672	184.472	106.991	134.261	215.012	166.97	58.9257	67.9302	182.863	112.674	76.9037	79.3484
2310001H17Rik	18.164	21.7664	22.5207	24.807	27.1374	18.9898	17.8319	25.9859	48.6607	69.1947	157.837	119.877	65.2317	69.5929	117.453	101.198
2310002F09Rik	0	0	0	0.496139	0	0	0	0	0	0	0	0	0	0	0	0
2310003H01Rik	345.116	313.597	353.896	413.78	373.591	283.942	345.225	358.75	259.146	144.406	117.851	247.745	310.118	151.337	130.037	308.194
2310005G13Rik	0.9082	0	0	0	0	0	0	0	0	0	0	3.99589	0	0	1.39825	1.14998
2310008H04Rik	391.434	354.711	300.812	306.614	426.962	349.954	278.177	297.395	445.867	416.672	347.241	367.622	434.165	511.452	343.969	324.293
2310008H09Rik	824.646	931.116	1129.25	1204.63	803.267	952.201	1220.41	1153.49	581.665	332.435	359.868	689.958	608.472	324.767	373.333	614.087
2310008N11Rik	0	0	0	0	0	0	0	0.721832	0	0	0	0	0	0	0	0
2310009A05Rik	95.361	103.189	115.016	141.896	104.931	113.034	110.558	129.93	101.848	105.296	86.2841	158.504	109.076	89.4765	90.8862	111.548
2310009B15Rik	61.7576	45.145	43.4327	71.9402	55.1794	48.8308	49.216	69.2959	53.1872	52.6481	75.7617	55.9425	51.3298	55.2324	57.3282	55.1989
2310010J17Rik	34.5116	36.2773	62.7361	27.7838	34.374	34.3624	36.377	24.5423	30.5544	43.6227	33.6719	19.9795	34.2199	43.0813	40.5492	19.5496
2310010M20Rik	0.9082	0	0	0	0	0	0	0.721832	0	0	0	0	0	0	0	0
2310011J03Rik	779.236	729.576	1011.82	1048.34	826.786	760.495	1039.96	1079.86	535.267	720.527	1694.12	1771.51	561.42	609.766	1719.85	1759.46
2310014F07Rik	0	0	0	0.496139	0	0	0.713275	0	1.13164	0	0	0	1.06937	0	1.39825	0
2310014L17Rik	3.6328	7.25545	2.41293	4.96139	3.61832	2.71282	4.99293	2.88733	4.52657	7.52116	12.6269	10.6557	6.41623	15.4651	12.5842	8.04983
2310015A10Rik	189.814	199.122	195.447	196.967	170.966	201.653	236.094	208.609	75.8201	36.1016	33.6719	59.9384	111.215	48.6045	27.965	64.3987
2310015B20Rik	0	0	0	0.496139	0	0	0.713275	0	1.13164	0	0	0	0	1.10465	0	0
2310022A10Rik	2038.91	1411.59	1199.23	1278.55	2134.81	1302.16	1062.78	1255.99	2016.59	2527.11	705.004	1196.1	2025.39	2056.86	766.241	1356.97
2310022B05Rik	405.057	418.398	403.763	453.471	417.011	390.647	376.609	407.835	350.809	312.88	340.928	607.376	367.864	273.953	338.376	630.187
2310030A07Rik	0	0	0	0	0.90458	0	0	0	0	0	0	0	1.06937	0	0	0
2310030G06Rik	0	0	0	0	0	0	0.713275	0	0	0	0	0	0	0	0	0
2310033P09Rik	239.765	276.513	322.528	369.624	208.053	243.25	336.666	351.532	227.46	160.953	239.912	278.381	214.944	129.244	220.923	313.944
2310034G01Rik	4.541	5.64313	3.21724	3.47297	8.14122	5.42565	9.27258	5.77465	0	1.50423	0	1.33196	2.13874	3.31395	2.7965	1.14998
2310035C23Rik	1028.08	1078.64	980.453	967.471	966.996	1170.13	995.019	1079.14	1249.33	1051.46	1332.14	1341.29	1307.84	1131.16	1371.68	1352.37
2310036O22Rik	1597.52	1461.57	1669.75	1802.47	1485.32	1383.54	1542.81	1730.23	1698.6	1973.55	4169	3467.1	1539.9	1745.34	3404.74	3601.73
2310039H08Rik	85.3708	80.6161	93.2999	95.2587	71.4618	82.289	96.2922	81.567	65.6353	57.1608	56.8213	37.295	70.5785	74.0114	68.5142	52.8989
2310040G24Rik	64.4822	50.7882	53.0844	75.9093	53.3702	37.0753	64.1948	67.8522	38.4759	49.6397	23.1494	7.99179	54.538	58.5464	29.3632	12.6497
2310042D19Rik	0.9082	0	0	0.496139	0	0	0	0	0	3.00846	6.31347	31.9672	0	3.31395	11.186	29.8994
2310043L19Rik	0	0	0	0	0	0	0	0	1.13164	1.50423	0	3.99589	0	0	0	2.29995
2310043O21Rik	0	0.806161	0	0	0	0	0	0	0	0	0	0	0	0	0	0
2310044G17Rik	680.242	854.531	562.212	1026.51	645.87	873.53	604.144	1087.08	356.468	123.347	138.896	463.524	422.402	144.709	139.825	494.49
2310045N01Rik	302.431	270.064	278.291	322.49	306.652	283.038	288.163	306.057	347.414	285.804	305.151	189.139	285.522	277.267	255.88	188.596
2310047M10Rik	457.733	429.684	570.255	723.867	511.992	412.349	517.838	665.529	402.865	392.605	351.45	426.229	451.275	320.348	356.554	473.79
2310057M21Rik	129.873	158.814	121.451	128.5	104.931	162.769	124.823	131.373	80.3467	112.817	107.329	121.209	111.215	107.151	109.063	82.7983
2310061I04Rik	195.263	218.47	253.357	268.907	231.572	181.759	254.639	267.078	185.589	69.1947	138.896	249.077	202.111	46.3952	142.621	320.843
2310061J03Rik	91.7282	99.964	92.4956	58.5444	126.641	110.322	99.8585	64.9649	87.1365	51.1439	25.2539	27.9713	96.2435	56.3371	30.7615	28.7494
2310067B10Rik	910.925	734.413	702.966	771.496	949.809	650.174	714.702	724.719	920.026	676.904	195.718	311.68	962.435	556.743	283.845	380.642
2310068J16Rik	1.8164	2.41848	2.41293	1.48842	2.71374	3.6171	4.99293	2.88733	4.52657	3.00846	0	0	1.06937	3.31395	0	1.14998
2310069B03Rik	0	0	0.804309	1.48842	1.80916	0.904275	0.713275	1.44366	0	3.00846	0	0	1.06937	0	0	0
2410002F23Rik	324.227	410.336	283.921	332.909	325.649	433.148	317.408	399.173	202.564	105.296	71.5527	117.213	171.099	79.5347	69.9125	127.647
2410003L11Rik	0.9082	2.41848	1.60862	1.48842	4.5229	0.904275	2.8531	1.44366	2.26329	0	0	0	1.06937	1.10465	1.39825	1.14998
2410004B18Rik	235.224	220.888	221.989	272.38	217.099	227.877	233.241	288.733	195.774	234.66	492.451	380.942	156.128	234.185	416.678	355.343
2410004N09Rik	77.197	74.973	62.7361	64.4981	84.1259	74.1505	56.3488	64.243	63.372	43.6227	37.8808	9.32375	50.2605	54.1278	48.9387	17.2496
2410004P03Rik	1.8164	0.806161	0.804309	2.4807	1.80916	2.71282	0.713275	1.44366	3.39493	1.50423	0	0	3.20812	3.31395	0	1.14998
2410006H16Rik	356.014	271.676	277.487	230.705	359.118	276.708	252.499	220.159	242.172	111.313	67.3437	74.59	214.944	91.6858	57.3282	78.1984
2410015M20Rik	614.852	531.26	657.925	795.311	577.122	547.086	639.095	770.916	587.323	607.71	692.377	410.245	526.131	688.196	620.823	419.741
2410016O06Rik	307.88	499.82	532.453	449.998	311.175	476.553	495.726	442.483	86.0049	312.88	286.211	202.459	85.5497	271.744	350.961	193.196
2410017I17Rik	0	0	0	0	0	0	0	0	0	0	0	0	0	0	0	1.14998
2410018M08Rik	6.3574	18.5417	22.5207	12.8996	4.5229	18.9898	27.8177	16.6021	3.39493	4.5127	2.10449	0	6.41623	1.10465	0	2.29995
2410066E13Rik	72.656	58.8498	45.8456	56.0637	70.5572	63.2992	63.4815	49.0846	57.7138	54.1524	33.6719	7.99179	57.7461	48.6045	16.779	2.29995
2410076I21Rik	0.9082	0	0.804309	0.496139	0	0	0	0	0	0	0	0	0	0	0	0
2410089E03Rik	392.342	407.918	286.334	296.195	422.439	350.859	319.547	316.162	571.48	332.435	183.091	343.647	549.657	346.86	208.339	364.542
2410127L17Rik	22.705	17.7356	20.1077	27.7838	23.5191	10.8513	30.6708	18.7676	19.2379	22.5635	14.7314	6.65982	9.62435	17.6744	15.3807	9.19981
2410131K14Rik	235.224	245.073	259.792	264.938	200.817	256.814	269.618	259.859	81.4783	61.6735	94.7021	213.114	79.1335	51.9185	124.444	244.945
2500004C02Rik	17.2558	31.4403	22.5207	27.7838	22.6145	24.4154	35.6638	31.7606	24.8962	22.5635	6.31347	22.6434	22.4568	20.9883	4.19475	11.4998
2510002D24Rik	96.2692	79.81	72.3878	63.0097	93.1717	103.087	94.1523	64.243	67.8986	46.6312	16.8359	21.3114	55.6073	51.9185	13.9825	25.2995
2510003E04Rik	696.59	815.029	904.848	761.077	719.141	768.634	870.196	674.913	563.558	455.782	578.735	795.183	636.276	361.22	566.291	818.783
2510009E07Rik	1311.44	1135.88	1043.99	649.446	1407.53	1052.58	1038.53	602.008	1090.9	397.117	246.225	231.762	1196.63	445.173	192.958	238.045
2510039O18Rik	2212.38	2099.24	2400.06	2222.7	2276.83	1990.31	2300.31	2228.29	2231.6	1914.89	3264.07	5098.76	2128.05	1662.5	3673.2	5217.44
2600006L11Rik	0	0	0.804309	0.992278	0.90458	0.904275	0	0	0	3.00846	0	0	0	0	2.7965	0
2610001J05Rik	1770.99	1847.72	1826.59	1725.57	1828.16	2046.37	1802.45	1787.98	2150.12	2283.42	3314.57	2508.09	2084.21	2539.59	2618.92	2051.56
2610002J02Rik	321.503	291.024	233.25	210.859	312.08	257.718	211.129	202.835	306.675	293.325	486.137	294.364	260.927	245.232	439.05	309.344
2610002M06Rik	478.621	573.987	557.386	598.344	450.481	484.691	619.836	610.67	399.47	711.502	1521.55	615.368	443.789	739.01	1470.96	583.038
2610005L07Rik	3.6328	2.41848	6.43447	4.96139	6.33206	5.42565	4.27965	5.05282	5.65822	1.50423	2.10449	2.66393	2.13874	4.41859	1.39825	8.04983
2610008E11Rik	245.214	273.289	230.032	175.137	205.34	276.708	226.108	186.954	75.8201	43.6227	39.9853	31.9672	81.2722	47.4999	27.965	27.5994
2610015P09Rik	109.892	128.18	116.625	155.292	100.408	103.087	149.788	137.87	127.876	42.1185	88.3886	141.188	124.047	34.2441	55.93	112.698
2610016A17Rik	0	0	0	0	0	0	0	0.721832	0	0	0	0	0	0	0	0
2610018G03Rik	13.623	20.9602	10.456	10.9151	22.6145	27.1282	19.2584	7.21832	30.5544	36.1016	27.3584	7.99179	28.873	34.2441	16.779	5.74988
2610019E17Rik	18.164	24.1848	27.3465	18.3571	21.7099	19.894	20.685	20.9331	10.1848	3.00846	23.1494	6.65982	10.6937	11.0465	5.593	6.89986
2610019F03Rik	0	0	0	0	0.90458	0	0	0	1.13164	0	0	0	0	0	0	0
2610020C07Rik	9.082	13.7047	7.23878	5.95367	14.4733	9.94702	8.5593	4.33099	3.39493	4.5127	2.10449	2.66393	5.34686	6.62789	2.7965	0
2610020H08Rik	116.25	128.986	91.6913	55.0714	117.595	103.992	106.991	98.1691	105.243	84.237	12.6269	29.3032	128.325	86.1626	13.9825	18.3996
2610028H24Rik	0	0	0	0	0	0	0	0	0	0	0	0	0	1.10465	0	0
2610034B18Rik	104.443	108.832	102.147	114.608	112.168	104.896	124.823	108.275	91.6631	88.7497	105.225	105.225	117.631	99.4184	95.081	116.148
2610035D17Rik	143.496	85.4531	53.0844	87.8166	110.359	75.0548	62.7682	75.7923	126.744	34.5973	6.31347	2.66393	137.949	37.558	4.19475	1.14998
2610044O15Rik8	83.5544	100.77	102.147	84.8398	71.4618	102.183	96.2922	106.831	45.2657	22.5635	29.4629	66.5982	47.0524	28.7209	29.3632	62.0987
2610203C20Rik	0.9082	0	0.804309	0.992278	0	0	0	0.721832	1.13164	1.50423	0	0	0	0	0	3.44993
2610203C22Rik	46.3182	36.2773	28.1508	60.0328	56.0839	57.8736	39.2301	49.0846	71.2935	42.1185	18.9404	2.66393	52.3992	55.2324	29.3632	3.44993
2610204G22Rik	5.4492	7.25545	4.82586	4.96139	5.42748	4.52137	3.56638	1.44366	0	1.50423	2.10449	1.33196	2.13874	2.2093	1.39825	1.14998
2610206C17Rik	0.9082	0.806161	0	0.992278	0	0.904275	2.8531	1.44366	2.26329	3.00846	2.10449	1.33196	0	3.31395	0	1.14998
2610301B20Rik	122.607	141.078	195.447	108.158	121.214	136.546	161.913	111.162	89.3998	28.5804	42.0898	75.922	83.411	49.7092	23.7702	52.8989
2610301G19Rik	901.843	922.249	950.694	919.346	866.587	823.794	960.782	928.276	735.568	562.583	730.258	1044.26	722.895	444.069	820.772	1177.58
2610305D13Rik	3.6328	8.06161	12.8689	13.3958	10.855	9.94702	19.2584	15.1585	6.78986	4.5127	2.10449	2.66393	3.20812	9.94184	0	1.14998
2610306M01Rik	23.6132	23.3787	31.3681	24.3108	29.8511	22.6069	24.2514	34.6479	15.843	12.0339	12.6269	29.3032	16.0406	7.73254	20.9737	29.8994
2610307P16Rik	0	0	0	0	0	0	0.713275	0	0	0	0	0	1.06937	1.10465	0	0
2610316D01Rik	0	0	0	0	0	0.904275	0	0	0	0	0	0	0	0	0	0
2610318N02Rik	11.8066	21.7664	22.5207	17.3649	11.7595	22.6069	29.2443	13.7148	14.7114	12.0339	16.8359	6.65982	20.3181	20.9883	5.593	0
2610507B11Rik	14221.5	11855.4	9876.92	9131.94	14231.8	11903.9	10262.6	9148.5	17307.4	20025.8	17338.9	9639.43	17388	19572.2	20929	9916.24
2610507I01Rik	237.948	217.664	231.641	217.805	218.908	194.419	264.625	277.905	213.881	66.1862	23.1494	45.2868	229.915	72.9068	20.9737	39.0992
2610524H06Rik	131.689	133.823	110.995	109.151	123.927	140.163	97.0054	117.659	113.164	130.868	132.583	198.463	99.4516	143.604	102.072	164.447
2610528A11Rik	33.6034	25.7972	16.0862	21.8301	27.1374	26.224	21.3983	25.2641	30.5544	27.0762	18.9404	3.99589	21.3874	27.6162	19.5755	3.44993
2700029M09Rik	720.203	660.246	641.034	667.803	650.393	746.931	678.325	703.786	786.492	863.429	854.423	496.823	712.202	978.719	654.381	422.041
2700038G22Rik	10.8984	33.0526	14.4776	19.3494	9.95038	28.9368	13.5522	28.1514	37.3442	13.5381	8.41796	5.32786	32.0812	12.1511	16.779	5.74988
2700046G09Rik	17.2558	15.3171	12.8689	11.9073	19.9008	12.6598	14.9788	15.1585	11.3164	7.52116	8.41796	11.9877	10.6937	8.83719	8.3895	18.3996
2700049A03Rik	238.857	210.408	152.819	185.556	204.435	207.079	200.43	187.676	362.126	171.482	29.4629	39.9589	346.476	161.279	32.1597	29.8994
2700050L05Rik	240.673	339.394	321.724	336.382	214.385	303.836	343.799	350.088	86.0049	219.618	208.345	402.253	126.186	238.604	258.676	331.193
2700054A10Rik	0	1.61232	0	0.992278	0	0	0	0	0	0	0	0	0	0	1.39825	0
2700060E02Rik	506.776	494.983	593.58	480.263	536.416	580.544	527.824	515.388	533.004	1107.11	2514.87	1433.19	583.877	1142.21	2047.04	1237.37
2700062C07Rik	134.414	127.374	103.756	97.2433	133.878	140.163	131.243	114.771	69.0302	88.7497	164.15	141.188	68.4398	83.9533	130.037	151.797
2700070H01Rik	0	0	0	0	0	0	0.713275	0	0	0	0	0	0	0	0	0
2700081L22Rik	0.9082	1.61232	1.60862	0.992278	3.61832	0.904275	0.713275	0	0	3.00846	0	0	4.27749	2.2093	2.7965	0
2700081O15Rik	65.3904	93.5147	69.1706	54.0792	66.0343	85.0018	79.8868	60.6339	98.453	67.6904	122.06	253.073	82.3416	69.5929	120.249	258.745
2700089E24Rik	889.128	1035.92	780.18	787.869	950.713	1022.73	841.665	781.022	698.224	640.803	822.856	665.982	772.086	715.812	686.54	721.035
2700094K13Rik	144.404	120.924	120.646	100.22	155.588	139.258	102.712	91.6726	175.405	141.398	94.7021	19.9795	150.781	110.465	110.462	25.2995
2700097O09Rik	39.9608	31.4403	40.2155	29.7683	28.042	27.1282	43.5098	47.6409	32.8177	22.5635	12.6269	41.2909	20.3181	29.8255	8.3895	33.3493
2700099C18Rik	44.5018	58.8498	32.9767	34.2336	32.5649	49.7351	37.0903	41.1444	45.2657	27.0762	27.3584	3.99589	29.9424	50.8138	13.9825	6.89986
2810001G20Rik	41.7772	36.2773	26.5422	22.8224	39.8015	42.5009	26.3912	15.8803	19.2379	15.0423	23.1494	17.3155	28.873	36.4534	15.3807	17.2496
2810002D19Rik	74.4724	62.8806	76.4094	92.778	80.5076	79.5762	75.6072	93.1163	50.9239	51.1439	69.4482	78.5859	73.7866	47.4999	58.7265	88.5482
2810004N23Rik	324.227	316.015	416.632	340.351	295.798	290.272	412.986	383.293	239.908	145.911	187.3	210.45	227.776	176.744	170.586	233.445
2810006K23Rik	126.24	128.18	197.86	172.16	128.45	149.205	191.158	191.285	91.6631	36.1016	35.7763	91.9056	122.978	37.558	33.558	83.9483
2810008D09Rik	90.82	105.607	93.2999	124.035	104.931	83.1933	93.4391	132.817	16.9746	15.0423	52.6123	46.6188	9.62435	18.779	33.558	54.0489
2810013P06Rik	165.292	209.602	108.582	96.251	201.721	207.983	131.243	103.944	203.696	79.7243	42.0898	54.6106	236.331	75.1161	27.965	68.9986
2810021J22Rik	163.476	120.924	98.1257	113.12	131.164	94.9489	101.998	121.268	21.5012	33.0931	37.8808	87.9097	36.3586	35.3488	58.7265	78.1984
2810025M15Rik	89.0036	70.9422	65.1491	58.5444	84.1259	63.2992	64.1948	59.912	70.1619	88.7497	58.9257	13.3196	75.9254	70.6975	76.9037	20.6996
2810029C07Rik	5.4492	4.03081	0.804309	1.98456	3.61832	2.71282	6.41948	5.77465	3.39493	7.52116	8.41796	2.66393	1.06937	4.41859	1.39825	2.29995
2810047C21Rik1	0	0.806161	0	0	0.90458	0.904275	0	1.44366	0	0	8.41796	5.32786	0	2.2093	8.3895	2.29995
2810049E08Rik	0	0	0	0	0	0	0	0.721832	0	0	0	0	0	0	0	0
2810055G20Rik	115.341	91.0962	230.837	199.448	82.3167	84.0976	231.814	186.233	121.086	93.2624	82.0751	39.9589	102.66	131.453	113.258	44.8491
2810403A07Rik	634.832	835.989	850.959	1151.54	632.301	712.569	1010	1261.76	406.26	946.162	2428.58	1928.69	465.177	1007.44	2418.97	2187.25
2810403D21Rik	15.4394	20.154	13.6733	8.9305	17.187	17.1812	14.2655	9.38381	16.9746	4.5127	10.5225	2.66393	12.8325	8.83719	15.3807	6.89986
2810407C02Rik	3601.92	3808.31	3658.8	3047.78	3723.25	4113.55	3488.63	3204.93	3854.38	5197.12	10615.1	10221.5	3922.46	6070.04	9499.71	9076.76
2810408A11Rik	3.6328	3.22465	2.41293	2.97683	5.42748	5.42565	1.42655	0	2.26329	4.5127	2.10449	0	0	4.41859	0	0
2810408I11Rik	9.9902	12.0924	12.0646	9.92278	18.0916	8.13847	5.7062	15.8803	22.6329	24.0677	37.8808	25.3073	16.0406	38.6627	30.7615	17.2496
2810408M09Rik	224.325	283.769	328.962	292.722	217.099	263.144	304.569	290.176	64.5037	230.148	343.032	340.983	67.3704	235.29	285.243	272.544
2810410L24Rik	5.4492	2.41848	1.60862	2.4807	8.14122	5.42565	0.713275	7.21832	5.65822	30.0846	23.1494	1.33196	1.06937	27.6162	12.5842	2.29995
2810417H13Rik	454.1	513.525	491.433	287.761	507.469	583.257	399.434	303.891	492.265	523.473	380.913	29.3032	492.98	563.371	279.65	19.5496
2810428I15Rik	476.805	445.807	509.932	483.239	501.137	451.233	481.461	458.363	465.105	490.38	517.705	394.262	452.344	409.825	444.643	404.792
2810429I04Rik	0	0	0	0	0.90458	0	0	0	0	0	0	0	0	0	0	0
2810442I21Rik	1.8164	2.41848	0	1.48842	2.71374	4.52137	2.13983	6.49649	0	1.50423	0	3.99589	3.20812	1.10465	1.39825	1.14998
2810442N19Rik	0	0	0	0	0	0	0	0	0	0	0	0	0	0	0	1.14998
2810454H06Rik	9.082	1.61232	3.21724	2.4807	5.42748	2.71282	4.27965	1.44366	0	0	0	0	3.20812	1.10465	0	1.14998
2810468N07Rik	0.9082	0	0	0.496139	0	0	0	1.44366	0	0	0	0	0	0	0	0
2810474O19Rik	2206.93	3221.42	1937.58	2056.99	1870.67	3434.44	2243.96	2277.38	2352.69	8712.51	11360	8077.04	2515.16	9809.28	11177.6	7509.34
2900002K06Rik	3.6328	3.22465	8.04309	7.44209	4.5229	8.13847	7.13275	5.77465	4.52657	4.5127	6.31347	5.32786	7.4856	9.94184	6.99125	4.5999
2900005J15Rik	24.5214	44.3389	24.9336	25.3031	25.3282	30.7453	34.9505	43.3099	6.78986	1.50423	12.6269	11.9877	5.34686	3.31395	4.19475	16.0997
2900008C10Rik	5.4492	13.7047	12.8689	11.9073	15.3779	16.2769	12.1257	9.38381	5.65822	27.0762	14.7314	6.65982	11.7631	11.0465	19.5755	2.29995
2900009J06Rik	0.9082	0	0	0	0.90458	0.904275	0	0	0	0	0	0	0	0	0	0
2900011O08Rik	0	0	0	0	0	0.904275	0	0	0	0	2.10449	2.66393	1.06937	0	1.39825	4.5999
2900026A02Rik	410.506	274.901	345.049	204.409	448.671	289.368	365.197	185.511	393.812	192.542	21.0449	11.9877	432.026	190	12.5842	12.6497
2900041M22Rik	0	0	0	0	0.90458	0	0	0.721832	0	0	0	0	0	0	0	0
2900056M20Rik	307.88	397.438	352.287	280.815	331.981	403.307	339.519	325.546	372.311	172.987	176.777	193.135	379.627	195.523	116.055	180.546
2900060B14Rik	1.8164	3.22465	4.82586	0.992278	2.71374	1.80855	0.713275	4.33099	23.7645	9.02539	6.31347	15.9836	38.4974	16.5697	12.5842	12.6497
2900076A07Rik	31.787	33.0526	33.781	51.1023	30.7557	31.6496	34.2372	39.7008	4.52657	10.5296	29.4629	22.6434	1.06937	5.52324	16.779	24.1495
2900097C17Rik	1715.59	1797.74	2000.32	1745.91	1739.51	1674.72	1928.7	1722.29	2108.25	2621.88	1639.4	2088.52	2139.81	2349.59	1536.68	2059.61
3000002C10Rik	10.8984	17.7356	12.0646	12.8996	5.42748	11.7556	9.98585	17.324	7.9215	1.50423	6.31347	9.32375	10.6937	3.31395	4.19475	4.5999
3010026O09Rik	25.4296	29.828	26.5422	23.3185	26.2328	30.7453	29.9576	23.8205	28.2911	1.50423	0	2.66393	23.5262	7.73254	1.39825	0
3110001D03Rik	515.858	429.684	534.866	612.236	512.897	504.585	502.859	615.001	456.052	356.503	481.928	408.913	466.246	405.406	454.431	395.592
3110001I22Rik	69.0232	106.413	82.0395	60.529	79.603	99.4702	79.8868	68.574	96.1897	440.74	1111.17	384.938	108.007	483.836	1087.84	338.093
3110002H16Rik	583.065	664.277	608.058	652.423	542.748	730.654	579.18	684.297	795.545	537.011	389.331	1142.83	772.086	655.057	412.484	1160.33
3110007F17Rik	3.6328	0	1.60862	1.48842	1.80916	0.904275	1.42655	2.1655	0	0	2.10449	0	1.06937	3.31395	1.39825	1.14998
3110009E18Rik	13.623	17.7356	28.1508	23.8147	9.0458	25.3197	29.2443	42.5881	20.3696	18.0508	21.0449	11.9877	10.6937	20.9883	20.9737	3.44993
3110021A11Rik	0	0.806161	0	0.496139	0	0	0	2.1655	4.52657	0	0	2.66393	2.13874	1.10465	1.39825	0
3110021N24Rik	0	0	0	0	0	0	0.713275	0.721832	0	0	0	0	0	0	0	0
3110040N11Rik	111.709	103.995	147.189	133.958	110.359	132.024	134.096	146.532	100.716	85.7412	122.06	75.922	98.3822	114.883	85.2932	70.1485
3110043O21Rik	1132.53	1493.01	1006.19	1195.7	1074.64	1466.73	1000.73	1359.21	2799.69	3735.01	3777.56	3660.24	2627.45	4029.76	3548.76	3529.28
3110045C21Rik	1.8164	4.03081	3.21724	1.98456	1.80916	4.52137	2.8531	0.721832	2.26329	0	0	0	1.06937	2.2093	0	1.14998
3110052M02Rik	94.4528	112.056	106.169	135.942	84.1259	116.651	124.823	142.923	40.7392	30.0846	58.9257	130.533	72.7173	33.1395	51.7352	98.898
3110056K07Rik	82.6462	98.3517	57.106	78.39	60.6068	64.2035	75.6072	78.6797	70.1619	49.6397	65.2392	102.561	55.6073	61.8603	68.5142	94.2981
3110057O12Rik	35.4198	46.7574	41.0198	27.7838	44.3244	51.5437	47.0762	26.7078	23.7645	9.02539	39.9853	79.9179	38.4974	16.5697	32.1597	85.0982
3110062M04Rik	112.617	104.801	119.842	137.431	113.072	91.3318	118.404	146.532	82.61	45.127	18.9404	39.9589	95.1741	37.558	11.186	49.449
3110070M22Rik	3.6328	7.25545	4.82586	2.4807	5.42748	7.2342	5.7062	3.60916	2.26329	6.01693	0	2.66393	5.34686	2.2093	0	1.14998
3110082I17Rik	329.677	251.522	302.42	286.272	286.752	235.111	287.45	261.303	320.255	285.804	197.822	47.9507	320.812	269.534	188.764	63.2487
3230401D17Rik	142.587	118.506	119.842	148.346	139.305	136.546	108.418	142.201	165.22	168.474	103.12	262.397	142.226	172.325	170.586	271.394
3300002I08Rik	1.8164	2.41848	5.63016	1.98456	2.71374	4.52137	4.27965	1.44366	2.26329	3.00846	2.10449	1.33196	3.20812	4.41859	2.7965	0
3300005D01Rik	16.3476	18.5417	10.456	8.43436	15.3779	17.1812	12.1257	9.38381	4.52657	7.52116	4.20898	2.66393	5.34686	6.62789	4.19475	1.14998
3425401B19Rik	0	1.61232	0	0.496139	0	0	0	0	0	0	0	0	0	0	1.39825	0
3632451O06Rik	0	0	0	0	0.90458	0	0	0.721832	0	1.50423	0	0	1.06937	0	0	0
3632454L22Rik	0	0	0	0.496139	0	0	0	0	0	0	0	0	0	0	0	0
3830403N18Rik	13.623	12.8986	16.8905	9.42664	8.14122	9.04275	6.41948	15.1585	20.3696	13.5381	35.7763	15.9836	12.8325	17.6744	20.9737	18.3996
3830406C13Rik	344.208	398.244	456.848	415.268	390.778	411.445	440.804	421.55	359.863	379.067	599.78	752.56	338.991	429.708	524.344	689.986
3830408C21Rik	1.8164	7.25545	3.21724	2.4807	7.23664	6.32992	1.42655	7.94015	4.52657	1.50423	2.10449	0	5.34686	0	0	1.14998
3830417A13Rik	0	0	0	0	0	0	0	0	0	0	2.10449	0	0	0	0	0
3930402G23Rik	0	0	0.804309	0	0	0	0	0	0	0	2.10449	0	0	0	0	0
4430402I18Rik	3.6328	6.44929	3.21724	1.98456	2.71374	3.6171	4.99293	3.60916	1.13164	4.5127	0	0	3.20812	0	0	1.14998
4632415K11Rik	179.824	184.611	208.316	193.494	156.492	168.195	223.968	203.557	89.3998	78.2201	130.478	225.102	93.0353	68.4882	164.993	252.995
4632415L05Rik	230.683	306.341	253.357	272.876	195.389	287.559	248.933	285.845	40.7392	216.609	401.958	327.663	35.2893	213.197	383.12	350.743
4632427E13Rik	5.4492	6.44929	10.456	5.95367	9.95038	8.13847	7.13275	3.60916	9.05315	16.5466	6.31347	10.6557	8.55497	11.0465	12.5842	13.7997
4632428C04Rik	3.6328	3.22465	8.04309	7.93822	7.23664	3.6171	9.27258	6.49649	1.13164	1.50423	0	2.66393	4.27749	2.2093	1.39825	2.29995
4632428N05Rik	17992.4	11552.3	8087.33	13430	17900.7	11447.2	8280.41	12728.1	15889.4	11051.6	8262.23	14248	15939	10023.6	9654.91	14275.8
4632434I11Rik	45.41	54.0128	62.7361	52.5907	56.9885	70.5334	70.6143	60.6339	74.6885	48.1354	14.7314	11.9877	76.9948	58.5464	15.3807	10.3498
4732415M23Rik	0	0.806161	0	0.496139	0	2.71282	0	0	2.26329	0	2.10449	1.33196	1.06937	0	0	1.14998
4732416N19Rik	6.3574	5.64313	3.21724	3.96911	5.42748	3.6171	4.99293	2.1655	6.78986	1.50423	2.10449	0	1.06937	3.31395	2.7965	4.5999
4732471J01Rik	5.4492	5.64313	4.02155	7.93822	4.5229	4.52137	4.27965	7.21832	2.26329	4.5127	2.10449	1.33196	4.27749	4.41859	4.19475	5.74988
4732490B19Rik	0	0	0	0	0	0	0	0	0	1.50423	0	0	0	1.10465	0	0
4732491K20Rik	19.0722	19.3479	10.456	17.3649	22.6145	17.1812	6.41948	17.324	3.39493	10.5296	6.31347	18.6475	6.41623	7.73254	8.3895	13.7997
4831440E17Rik	13.623	19.3479	16.8905	18.3571	11.7595	12.6598	17.8319	25.2641	0	9.02539	2.10449	10.6557	4.27749	7.73254	5.593	4.5999
4833403I15Rik	0	0	0	0	0	0.904275	0	0	0	0	0	0	0	0	0	0
4833412C05Rik	0	0	0	0	0	0.904275	0	0	0	0	0	0	0	0	0	0
4833417C18Rik	16.3476	8.86778	15.2819	14.388	18.9962	15.3727	14.9788	7.94015	16.9746	4.5127	8.41796	2.66393	9.62435	5.52324	1.39825	0
4833418N02Rik	21.7968	21.7664	9.65171	6.44981	22.6145	12.6598	4.99293	12.993	19.2379	16.5466	14.7314	2.66393	21.3874	13.2558	15.3807	6.89986
4833419F23Rik	29.0624	39.5019	38.6068	20.8378	26.2328	48.8308	44.2231	25.9859	182.195	242.181	254.643	87.9097	148.643	287.209	216.729	97.748
4833420G17Rik	714.754	1055.27	804.309	793.326	719.141	937.733	857.357	853.927	855.522	437.732	193.613	343.647	809.514	417.557	258.676	416.291
4833422C13Rik	0	0	0	0	0	0.904275	0	0	0	1.50423	2.10449	0	0	0	0	0
4833427F10Rik	0	0	0	0	0.90458	0	0	0	0	0	0	0	0	0	0	0
4833439L19Rik	1118.9	1121.37	1346.41	1378.27	1061.07	1111.35	1415.14	1341.89	1129.38	1350.8	1774.09	1931.35	1095.04	1339.94	1816.33	2017.06
4921507P07Rik	3.6328	4.03081	0.804309	1.98456	3.61832	4.52137	0.713275	0	3.39493	3.00846	0	1.33196	2.13874	0	0	1.14998
4921508D12Rik	0	0	0	0	0	0	0	0	0	0	0	0	0	0	0	1.14998
4921509O07Rik	0	0.806161	0	0	0	0	0	0	1.13164	0	2.10449	0	0	1.10465	0	1.14998
4921511C10Rik	0	0	0	0.496139	0	0	0	0	0	0	0	0	0	1.10465	0	0
4921524J17Rik	193.447	263.615	216.359	174.145	199.912	302.932	189.731	165.299	63.372	160.953	521.914	307.684	55.6073	144.709	411.085	255.295
4921530D09Rik	0	0	0	0.496139	0	0	0	0	0	0	0	0	0	0	0	0
4921530L18Rik	5.4492	6.44929	12.0646	16.3726	7.23664	14.4684	11.4124	10.1056	3.39493	3.00846	4.20898	1.33196	2.13874	5.52324	0	2.29995
4921531C22Rik	43.5936	46.7574	38.6068	52.5907	41.6107	48.8308	39.2301	41.1444	29.4227	31.5889	21.0449	46.6188	37.428	23.1976	41.9475	64.3987
4921533I20Rik	0	0	0	0	0	0	0	0	1.13164	1.50423	0	0	0	0	0	0
4921536K21Rik	1.8164	4.03081	4.82586	3.96911	2.71374	5.42565	2.13983	4.33099	1.13164	0	0	1.33196	1.06937	2.2093	0	1.14998
4922501C03Rik	293.349	368.416	306.442	336.878	305.748	358.997	323.827	369.578	262.541	188.029	107.329	259.733	307.979	163.488	102.072	254.145
4922502D21Rik	0	0	0	0	0	0	0	0	0	1.50423	0	0	0	0	0	0
4930402F06Rik	0	0.806161	0	0.496139	0	0	0	0	1.13164	0	0	0	0	1.10465	0	1.14998
4930402H24Rik	694.773	381.314	365.961	626.127	711.904	380.7	429.392	650.37	1102.22	490.38	1066.98	1711.57	1128.19	444.069	1251.43	1858.36
4930404A10Rik	0	0	0	0	0	0	0	0	0	0	0	5.32786	0	0	2.7965	5.74988
4930404H11Rik	0	0.806161	0	0	0	0	0	0	0	0	0	0	0	0	0	0
4930404I05Rik	0	0	0.804309	0.496139	0	0.904275	0	1.44366	0	0	0	0	0	2.2093	0	1.14998
4930404N11Rik	0	0	0.804309	0	0.90458	0	0.713275	0.721832	0	0	2.10449	1.33196	0	0	2.7965	2.29995
4930405A21Rik	2.7246	0	4.02155	9.92278	3.61832	1.80855	3.56638	7.94015	2.26329	15.0423	12.6269	9.32375	2.13874	6.62789	34.9562	14.9497
4930412C18Rik	12.7148	20.154	11.2603	15.3803	22.6145	16.2769	7.13275	16.6021	23.7645	6.01693	0	0	12.8325	4.41859	1.39825	2.29995
4930413G21Rik	3.6328	0.806161	0	0	2.71374	2.71282	1.42655	0.721832	0	0	0	0	0	3.31395	0	0
4930414L22Rik	27.246	36.2773	17.6948	26.2954	40.7061	37.9795	28.531	15.1585	30.5544	13.5381	6.31347	19.9795	26.7343	6.62789	8.3895	21.8495
4930415F15Rik	2.7246	4.83697	5.63016	1.98456	3.61832	7.2342	5.7062	3.60916	5.65822	4.5127	6.31347	7.99179	4.27749	5.52324	4.19475	3.44993
4930415O20Rik	0	0	0.804309	0	0.90458	0	0	0	0	0	0	0	0	0	0	1.14998
4930417O13Rik	0	0.806161	0	0.496139	0	0	0	0.721832	0	0	0	0	0	0	0	0
4930422G04Rik	129.873	141.078	69.9749	120.066	115.786	181.759	93.4391	127.764	159.562	82.7328	12.6269	37.295	160.406	57.4417	15.3807	29.8994
4930425K10Rik	0	0	0	0	0	0	0	0	0	0	0	0	1.06937	0	0	0
4930426L09Rik	19.9804	22.5725	15.2819	11.4112	24.4236	17.1812	23.5381	12.2711	7.9215	24.0677	4.20898	9.32375	10.6937	19.8837	8.3895	10.3498
4930427A07Rik	97.1774	99.1579	102.147	80.8707	113.072	103.992	89.1594	70.0177	71.2935	40.6143	8.41796	27.9713	59.8848	40.872	8.3895	25.2995
4930428G15Rik	0	0	0.804309	0	0	0	0	0	0	0	0	0	0	0	0	0
4930428O21Rik	0	0.806161	0	0	0	0	0	0	0	0	0	3.99589	0	0	0	2.29995
4930429B21Rik	2.7246	3.22465	4.82586	4.96139	0.90458	1.80855	4.99293	4.33099	4.52657	3.00846	2.10449	0	2.13874	2.2093	0	0
4930429F24Rik	0.9082	0	0	0.496139	0.90458	0.904275	0	0	0	0	0	2.66393	1.06937	0	0	2.29995
4930430F08Rik	167.109	145.109	203.49	168.191	180.011	207.079	219.689	189.12	212.749	102.288	31.5674	97.2334	218.152	143.604	34.9562	96.598
4930431F12Rik	0	0	0	0	0	0	0	0	0	0	0	1.33196	0	0	0	0
4930431P03Rik	0.9082	5.64313	2.41293	3.96911	0	0.904275	2.13983	7.21832	0	0	0	0	0	0	0	1.14998
4930432J09Rik	0	0	0	0	0.90458	0.904275	0	0.721832	0	0	0	1.33196	2.13874	0	0	0
4930432K21Rik	16.3476	10.4801	17.6948	9.42664	21.7099	11.7556	7.84603	10.1056	20.3696	3.00846	2.10449	7.99179	13.9018	9.94184	1.39825	6.89986
4930441O14Rik	6.3574	3.22465	4.82586	9.92278	6.33206	4.52137	7.13275	5.05282	3.39493	0	0	1.33196	2.13874	5.52324	5.593	4.5999
4930444A02Rik	662.078	515.943	533.257	919.346	672.103	519.054	507.852	920.336	449.262	105.296	79.9707	279.713	513.298	104.942	67.116	331.193
4930444F02Rik	0	0	0	0	0	0.904275	0	0	0	0	0	0	0	0	0	0
4930447C04Rik	0	0	0	0	0	0	0.713275	0	0	0	0	0	0	0	0	0
4930447K03Rik	1.8164	4.03081	6.43447	10.4189	7.23664	2.71282	9.27258	2.88733	3.39493	1.50423	0	0	5.34686	2.2093	0	0
4930451C15Rik	0	0	0	0	0	0.904275	0	0	1.13164	0	0	0	1.06937	0	0	0
4930451G09Rik	8.1738	4.83697	6.43447	0.992278	12.6641	2.71282	4.99293	2.1655	10.1848	0	0	0	5.34686	1.10465	2.7965	0
4930452A19Rik	0	0	0	0	0	0	0	0	0	0	0	0	0	1.10465	0	0
4930452B06Rik	0	0	0	0	0	0	0	0	0	3.00846	4.20898	2.66393	0	1.10465	1.39825	2.29995
4930453N24Rik	505.867	609.458	501.889	360.197	490.282	614.003	480.034	405.669	244.435	1027.39	1814.07	769.876	289.8	1039.47	1673.7	699.186
4930455D15Rik	0	0	0	0	0	0.904275	0.713275	0.721832	0	0	0	0	0	0	0	0
4930455F23Rik	149.853	122.537	154.427	143.384	140.21	168.195	134.809	137.87	148.245	85.7412	27.3584	95.9015	127.255	80.6393	30.7615	101.198
4930465K10Rik	0	0	0	0	0	0	0	0	0	0	0	0	1.06937	0	0	0
4930467K11Rik	1.8164	0.806161	0	0	0	0	0	0	1.13164	0	0	0	1.06937	0	0	0
4930471C04Rik	0	0	0	0	0	0	0	0	1.13164	0	0	0	0	0	0	0
4930471M09Rik	0	0	0	0	0	0	0	0	0	0	0	0	0	0	1.39825	1.14998
4930473A02Rik	0.9082	0	0	0	0	0.904275	0	0	0	0	0	1.33196	0	0	0	0
4930474N09Rik	1.8164	0	0	0	0.90458	1.80855	0	0.721832	0	3.00846	0	0	1.06937	0	0	0
4930479D17Rik	0.9082	0.806161	0.804309	0.496139	0.90458	0	0.713275	2.1655	1.13164	0	2.10449	6.65982	0	1.10465	0	2.29995
4930481A15Rik	50.8592	36.2773	36.9982	53.583	44.3244	39.7881	54.9222	58.4684	46.3974	30.0846	4.20898	7.99179	47.0524	26.5116	8.3895	11.4998
4930483J18Rik	2.7246	2.41848	0	0.496139	0.90458	0	0	0	0	0	0	0	2.13874	0	0	0
4930483O08Rik	0	0	0.804309	0	0	0	0	0	0	0	0	0	0	0	0	0
4930486L24Rik	28.1542	24.1848	9.65171	7.44209	27.1374	23.5111	17.1186	5.77465	36.2126	33.0931	52.6123	103.893	37.428	36.4534	68.5142	66.6986
4930500J02Rik	0	0	0	0	0	0	0	0.721832	0	0	0	0	0	0	0	0
4930500L23Rik	0	0	0	0	0	0	0	0	1.13164	0	0	0	0	0	0	0
4930502E09Rik	0	0	0	0	0.90458	0	0.713275	0	0	0	0	0	0	0	0	0
4930502E18Rik	0	0.806161	0.804309	0	0	0	0	0	0	0	0	0	0	0	0	0
4930503B20Rik	0	0	0	0	0	1.80855	0	0	0	0	0	0	0	2.2093	0	0
4930503E24Rik	78.1052	66.9114	82.0395	93.7703	91.3625	57.8736	74.8939	69.2959	93.9264	84.237	98.9111	58.6065	88.7578	86.1626	116.055	60.9487
4930503L19Rik	270.644	257.972	183.383	262.458	265.042	230.59	196.864	295.951	225.197	458.791	1231.13	1684.94	265.204	587.673	1268.21	1760.61
4930506M07Rik	3356.71	3073.89	2268.15	2606.71	3106.33	3018.47	2259.66	2597.87	3741.21	3067.13	3188.3	6842.3	3543.9	3122.84	3201.99	6329.47
4930507D05Rik	0.9082	2.41848	2.41293	0.992278	0.90458	0.904275	2.13983	2.88733	1.13164	1.50423	0	0	5.34686	2.2093	1.39825	1.14998
4930509E16Rik	0	1.61232	0.804309	0.496139	1.80916	0.904275	1.42655	0.721832	1.13164	0	0	0	1.06937	1.10465	2.7965	0
4930511A02Rik	0	0	0	0	0	0	0	0	0	0	0	0	0	0	1.39825	0
4930513N10Rik	17.2558	18.5417	15.2819	10.9151	10.855	18.0855	14.2655	10.1056	12.4481	10.5296	12.6269	34.6311	12.8325	9.94184	13.9825	32.1993
4930515G01Rik	20.8886	5.64313	7.23878	7.93822	9.0458	14.4684	15.6921	8.66198	9.05315	4.5127	0	7.99179	9.62435	2.2093	5.593	11.4998
4930519F09Rik	35.4198	39.5019	37.8025	32.7452	32.5649	38.8838	30.6708	37.5353	41.8708	27.0762	29.4629	41.2909	39.5668	32.0348	50.337	42.5491
4930520O04Rik	0	0	0	0	0	0.904275	0	0	0	0	0	0	1.06937	0	0	0
4930523C07Rik	98.9938	79.81	28.1508	40.6834	88.6488	70.5334	28.531	41.1444	339.493	907.052	1656.23	404.917	302.632	935.637	1809.33	427.791
4930524L23Rik	0	1.61232	1.60862	1.48842	1.80916	4.52137	2.13983	0.721832	0	0	0	1.33196	2.13874	2.2093	1.39825	1.14998
4930525D18Rik	1.8164	0.806161	0	0	0	0.904275	0	0	0	0	0	0	1.06937	0	0	0
4930525G20Rik	9.9902	1.61232	4.82586	6.44981	3.61832	2.71282	2.13983	2.1655	4.52657	0	0	0	2.13874	0	0	0
4930526I15Rik	47.2264	45.9512	45.8456	41.1795	52.4656	62.395	41.37	46.1972	76.9517	63.1778	58.9257	49.2827	68.4398	56.3371	62.9212	58.6488
4930526L06Rik	0.9082	0	0	0	0	0	0	0	0	0	0	0	1.06937	1.10465	0	0
4930528A17Rik	1.8164	2.41848	0.804309	0.496139	3.61832	3.6171	0.713275	0.721832	3.39493	4.5127	2.10449	2.66393	3.20812	3.31395	0	2.29995
4930529M08Rik	0.9082	0	0	0	0	0	0	0	0	0	0	0	0	0	0	0
4930538K18Rik	5.4492	2.41848	4.02155	1.98456	3.61832	0.904275	0.713275	0	0	0	0	1.33196	2.13874	0	0	0
4930539E08Rik	9.082	8.06161	1.60862	0	6.33206	6.32992	3.56638	0.721832	5.65822	4.5127	12.6269	6.65982	4.27749	3.31395	5.593	17.2496
4930539J05Rik	7.2656	5.64313	2.41293	2.4807	3.61832	6.32992	2.8531	5.05282	15.843	12.0339	4.20898	2.66393	9.62435	12.1511	5.593	1.14998
4930539M17Rik	0	0	0	0	0	0	0	0	0	0	0	0	0	0	0	1.14998
4930542D17Rik	0.9082	0	0	0	0	0	0.713275	0	0	0	0	0	0	0	0	0
4930543E12Rik	0	0	0	0	0	0	0	0	0	0	2.10449	0	0	0	1.39825	0
4930544D05Rik	0	0	0	0.992278	0	0.904275	0	0	0	0	0	0	0	0	0	0
4930545L23Rik	0	0	0	0	0	0.904275	0	0	0	0	0	0	0	0	0	0
4930546C10Rik	0	0.806161	0	0.496139	0	0	0.713275	1.44366	0	0	2.10449	1.33196	0	0	2.7965	2.29995
4930548H24Rik	0.9082	0	0	0	0	0	0	0	0	0	0	0	0	0	0	1.14998
4930549G23Rik	0	0	0	0	0.90458	0	0.713275	0	0	0	0	0	0	0	0	0
4930550C14Rik	1.8164	1.61232	0.804309	0.496139	0.90458	3.6171	2.13983	0.721832	0	1.50423	0	0	5.34686	2.2093	1.39825	0
4930550L24Rik	0	0	1.60862	0.992278	0.90458	0	1.42655	0	1.13164	0	0	1.33196	3.20812	1.10465	0	0
4930552P12Rik	10.8984	15.3171	9.65171	6.94595	9.95038	16.2769	15.6921	17.324	5.65822	6.01693	23.1494	38.627	5.34686	15.4651	15.3807	51.7489
4930555B11Rik	0	0	0	0	0	0	0	0	0	0	10.5225	0	0	0	0	2.29995
4930556M19Rik	7.2656	17.7356	17.6948	4.96139	6.33206	10.8513	17.1186	5.77465	9.05315	6.01693	2.10449	0	6.41623	7.73254	6.99125	1.14998
4930558J18Rik	3.6328	3.22465	4.02155	3.96911	6.33206	6.32992	3.56638	5.05282	2.26329	7.52116	2.10449	0	2.13874	5.52324	1.39825	0
4930562C15Rik	0	0	0	0	0	0.904275	0	0.721832	1.13164	0	0	0	1.06937	0	0	0
4930562F07Rik	0.9082	0	0.804309	0.496139	0	0	0	0	0	1.50423	0	0	0	0	0	0
4930563E18Rik	0.9082	0	0	0	0.90458	0.904275	0	0	0	1.50423	0	0	0	0	0	0
4930563E22Rik	3.6328	7.25545	5.63016	3.47297	3.61832	5.42565	4.99293	2.88733	1.13164	0	2.10449	3.99589	0	0	1.39825	1.14998
4930564D02Rik	0	0	0	0	0	0	0	0.721832	0	0	0	0	0	0	1.39825	0
4930565N06Rik	1.8164	0	0.804309	0	0	0	0	0	0	0	2.10449	0	0	0	0	0
4930570G19Rik	4.541	7.25545	3.21724	1.98456	5.42748	5.42565	1.42655	6.49649	4.52657	9.02539	10.5225	5.32786	8.55497	5.52324	4.19475	8.04983
4930573O16Rik	0	0	0	0	0	1.80855	0	0	0	1.50423	6.31347	22.6434	3.20812	0	0	14.9497
4930577N17Rik	32.6952	35.4711	32.9767	33.2413	37.9923	38.8838	37.8036	33.2043	30.5544	22.5635	4.20898	15.9836	28.873	23.1976	9.78775	16.0997
4930578M01Rik	0.9082	0.806161	0	0.992278	0.90458	0	0.713275	3.60916	2.26329	0	0	2.66393	0	0	2.7965	0
4930579G18Rik	0	0	0	0.496139	0	0	0.713275	0	0	0	2.10449	0	0	0	0	1.14998
4930579G24Rik	157.119	148.334	106.169	89.305	169.156	156.44	102.712	84.4543	139.192	88.7497	18.9404	15.9836	160.406	80.6393	6.99125	16.0997
4930579K19Rik	2.7246	4.03081	8.8474	1.48842	2.71374	6.32992	4.27965	2.1655	2.26329	0	6.31347	9.32375	4.27749	3.31395	2.7965	5.74988
4930581F22Rik	24.5214	20.9602	15.2819	19.3494	19.9008	18.0855	26.3912	27.4296	10.1848	18.0508	4.20898	7.99179	13.9018	7.73254	12.5842	27.5994
4930583K01Rik	0	0	0	0	0	0.904275	0	0	0	0	0	0	0	0	0	1.14998
4930590J08Rik	0	0.806161	1.60862	0.496139	0	0	2.8531	0	0	1.50423	0	1.33196	0	1.10465	0	0
4930593A02Rik	0	0	0	0.992278	0	0	0	2.1655	0	0	0	0	0	0	1.39825	2.29995
4930594C11Rik	38.1444	46.7574	45.8456	44.1564	23.5191	42.5009	55.6355	43.3099	30.5544	70.6989	79.9707	41.2909	36.3586	77.3254	111.86	40.2492
4930596D02Rik	0	0	0	0	0	0	0	0	0	1.50423	0	0	0	0	0	0
4930596M17Rik	0.9082	0.806161	0	2.97683	0.90458	0	1.42655	2.88733	2.26329	0	0	0	0	0	0	0
4930598F16Rik	0	0	0	0	0	0.904275	0	0	0	0	0	0	0	0	0	0
4930599N23Rik	17.2558	16.9294	4.02155	14.388	12.6641	12.6598	17.1186	11.5493	26.0278	69.1947	82.0751	138.524	13.9018	37.558	93.6827	182.846
4931406B18Rik	0	0.806161	0	0	0	0	0	0	0	0	0	0	1.06937	0	0	0
4931406C07Rik	1152.51	994.803	732.726	734.286	1195.85	1014.6	712.562	731.216	1302.52	1174.81	744.99	683.298	1297.15	1243.83	692.133	624.437
4931406H21Rik	2.7246	4.83697	1.60862	1.48842	2.71374	0.904275	1.42655	5.05282	0	1.50423	0	3.99589	3.20812	2.2093	0	2.29995
4931406P16Rik	1036.26	1093.15	1014.23	986.821	1080.07	1212.63	1131.25	995.406	1215.38	974.742	2138.16	1855.43	1284.32	922.382	2262.37	1911.26
4931408C20Rik	0	0	0	0	0.90458	0	0	0	0	0	0	0	0	0	0	0
4931414P19Rik	87.1872	66.1052	92.4956	120.562	78.6984	64.2035	114.124	134.261	82.61	19.555	164.15	201.127	79.1335	27.6162	166.392	179.396
4931423N10Rik	1.8164	0	0	0	0	0	0	0	0	0	0	0	0	0	0	0
4931428F04Rik	41.7772	55.6251	45.0413	31.7529	52.4656	56.065	34.2372	36.0916	49.7923	54.1524	119.956	149.18	56.6767	62.965	111.86	178.246
4931431B13Rik	0.9082	0	0	0	0	0	0.713275	0	0	1.50423	0	0	0	0	0	0
4931440F15Rik	0.9082	0.806161	0	0	0.90458	2.71282	0	0.721832	3.39493	1.50423	6.31347	0	3.20812	2.2093	2.7965	3.44993
4931440J10Rik	0	0	0.804309	0.992278	0	0.904275	0	0	0	1.50423	0	0	0	0	0	0
4931440P22Rik	45.41	45.145	15.2819	25.3031	36.1832	37.9795	21.3983	23.8205	37.3442	36.1016	33.6719	42.6229	25.6649	37.558	58.7265	49.449
4932411E22Rik	0	0	0	0	0	0	0	0	0	0	0	1.33196	0	0	0	1.14998
4932415G12Rik	242.489	276.513	254.966	190.517	262.328	283.942	247.507	197.782	162.957	133.877	52.6123	73.2581	152.92	155.755	48.9387	62.0987
4932416H05Rik	37.2362	48.3697	33.781	29.7683	56.0839	56.9693	34.9505	24.5423	29.4227	31.5889	21.0449	27.9713	37.428	24.3023	22.372	32.1993
4932438A13Rik	2262.33	2333.84	1662.51	1796.52	2156.52	2305.9	1903.73	2263.66	2878.9	7051.84	7504.61	2891.7	2960.02	8020.85	7395.34	3157.83
4932438H23Rik	0	0.806161	0.804309	1.48842	1.80916	2.71282	1.42655	6.49649	0	1.50423	0	0	0	1.10465	0	1.14998
4932441J04Rik	0	0	2.41293	0	0	0	0	0	0	0	0	0	2.13874	0	1.39825	2.29995
4933401D09Rik	0	0	0	0	0	0	0	0	0	0	0	1.33196	0	0	0	1.14998
4933402D24Rik	0	0	0	0	0	0	0	0	1.13164	0	0	0	0	0	0	0
4933402J15Rik	0	0	0	0	0	0	0	0	0	0	0	0	1.06937	0	0	0
4933402N22Rik	0	0	0	0	0	0	0	0	0	0	0	0	0	1.10465	0	0
4933403G14Rik	37.2362	21.7664	23.325	20.3417	25.3282	19.894	28.531	28.8733	9.05315	21.0593	12.6269	99.8974	16.0406	16.5697	44.744	73.5985
4933404O12Rik	94.4528	69.3299	75.6051	51.5985	81.4122	60.5864	68.4744	46.9191	70.1619	36.1016	6.31347	23.9754	82.3416	29.8255	4.19475	17.2496
4933405D12Rik	0	0	0	0	0	0	0	0	0	1.50423	0	0	0	0	0	0
4933405L10Rik	0.9082	0	0	0	0	0	0	0	1.13164	0	0	0	0	0	0	0
4933406C10Rik	2.7246	0.806161	2.41293	2.97683	2.71374	3.6171	1.42655	2.88733	3.39493	1.50423	4.20898	6.65982	1.06937	0	2.7965	2.29995
4933406I18Rik	3.6328	0.806161	0	0.496139	3.61832	3.6171	2.13983	1.44366	1.13164	1.50423	0	0	2.13874	1.10465	0	1.14998
4933407K13Rik	16.3476	33.8588	18.4991	29.2722	29.8511	28.0325	24.9646	25.9859	10.1848	7.52116	6.31347	15.9836	16.0406	13.2558	11.186	18.3996
4933407L21Rik	0	0	0	0	0	0	0	0	0	0	0	0	0	1.10465	0	0
4933408B17Rik	1.8164	1.61232	1.60862	2.4807	2.71374	3.6171	1.42655	1.44366	0	1.50423	0	3.99589	0	0	0	1.14998
4933408J17Rik	0	0	0	0.992278	0.90458	0.904275	1.42655	0.721832	0	0	0	0	3.20812	1.10465	0	1.14998
4933411E08Rik	0	0	0	0	0	0	0.713275	0	0	0	0	0	0	0	0	0
4933411K16Rik	0.9082	0.806161	1.60862	0	0	1.80855	1.42655	1.44366	1.13164	0	0	1.33196	1.06937	0	0	2.29995
4933411K20Rik	398.7	503.851	483.39	384.012	427.866	559.746	506.425	389.789	304.412	102.288	229.39	307.684	403.153	83.9533	211.136	334.643
4933412E12Rik	58.1248	48.3697	65.9534	95.7548	45.229	58.7779	58.4886	109.718	79.215	201.567	827.065	923.052	86.6191	191.104	717.302	945.28
4933412O06Rik	0	0	0	0	0	0	0	0	0	0	0	1.33196	0	0	0	4.5999
4933416M06Rik	0	0	0	0.496139	0	0	0	0	0	0	0	0	0	0	0	0
4933417D19Rik	1.8164	0	0	0.992278	0.90458	0.904275	0	2.1655	1.13164	1.50423	0	1.33196	1.06937	0	0	1.14998
4933417E11Rik	0	0	0.804309	5.45753	0	0.904275	2.8531	5.05282	0	0	0	0	0	0	0	0
4933417G07Rik	2.7246	1.61232	2.41293	2.4807	0.90458	1.80855	4.99293	4.33099	1.13164	1.50423	0	7.99179	1.06937	4.41859	8.3895	2.29995
4933421I07Rik	0	0.806161	0	0	0	0	0	0	0	0	0	0	0	0	0	0
4933421O10Rik	65.3904	74.1668	78.8223	42.668	56.0839	82.289	70.6143	44.7536	52.0556	31.5889	50.5078	22.6434	63.0929	38.6627	29.3632	20.6996
4933422A05Rik	0	0.806161	0	0	0.90458	0	0	0	0	0	2.10449	2.66393	0	1.10465	1.39825	1.14998
4933422H20Rik	0	0	0	0	0	0	0	0	0	0	4.20898	0	0	1.10465	0	0
4933424G05Rik	0.9082	0	0	0.496139	0	0	0.713275	0	0	0	0	1.33196	0	0	0	0
4933424G06Rik	0.9082	2.41848	0.804309	1.98456	0.90458	1.80855	2.13983	1.44366	3.39493	0	0	0	1.06937	1.10465	0	0
4933425H06Rik	0	0	0	0	0	0	0	0	0	6.01693	6.31347	2.66393	0	4.41859	4.19475	1.14998
4933426M11Rik	5579.98	4527.4	3663.63	4402.74	5613.82	4416.48	3644.84	4241.48	16271.9	26272.9	19045.6	17873.6	13389.6	23469.4	21281.4	18100.6
4933427D06Rik	0	0	0.804309	0	0.90458	0	0	0	0	0	0	0	0	0	0	0
4933427D14Rik	129.873	199.122	143.167	160.749	132.069	146.493	183.312	208.609	104.111	46.6312	309.36	319.672	106.937	61.8603	356.554	363.392
4933427E11Rik	0.9082	0	0	0	0.90458	0	0	0	1.13164	0	0	1.33196	0	1.10465	0	0
4933427G17Rik	1.8164	1.61232	2.41293	0	1.80916	3.6171	1.42655	0	1.13164	1.50423	0	0	2.13874	1.10465	0	1.14998
4933430I17Rik	1.8164	5.64313	1.60862	4.46525	3.61832	7.2342	2.8531	6.49649	19.2379	16.5466	25.2539	59.9384	12.8325	16.5697	34.9562	55.1989
4933431E20Rik	5.4492	4.03081	2.41293	4.96139	1.80916	1.80855	3.56638	5.05282	2.26329	0	0	0	3.20812	1.10465	0	0
4933431G14Rik	0	0	0	0	0.90458	1.80855	0	0	1.13164	0	0	1.33196	0	1.10465	0	1.14998
4933432I03Rik	2.7246	0	0	0.496139	0	1.80855	0	0.721832	14.7114	91.7582	98.9111	43.9548	18.1793	93.8951	103.47	49.449
4933432I09Rik	0	0	0	0	1.80916	0.904275	0	0	0	0	0	0	0	2.2093	0	0
4933433G15Rik	4.541	4.83697	1.60862	0.496139	3.61832	3.6171	1.42655	5.05282	9.05315	4.5127	0	3.99589	20.3181	8.83719	1.39825	0
4933433G19Rik	0	0	0	0	0	0	0.713275	0	0	0	2.10449	1.33196	0	0	1.39825	1.14998
4933433H22Rik	0	0	0	1.48842	0	0	0	1.44366	0	4.5127	4.20898	2.66393	1.06937	3.31395	4.19475	5.74988
4933434E20Rik	630.291	651.378	740.769	593.878	606.068	669.163	688.311	641.709	543.189	473.833	648.183	909.732	560.351	493.778	613.831	960.23
4933436C20Rik	4.541	2.41848	0.804309	3.47297	1.80916	0	1.42655	1.44366	2.26329	0	0	0	3.20812	4.41859	1.39825	0
4933439C10Rik	118.974	124.955	63.5404	51.5985	117.595	108.513	69.1877	54.8592	70.1619	48.1354	21.0449	5.32786	90.8966	57.4417	22.372	14.9497
4933439K11Rik	10.8984	4.83697	5.63016	20.3417	15.3779	6.32992	4.99293	18.0458	12.4481	15.0423	18.9404	34.6311	10.6937	6.62789	4.19475	26.4495
5031414D18Rik	185.273	303.117	163.275	187.541	136.592	293.889	178.319	219.437	130.139	117.33	3057.83	4062.49	124.047	130.349	2918.15	4213.51
5031425E22Rik	252.48	288.606	199.469	169.183	253.282	243.25	194.724	180.458	209.354	165.466	195.718	135.86	203.181	132.558	141.223	119.598
5031425F14Rik	37.2362	12.8986	7.23878	11.4112	37.9923	18.0855	14.2655	11.5493	26.0278	4.5127	2.10449	0	25.6649	4.41859	0	0
5031434O11Rik	3.6328	6.44929	2.41293	0.992278	0	4.52137	2.8531	1.44366	9.05315	4.5127	0	0	1.06937	2.2093	1.39825	0
5031439G07Rik	8666.05	6797.55	7390.8	11120	8999.66	6896	7490.82	10924.9	7873.97	5732.63	2918.93	7148.66	8204.22	5327.72	3126.49	7369.05
5033406O09Rik	13.623	18.5417	8.8474	6.94595	17.187	18.9898	7.84603	9.38381	3.39493	1.50423	4.20898	11.9877	11.7631	2.2093	2.7965	9.19981
5033411D12Rik	4.541	10.4801	4.82586	5.95367	6.33206	2.71282	4.99293	4.33099	11.3164	3.00846	12.6269	9.32375	8.55497	5.52324	2.7965	4.5999
5330411J11Rik	0	0	0	0	0	0	0	0	0	0	2.10449	0	0	0	0	0
5330417C22Rik	0	0.806161	0	0	0	0	0	0	0	0	0	0	0	0	0	0
5330426P16Rik	166.201	224.113	190.621	370.12	169.156	188.089	196.151	420.106	122.217	309.872	831.274	725.921	131.533	298.255	841.746	833.733
5430402O13Rik	4.541	5.64313	3.21724	8.9305	5.42748	8.13847	5.7062	4.33099	5.65822	3.00846	4.20898	6.65982	2.13874	0	4.19475	1.14998
5430405H02Rik	17.2558	29.0218	28.9551	24.3108	24.4236	24.4154	23.5381	34.6479	19.2379	33.0931	63.1347	101.229	11.7631	37.558	86.6915	98.898
5430416N02Rik	30.8788	32.2465	38.6068	27.7838	30.7557	18.9898	30.6708	31.0388	16.9746	15.0423	29.4629	14.6516	5.34686	8.83719	13.9825	19.5496
5430417L22Rik	428.67	461.124	442.37	281.311	476.713	447.616	420.119	266.356	332.703	102.288	145.21	343.647	344.338	121.511	97.8775	334.643
5430421N21Rik	0	0	0	0	0	0	0	0	0	0	0	0	0	0	1.39825	0
5430427O19Rik	759.255	806.968	563.016	399.392	684.767	991.99	612.704	418.662	3061.1	1543.34	1508.92	602.048	2701.23	2060.17	1164.74	468.04
5430435G22Rik	6729.76	3934.07	1699.51	4670.65	6372.76	4202.17	1621.99	4376.47	5359.46	2584.27	888.095	6297.53	5502.99	2668.83	862.72	6542.21
5430437J10Rik	33.6034	32.2465	26.5422	11.9073	26.2328	32.5539	23.5381	20.2113	33.9493	54.1524	98.9111	63.9343	38.4974	48.6045	78.302	75.8984
5530601H04Rik	111.709	120.118	90.8869	105.181	119.405	115.747	99.1453	124.155	82.61	43.6227	33.6719	107.889	116.562	69.5929	74.1072	97.748
5730405O15Rik	11.8066	4.83697	3.21724	11.9073	4.5229	11.7556	6.41948	16.6021	12.4481	4.5127	2.10449	5.32786	8.55497	5.52324	2.7965	0
5730408K05Rik	9.9902	12.8986	19.3034	17.3649	9.95038	10.8513	11.4124	20.9331	5.65822	3.00846	2.10449	7.99179	0	1.10465	4.19475	8.04983
5730409E04Rik	543.104	428.878	419.045	398.4	519.229	431.339	474.328	382.571	271.594	37.6058	65.2392	115.881	249.164	44.1859	62.9212	108.098
5730416F02Rik	51.7674	48.3697	58.7146	80.8707	66.9389	43.4052	64.9081	86.6198	65.6353	75.2116	124.165	115.881	53.4686	53.0231	121.648	73.5985
5730420D15Rik	0	0	0	0.496139	0	0	1.42655	0	0	0	0	0	0	0	0	0
5730422E09Rik	0.9082	0	0.804309	1.98456	0	0	1.42655	2.1655	0	3.00846	0	1.33196	0	5.52324	1.39825	1.14998
5730435O14Rik	0	0	0.804309	0	0	0	0	0	0	1.50423	2.10449	0	0	0	1.39825	0
5730455P16Rik	431.395	603.009	436.74	365.654	465.858	596.821	498.579	363.803	222.934	156.44	248.33	230.43	253.441	196.627	237.702	196.646
5730460C07Rik	0	0	0.804309	0	0	0	0	0	0	0	0	0	1.06937	0	0	0
5730480H06Rik	19.0722	16.9294	19.3034	25.7992	25.3282	16.2769	19.2584	25.2641	24.8962	9.02539	18.9404	14.6516	18.1793	16.5697	4.19475	16.0997
5730508B09Rik	445.926	392.601	396.524	574.033	486.664	425.913	328.82	585.406	1184.83	4387.85	10796	5686.16	997.724	4043.01	9069.05	5288.74
5730522E02Rik	0	0	0	0	0	0	0	0	0	0	0	0	0	1.10465	0	0
5730559C18Rik	0	0	0	0	0	0	0	0	0	10.5296	12.6269	1.33196	0	6.62789	4.19475	0
5730577I03Rik	5.4492	8.06161	8.04309	7.93822	5.42748	7.2342	9.98585	7.21832	4.52657	0	0	1.33196	4.27749	2.2093	2.7965	3.44993
5830403L16Rik	0	0	0.804309	0.496139	0	0	0	0	0	0	0	0	0	0	0	0
5830415F09Rik	106.259	128.18	150.406	132.965	102.217	132.928	126.25	134.261	67.8986	48.1354	54.7168	135.86	82.3416	47.4999	58.7265	118.448
5830416I19Rik	15.4394	14.5109	13.6733	13.8919	14.4733	18.0855	12.839	11.5493	18.1063	18.0508	10.5225	0	11.7631	11.0465	1.39825	0
5830416P10Rik	0	0.806161	0.804309	1.48842	0.90458	3.6171	1.42655	2.1655	7.9215	0	0	1.33196	1.06937	4.41859	0	0
5830417I10Rik	325.136	265.227	337.006	368.135	311.175	265.857	365.91	373.187	322.518	124.851	122.06	286.372	380.696	148.023	192.958	290.944
5830418K08Rik	606.678	705.391	520.388	521.938	550.889	778.581	602.718	596.233	634.852	318.897	239.912	419.569	743.213	440.755	293.632	451.941
5830418P13Rik	0	0	0	0	0	0	0	0	0	0	0	0	0	0	1.39825	0
5830428M24Rik	0	0	0	0.992278	0	0	0.713275	0	0	0	0	1.33196	2.13874	1.10465	0	0
5830432E09Rik	147.128	218.47	316.898	349.778	137.496	195.323	323.827	337.095	102.98	75.2116	37.8808	82.5818	108.007	61.8603	47.5405	89.6981
5830454E08Rik	1.8164	5.64313	3.21724	4.96139	7.23664	6.32992	3.56638	2.1655	2.26329	3.00846	0	0	0	1.10465	0	1.14998
5930403L14Rik	0	0	0	0.496139	0	0	0	0	1.13164	0	0	1.33196	1.06937	0	0	0
6030408B16Rik	2.7246	0	1.60862	0.496139	0	0	0.713275	0	1.13164	1.50423	0	2.66393	1.06937	0	0	2.29995
6030419C18Rik	0.9082	0.806161	0.804309	1.48842	0.90458	0	0	0	1.13164	1.50423	0	0	0	1.10465	0	0
6030458C11Rik	438.661	530.454	546.126	441.068	443.244	516.341	565.627	490.846	373.442	180.508	267.27	527.458	415.986	177.848	257.278	478.39
6030468B19Rik	0	1.61232	1.60862	0.992278	0.90458	0	2.13983	0	1.13164	0	0	1.33196	0	0	0	5.74988
6230400D17Rik	5.4492	3.22465	1.60862	1.48842	4.5229	6.32992	1.42655	5.05282	1.13164	1.50423	2.10449	2.66393	2.13874	0	0	0
6330403A02Rik	0.9082	0.806161	0	2.97683	0.90458	0.904275	0.713275	2.1655	0	1.50423	0	1.33196	1.06937	1.10465	1.39825	0
6330403K07Rik	0	0	0	0.496139	0	0	0	0	0	0	0	0	0	0	0	0
6330403M23Rik	46.3182	86.2593	90.0826	89.8012	51.561	72.342	91.2992	109.718	27.1594	19.555	23.1494	14.6516	29.9424	24.3023	8.3895	16.0997
6330407A03Rik	3.6328	4.03081	0	1.48842	5.42748	1.80855	0	0.721832	4.52657	16.5466	37.8808	5.32786	14.9712	28.7209	12.5842	4.5999
6330408A02Rik	69.0232	67.7176	56.3016	70.9479	70.5572	61.4907	77.747	65.6867	86.0049	22.5635	33.6719	103.893	62.0236	34.2441	30.7615	121.897
6330416G13Rik	402.333	1166.52	2373.52	2049.05	374.496	1132.15	2376.63	2143.12	215.012	255.719	1003.84	684.63	178.585	222.034	961.996	661.236
6330418K02Rik	57.2166	60.4621	53.0844	43.1641	57.8931	52.4479	48.5027	48.3627	44.1341	40.6143	25.2539	29.3032	53.4686	61.8603	22.372	20.6996
6330549D23Rik	124.423	114.475	140.754	137.431	146.542	130.216	143.368	116.937	135.797	87.2455	132.583	139.856	125.116	121.511	152.409	132.247
6430531B16Rik	7.2656	7.25545	7.23878	7.93822	6.33206	6.32992	6.41948	12.2711	7.9215	7.52116	2.10449	1.33196	6.41623	4.41859	0	2.29995
6430548M08Rik	1091.66	616.713	464.891	865.763	1151.53	598.63	412.273	796.902	892.867	336.948	21.0449	57.2745	862.983	331.395	25.1685	51.7489
6430550D23Rik	6.3574	9.67394	8.8474	6.94595	4.5229	4.52137	4.99293	10.1056	5.65822	6.01693	2.10449	1.33196	3.20812	9.94184	1.39825	3.44993
6430562O15Rik	1.8164	5.64313	4.82586	0.992278	7.23664	9.04275	4.99293	2.88733	43.0024	103.792	25.2539	11.9877	37.428	101.628	41.9475	13.7997
6430571L13Rik	1.8164	17.7356	7.23878	3.47297	1.80916	9.04275	9.27258	5.77465	1.13164	1.50423	2.10449	2.66393	0	1.10465	2.7965	2.29995
6530402F18Rik	148.945	134.629	185.795	170.672	142.924	137.45	180.459	160.247	145.982	255.719	490.346	446.208	148.643	245.232	524.344	399.042
6720401G13Rik	326.044	495.789	227.62	278.83	346.454	341.816	338.093	363.081	336.098	336.948	227.285	103.893	382.835	347.964	206.941	143.747
6720456H20Rik	1009.92	862.593	748.812	960.029	1018.56	902.466	776.044	893.628	923.421	752.116	303.047	375.614	996.654	740.114	293.632	353.043
6720468P15Rik	0.9082	0	0.804309	0	0	0	0	0	0	0	2.10449	0	0	0	0	0
6720483E21Rik	0	0	0	0	0	0	0	0	1.13164	0	0	1.33196	0	0	0	0
6720489N17Rik	82.6462	75.7792	35.3896	53.583	64.2252	66.9163	44.2231	57.0247	61.1087	22.5635	12.6269	18.6475	56.6767	37.558	6.99125	18.3996
6820408C15Rik	0.9082	0	0	0	0	0	0	0	0	0	0	0	0	0	0	0
6820431F20Rik	52.6756	37.0834	27.3465	37.2104	40.7061	44.3095	29.2443	39.7008	19.2379	24.0677	27.3584	46.6188	21.3874	36.4534	34.9562	39.0992
7420700N18Rik	0	0.806161	0	0	0	0	0	0	0	0	0	0	0	0	0	0
7530420F21Rik	0	0	0	0	0	0	0	0	1.13164	3.00846	18.9404	121.209	1.06937	1.10465	11.186	111.548
8030442B05Rik	0	0	0	0	0	0	0	0	1.13164	0	0	0	0	0	0	1.14998
8030462N17Rik	361.464	392.601	312.876	341.84	331.981	370.753	373.756	392.677	516.029	552.053	351.45	402.253	576.391	520.289	391.51	377.192
8430408G22Rik	0	0	0	0	0.90458	1.80855	0	0	1.13164	0	0	1.33196	5.34686	2.2093	0	0
8430410A17Rik	297.89	233.787	293.573	248.07	283.133	264.048	268.192	222.324	268.199	185.021	130.478	266.393	245.955	183.372	111.86	261.045
8430419L09Rik	217.06	428.072	545.322	280.815	207.149	373.466	561.348	232.43	195.774	76.7158	10.5225	5.32786	230.984	69.5929	8.3895	9.19981
8430427H17Rik	831.911	282.156	424.675	314.056	859.351	240.537	454.356	293.064	1129.38	261.736	98.9111	575.409	1083.27	267.325	97.8775	589.938
8430429K09Rik	30.8788	52.4005	32.9767	28.7761	38.8969	45.2137	27.8177	30.3169	27.1594	33.0931	21.0449	19.9795	40.6361	30.9302	15.3807	25.2995
8430431K14Rik	0	0	0	0	0.90458	0	0	0	0	0	0	0	1.06937	0	0	0
9030025P20Rik	12.7148	16.9294	12.8689	15.3803	12.6641	9.94702	7.13275	12.2711	12.4481	6.01693	12.6269	9.32375	9.62435	9.94184	6.99125	12.6497
9030404E10Rik	0	0.806161	0	0.992278	0.90458	0	0	0.721832	0	0	2.10449	0	0	0	0	0
9030617O03Rik	726.56	603.815	461.674	652.919	770.702	605.864	470.762	596.233	728.778	585.146	174.673	63.9343	761.393	598.719	174.781	59.7988
9030624J02Rik	2671.02	2295.95	2346.17	2848.33	2664.89	2341.17	2353.1	2706.15	3020.36	2839.99	1864.58	1953.99	2983.55	2764.94	2019.07	1991.76
9130008F23Rik	142.587	190.254	61.1275	62.0174	132.973	188.993	53.4956	69.2959	14.7114	21.0593	37.8808	9.32375	26.7343	25.4069	29.3632	5.74988
9130011E15Rik	480.438	459.512	530.04	483.736	531.893	444.903	517.125	481.462	474.159	376.058	237.807	724.589	484.425	406.511	316.004	716.435
9130015A21Rik	0	0	0	0	0	0	0	0	0	3.00846	4.20898	0	0	1.10465	5.593	1.14998
9130017N09Rik	3.6328	0.806161	3.21724	3.47297	4.5229	2.71282	3.56638	2.1655	3.39493	18.0508	151.523	138.524	0	16.5697	164.993	132.247
9130019O22Rik	87.1872	126.567	109.386	112.127	66.9389	130.216	130.529	98.1691	23.7645	45.127	42.0898	66.5982	23.5262	37.558	68.5142	56.3488
9130019P16Rik	0	0.806161	2.41293	0.992278	0	1.80855	5.7062	5.05282	0	0	0	0	0	0	0	0
9130023H24Rik	129.873	173.325	176.144	132.469	117.595	155.535	186.878	140.757	46.3974	61.6735	122.06	122.541	44.9136	57.4417	162.197	136.847
9130024F11Rik	1.8164	3.22465	4.82586	1.48842	3.61832	5.42565	1.42655	0.721832	0	1.50423	6.31347	1.33196	1.06937	2.2093	0	0
9130206I24Rik	29.0624	35.4711	16.0862	21.8301	28.9465	35.2667	20.685	25.9859	36.2126	16.5466	12.6269	3.99589	28.873	29.8255	13.9825	5.74988
9130221F21Rik	0	0	0	0	0	0	0	0	0	0	0	0	0	0	0	1.14998
9130221H12Rik	86.279	108.832	111.799	104.685	90.458	108.513	116.977	93.1163	33.9493	21.0593	48.4033	95.9015	31.0118	9.94184	37.7527	81.6483
9130230L23Rik	0	1.61232	2.41293	1.98456	1.80916	0.904275	0	2.88733	4.52657	3.00846	4.20898	3.99589	12.8325	2.2093	5.593	4.5999
9130401M01Rik	339.667	296.667	357.113	382.523	370.878	292.081	320.261	356.585	314.597	318.897	265.166	247.745	353.962	326.976	236.304	259.895
9230102O04Rik	9.9902	28.2156	28.9551	4.46525	10.855	28.0325	28.531	5.77465	0	0	0	0	0	1.10465	0	0
9230114K14Rik	10.8984	16.9294	14.4776	18.8533	12.6641	16.2769	17.8319	20.2113	19.2379	6.01693	4.20898	5.32786	8.55497	9.94184	2.7965	4.5999
9230116N13Rik	17.2558	24.1848	16.8905	22.3263	20.8053	14.4684	13.5522	18.0458	15.843	4.5127	18.9404	10.6557	10.6937	18.779	6.99125	16.0997
9330020H09Rik	22.705	26.6033	14.4776	13.8919	34.374	34.3624	17.8319	15.8803	49.7923	69.1947	25.2539	17.3155	56.6767	60.7557	27.965	12.6497
9330111N05Rik	0	0	0	0	0	0	0	0.721832	0	0	0	0	0	0	0	0
9330133O14Rik	176.191	167.682	175.339	134.454	154.683	164.578	191.158	135.704	296.491	327.923	132.583	30.6352	256.649	353.488	95.081	36.7992
9330151L19Rik	89.0036	130.598	116.625	137.431	100.408	136.546	132.669	169.63	55.4505	33.0931	54.7168	25.3073	48.1217	33.1395	34.9562	51.7489
9330159M07Rik	14.5312	13.7047	5.63016	4.96139	11.7595	9.94702	19.2584	7.94015	10.1848	30.0846	25.2539	78.5859	9.62435	18.779	54.5317	83.9483
9330175E14Rik	8.1738	4.03081	1.60862	13.8919	9.95038	4.52137	7.13275	13.7148	14.7114	58.6651	75.7617	102.561	29.9424	60.7557	102.072	160.997
9330179D12Rik	0	1.61232	0.804309	0	0.90458	1.80855	1.42655	0	1.13164	1.50423	18.9404	34.6311	0	1.10465	18.1772	47.149
9330182L06Rik	16.3476	16.1232	9.65171	6.94595	9.95038	18.0855	9.98585	8.66198	10.1848	10.5296	37.8808	73.2581	8.55497	24.3023	33.558	64.3987
9430008C03Rik	117.158	218.47	141.558	141.896	126.641	155.535	168.333	179.014	40.7392	88.7497	71.5527	77.254	25.6649	75.1161	60.1247	78.1984
9430015G10Rik	247.03	311.178	310.463	245.589	238.809	236.92	332.386	272.852	144.85	96.2709	37.8808	53.2786	175.377	94.9998	18.1772	83.9483
9430016H08Rik	291.532	239.43	238.076	218.301	255.091	271.282	238.947	197.782	233.119	270.762	473.51	399.589	236.331	312.616	437.652	356.493
9430020K01Rik	45.41	73.3607	45.8456	47.6293	41.6107	66.0121	29.2443	49.0846	53.1872	175.995	107.329	33.2991	39.5668	157.965	97.8775	51.7489
9430023L20Rik	385.077	305.535	427.893	363.67	409.775	357.189	395.868	407.113	288.569	136.885	235.703	446.208	333.644	145.814	222.322	404.792
9430037G07Rik	5.4492	8.06161	4.02155	2.97683	3.61832	9.94702	7.84603	3.60916	2.26329	12.0339	2.10449	9.32375	1.06937	9.94184	9.78775	14.9497
9430038I01Rik	211.611	308.76	232.445	208.875	208.053	319.209	221.829	219.437	173.141	112.817	67.3437	87.9097	173.238	134.767	55.93	86.2482
9430041J12Rik	0	0	0	0.496139	0	0	0	0.721832	2.26329	0	0	0	2.13874	0	0	0
9430060I03Rik	0.9082	1.61232	0	0.992278	0	1.80855	2.13983	2.1655	0	0	2.10449	0	1.06937	1.10465	1.39825	0
9430069I07Rik	0	0	0	0	0	0	0	0	0	0	0	0	1.06937	0	0	0
9430076C15Rik	0	3.22465	7.23878	2.97683	0	1.80855	6.41948	2.1655	1.13164	30.0846	79.9707	9.32375	1.06937	32.0348	51.7352	9.19981
9430083A17Rik	7.2656	3.22465	2.41293	2.97683	6.33206	4.52137	6.41948	0	1.13164	0	0	0	2.13874	0	0	0
9430091E24Rik	14.5312	20.9602	8.04309	11.9073	18.9962	9.94702	13.5522	12.993	7.9215	7.52116	8.41796	13.3196	6.41623	7.73254	5.593	12.6497
9530027J09Rik	0.9082	0	0	0.496139	0	0	0	1.44366	0	0	0	1.33196	0	0	0	0
9530051G07Rik	0	0	0	0.496139	0	0	0	0	0	0	0	0	0	0	0	0
9530053A07Rik	0	0	0	0.496139	0	0	0.713275	0	0	0	0	0	0	0	0	0
9530068E07Rik	3546.52	3568.88	3561.48	3449.16	3729.58	3620.72	3589.91	3454.69	3857.77	5597.25	11791.5	13207.8	3756.7	5633.71	12504.5	12908.5
9530077C05Rik	0.9082	1.61232	1.60862	0	0.90458	2.71282	2.8531	0.721832	3.39493	0	0	0	1.06937	2.2093	0	0
9530082P21Rik	19.9804	31.4403	13.6733	27.2876	22.6145	28.9368	22.1115	23.0986	14.7114	34.5973	18.9404	61.2704	18.1793	35.3488	18.1772	89.6981
9630033F20Rik	191.63	265.227	283.117	265.434	207.149	267.665	277.464	267.078	215.012	150.423	353.554	450.204	217.082	133.662	384.519	430.091
9830001H06Rik	1946.27	1704.23	2386.39	2799.22	2114.91	1548.12	2503.6	2794.21	1970.19	603.197	229.39	314.344	2126.98	495.987	313.208	354.193
9830107B12Rik	2.7246	0.806161	0.804309	3.96911	0	1.80855	0	5.05282	2.26329	0	0	1.33196	2.13874	1.10465	0	0
9830132P13Rik	0	0.806161	0.804309	0	0.90458	0	0.713275	0	1.13164	0	0	1.33196	1.06937	0	4.19475	1.14998
9830147E19Rik	33.6034	36.2773	36.9982	36.7143	36.1832	44.3095	42.0832	37.5353	23.7645	4.5127	16.8359	11.9877	25.6649	12.1511	11.186	5.74988
9830166K06Rik	0	1.61232	1.60862	0	0.90458	0.904275	0.713275	0	1.13164	0	0	0	0	0	0	1.14998
9930012K11Rik	43.5936	18.5417	31.3681	23.8147	49.7519	28.0325	24.2514	25.9859	4.52657	1.50423	2.10449	9.32375	7.4856	0	4.19475	11.4998
9930013L23Rik	0	4.83697	15.2819	19.3494	2.71374	4.52137	16.4053	18.0458	1.13164	21.0593	25.2539	1.33196	2.13874	12.1511	32.1597	6.89986
9930014A18Rik	26.3378	19.3479	15.2819	8.43436	17.187	22.6069	8.5593	5.05282	20.3696	6.01693	0	1.33196	10.6937	11.0465	0	1.14998
9930021J03Rik	709.304	715.871	590.363	687.649	811.408	738.793	625.542	677.078	959.634	804.764	1062.77	1233.4	1083.27	825.172	985.766	1267.27
9930104L06Rik	176.191	226.531	243.706	233.185	199.008	245.963	264.625	231.708	101.848	75.2116	149.419	191.803	131.533	75.1161	138.427	231.145
9930111J21Rik1	247.03	178.162	183.383	446.029	267.756	181.759	242.514	453.31	233.119	1010.84	1923.5	2159.12	210.666	959.94	2460.92	2320.65
9930111J21Rik2	7.2656	4.83697	8.04309	9.42664	4.5229	11.7556	10.6991	15.1585	5.65822	52.6481	90.4931	37.295	5.34686	75.1161	96.4792	26.4495
A030009H04Rik	73.5642	83.0346	76.4094	83.3514	63.3206	94.0446	64.9081	75.7923	40.7392	6.01693	2.10449	10.6557	34.2199	6.62789	1.39825	9.19981
A130010J15Rik	117.158	107.219	142.363	111.631	129.355	151.918	135.522	112.606	66.767	7.52116	21.0449	118.545	86.6191	15.4651	32.1597	108.098
A130049A11Rik	18.164	25.7972	20.1077	17.3649	15.3779	27.1282	19.9717	23.8205	10.1848	1.50423	12.6269	10.6557	8.55497	8.83719	12.5842	10.3498
A130077B15Rik	77.197	101.576	62.7361	77.8938	55.1794	85.9061	59.2019	72.1832	105.243	87.2455	25.2539	50.6147	112.284	96.1044	16.779	60.9487
A1cf	0	1.61232	0	1.48842	0	0.904275	0.713275	0	1.13164	7.52116	2.10449	0	1.06937	2.2093	1.39825	0
A230020J21Rik	0	0	0	0	0	0	0	0	1.13164	0	0	0	0	0	0	0
A230028O05Rik	92.6364	79.81	83.6482	82.8552	82.3167	66.9163	74.1806	132.095	168.615	392.605	555.586	155.84	162.544	566.685	447.44	189.746
A230046K03Rik	2895.34	3164.99	2897.12	2772.42	2891.04	3259.01	3074.93	2981.89	3215	5782.27	8672.61	6557.26	3109.73	6926.15	8666.35	5799.33
A230050P20Rik	166.201	197.51	201.077	191.51	162.824	170.908	216.122	205	201.433	242.181	444.048	262.397	193.556	296.046	453.033	357.643
A230056J06Rik	0	0	0.804309	0	0	0	0	0.721832	0	0	0	0	0	0	0	0
A230056P14Rik	15.4394	6.44929	8.8474	24.807	9.0458	6.32992	19.2584	25.9859	12.4481	6.01693	27.3584	29.3032	14.9712	9.94184	12.5842	18.3996
A230072C01Rik	18.164	15.3171	25.7379	29.2722	14.4733	15.3727	17.1186	31.7606	12.4481	15.0423	6.31347	25.3073	14.9712	17.6744	5.593	19.5496
A230072E10Rik	0	0.806161	0.804309	0	0	0.904275	2.13983	0	0	0	0	0	0	0	0	0
A230073K19Rik	0	0	0	0	0	0	0.713275	0	0	0	0	0	0	0	0	0
A2m	0	0	0	0	0	0	0	0	0	0	2.10449	0	0	0	0	0
A330009N23Rik	1.8164	2.41848	3.21724	0.992278	2.71374	3.6171	1.42655	1.44366	1.13164	0	2.10449	1.33196	2.13874	3.31395	0	1.14998
A330021E22Rik	0	0	0	0	0	0	0	0	0	0	0	1.33196	0	1.10465	1.39825	0
A330023F24Rik	36.328	35.4711	21.7164	54.5753	26.2328	25.3197	26.3912	77.236	22.6329	78.2201	63.1347	21.3114	36.3586	96.1044	53.1335	52.8989
A330032B11Rik	0	0	0	0	0.90458	0	0	0.721832	0	0	0	0	0	0	0	0
A330035P11Rik	9.9902	15.3171	2.41293	3.47297	6.33206	10.8513	7.13275	8.66198	0	0	0	2.66393	3.20812	1.10465	6.99125	1.14998
A330040F15Rik	0	0	0	0	0	1.80855	0	0.721832	0	0	0	0	0	1.10465	0	0
A330050B17Rik	2.7246	2.41848	0.804309	0.992278	2.71374	2.71282	2.13983	3.60916	3.39493	0	0	2.66393	1.06937	0	1.39825	1.14998
A330050F15Rik	0	0	0	0	0	0.904275	0	0	0	0	0	0	0	0	0	0
A330069E16Rik	9.9902	6.44929	4.02155	5.95367	8.14122	5.42565	5.7062	3.60916	9.05315	9.02539	0	2.66393	8.55497	7.73254	2.7965	2.29995
A330093E20Rik	0	0	0	0	0	0	0	0	0	1.50423	0	0	0	0	0	2.29995
A330102I10Rik	0	0	0	0.496139	0	0	0.713275	0	0	0	0	0	0	0	0	0
A3galt2	0.9082	2.41848	0.804309	1.98456	3.61832	0.904275	0.713275	1.44366	9.05315	4.5127	2.10449	5.32786	6.41623	2.2093	0	4.5999
A430005L14Rik	283.358	284.575	357.918	348.786	306.652	292.081	288.877	344.314	222.934	90.2539	128.374	242.418	205.319	119.302	128.639	224.245
A430033K04Rik	88.0954	104.801	84.4525	54.5753	75.0801	86.8104	92.7258	57.7465	12.4481	7.52116	8.41796	9.32375	24.5955	8.83719	12.5842	8.04983
A430035B10Rik	26.3378	23.3787	31.3681	34.2336	24.4236	37.9795	42.7965	38.9789	18.1063	18.0508	21.0449	9.32375	22.4568	23.1976	26.5667	9.19981
A430071A18Rik	17.2558	8.06161	8.04309	7.44209	5.42748	9.04275	8.5593	8.66198	3.39493	16.5466	4.20898	1.33196	11.7631	5.52324	4.19475	1.14998
A430078G23Rik	5.4492	1.61232	0	2.4807	2.71374	2.71282	1.42655	0.721832	3.39493	3.00846	0	0	5.34686	1.10465	0	0
A430088P11Rik	0	0	0	0	0	0.904275	0	0	0	0	0	0	0	0	0	0
A430092G05Rik	0	0	0	0.496139	0	0	0	0.721832	0	1.50423	0	0	0	0	0	0
A430093F15Rik	2.7246	2.41848	3.21724	1.48842	1.80916	0.904275	2.13983	2.88733	6.78986	7.52116	12.6269	11.9877	0	5.52324	20.9737	16.0997
A430105I19Rik	0	1.61232	0.804309	2.4807	1.80916	3.6171	0	0.721832	0	4.5127	0	0	1.06937	0	0	0
A4galt	3.6328	1.61232	0.804309	0	0	1.80855	2.8531	2.1655	6.78986	4.5127	2.10449	3.99589	7.4856	5.52324	1.39825	3.44993
A530013C23Rik	8.1738	9.67394	5.63016	5.95367	6.33206	8.13847	2.13983	10.8275	4.52657	6.01693	2.10449	10.6557	1.06937	3.31395	5.593	10.3498
A530032D15Rik	4.541	4.03081	4.02155	7.93822	10.855	6.32992	7.13275	6.49649	11.3164	102.288	460.883	338.319	10.6937	122.616	515.954	326.593
A530054K11Rik	484.979	514.331	460.065	455.456	433.294	577.832	517.125	529.825	155.035	151.927	260.957	293.032	189.279	234.185	246.092	296.694
A530064D06Rik	100.81	102.382	61.1275	93.2741	118.5	102.183	54.2089	90.229	74.6885	49.6397	48.4033	368.954	74.856	57.4417	40.5492	374.892
A530072M11Rik	11.8066	8.86778	14.4776	16.8687	9.0458	9.94702	13.5522	20.9331	7.9215	4.5127	27.3584	17.3155	6.41623	8.83719	22.372	13.7997
A530088E08Rik	5.4492	5.64313	9.65171	6.94595	7.23664	7.2342	14.9788	5.77465	3.39493	0	8.41796	7.99179	0	1.10465	6.99125	5.74988
A530099J19Rik	2.7246	0	0	1.48842	0	3.6171	0	0	9.05315	0	6.31347	2.66393	6.41623	1.10465	4.19475	10.3498
A630001G21Rik	505.867	590.916	446.392	484.232	490.282	554.321	443.657	564.472	926.816	2000.63	4509.92	2200.41	793.474	2170.63	3723.54	2440.25
A630007B06Rik	430.487	409.53	279.9	367.143	397.11	434.956	326.68	404.948	396.075	527.986	521.914	468.852	457.691	493.778	587.265	463.44
A630012P03Rik	0	0	0	0	0	0.904275	0	0	0	0	33.6719	115.881	0	1.10465	37.7527	105.798
A630020A06	6.3574	0	0.804309	0	0.90458	0.904275	0	0	4.52657	3.00846	0	1.33196	2.13874	0	0	2.29995
A630033H20Rik	967.233	1112.5	847.742	737.759	969.709	1238.86	861.637	855.371	844.206	955.187	1222.71	544.774	1027.67	1152.15	943.818	455.391
A630066F11Rik	49.0428	47.5635	31.3681	27.7838	47.0381	47.9266	33.5239	36.0916	32.8177	15.0423	14.7314	15.9836	34.2199	17.6744	13.9825	11.4998
A630072M18Rik	96.2692	92.7086	119.842	120.066	113.977	75.9591	105.565	112.606	144.85	1781.01	4467.83	701.945	116.562	1617.21	4229.7	714.135
A630077J23Rik	0	0.806161	0	0	0	0	0	0	0	0	0	0	0	0	0	0
A630089N07Rik	19.0722	20.154	27.3465	28.7761	18.9962	24.4154	24.2514	37.5353	20.3696	12.0339	2.10449	1.33196	13.9018	19.8837	4.19475	6.89986
A730008H23Rik	0.9082	1.61232	0.804309	0.496139	0.90458	2.71282	0	0.721832	0	0	0	0	0	0	0	0
A730017L22Rik	68.115	98.3517	80.4309	84.3436	95.8854	89.5232	79.8868	101.056	80.3467	36.1016	10.5225	35.9631	97.3128	39.7673	11.186	44.8491
A730046J19Rik	0	0.806161	2.41293	0	0	0.904275	0	0	0	1.50423	0	0	1.06937	1.10465	0	0
A730085K08Rik	0	0	0	0	0	0.904275	0	0	0	0	0	0	0	0	0	0
A730090N16Rik	2.7246	0	1.60862	1.48842	2.71374	1.80855	2.13983	0.721832	1.13164	1.50423	8.41796	2.66393	1.06937	3.31395	4.19475	0
A730098P11Rik	213.427	191.866	200.273	170.672	176.393	185.376	169.046	182.623	237.645	293.325	401.958	250.409	241.678	279.476	345.368	221.945
A830009L08Rik	0	0	0	0.496139	0.90458	0	0	0	0	0	0	0	1.06937	1.10465	0	0
A830010M20Rik	84.4626	116.087	68.3663	72.4363	65.1297	101.279	88.4461	95.2818	90.5315	43.6227	27.3584	37.295	115.492	40.872	26.5667	54.0489
A830019L24Rik	0	0	0	0	0	0	0	0	0	0	0	1.33196	0	0	0	0
A830052D11Rik	1.8164	1.61232	0	0.992278	0.90458	2.71282	0.713275	0.721832	0	0	2.10449	0	2.13874	1.10465	1.39825	0
A830080D01Rik	183.456	235.399	166.492	195.975	139.305	246.867	176.892	225.212	181.063	284.3	399.853	301.024	207.458	375.58	460.024	289.794
A830082K12Rik	0	0	0	0	0	0	0	0	1.13164	0	0	0	0	0	0	0
A830082N09Rik	18.164	20.9602	15.2819	16.3726	22.6145	21.7026	16.4053	23.0986	4.52657	9.02539	10.5225	9.32375	2.13874	17.6744	4.19475	8.04983
A930001C03Rik	0	0.806161	0	0	0	0	0.713275	0	0	0	0	0	0	0	0	0
A930003A15Rik	0	0	0	0	0	0	0	0	0	0	2.10449	5.32786	0	3.31395	0	2.29995
A930004D18Rik	0.9082	0.806161	2.41293	0.496139	0	0.904275	2.13983	0	0	0	0	1.33196	0	0	1.39825	0
A930005H10Rik	49.951	41.9204	45.0413	43.1641	46.1336	44.3095	48.5027	40.4226	56.5822	31.5889	52.6123	23.9754	38.4974	45.2906	30.7615	21.8495
A930006K02Rik	12.7148	14.5109	14.4776	8.9305	9.0458	18.0855	8.5593	15.1585	14.7114	12.0339	10.5225	7.99179	5.34686	8.83719	12.5842	6.89986
A930007I19Rik	11.8066	18.5417	4.82586	6.44981	7.23664	9.94702	7.13275	12.993	2.26329	3.00846	6.31347	2.66393	1.06937	1.10465	0	10.3498
A930011G23Rik	0	4.03081	4.82586	3.96911	0.90458	0	0	4.33099	2.26329	1.50423	21.0449	6.65982	1.06937	6.62789	13.9825	13.7997
A930013F10Rik	52.6756	65.2991	34.5853	44.1564	47.9427	58.7779	44.2231	52.6937	11.3164	45.127	124.165	81.2499	24.5955	50.8138	60.1247	120.748
A930015D03Rik	5.4492	5.64313	6.43447	7.44209	7.23664	3.6171	4.27965	5.77465	4.52657	40.6143	42.0898	29.3032	5.34686	28.7209	37.7527	42.5491
A930016O22Rik	0	0	0.804309	0	0	0	0	1.44366	2.26329	0	0	2.66393	1.06937	1.10465	0	0
A930018P22Rik	0	0	0	0	0	0	0.713275	0	0	0	0	0	0	0	0	0
A930024E05Rik	12.7148	16.9294	14.4776	11.4112	9.95038	11.7556	12.839	15.1585	2.26329	4.5127	0	2.66393	3.20812	1.10465	0	1.14998
A930041C12Rik	0	0	0.804309	0	0	0	0	0	0	0	0	1.33196	0	0	0	0
AA388235	63.574	54.819	59.5189	58.0483	51.561	41.5966	62.055	72.905	54.3189	42.1185	23.1494	3.99589	50.2605	37.558	12.5842	4.5999
AA414768	72.656	94.3209	208.316	199.944	97.6946	85.9061	190.445	207.888	84.8732	79.7243	183.091	113.217	59.8848	69.5929	137.028	98.898
AA415398	35.4198	50.7882	46.6499	42.668	46.1336	56.9693	48.5027	49.8064	18.1063	4.5127	12.6269	9.32375	11.7631	12.1511	2.7965	5.74988
AA465934	6.3574	8.86778	9.65171	4.46525	10.855	3.6171	4.27965	5.05282	2.26329	4.5127	4.20898	1.33196	0	2.2093	4.19475	0
AA467197	15.4394	54.819	64.3447	44.6525	9.0458	32.5539	67.0479	39.7008	84.8732	3688.38	29660.7	16124.8	44.9136	3772.37	22583.1	14776
AA474331	54.492	58.8498	43.4327	47.6293	45.229	63.2992	52.0691	52.6937	32.8177	19.555	6.31347	9.32375	42.7749	22.093	8.3895	10.3498
AA543186	0.9082	5.64313	5.63016	5.45753	2.71374	1.80855	2.8531	1.44366	0	0	0	2.66393	4.27749	2.2093	0	1.14998
AA986860	19.0722	16.9294	11.2603	10.9151	14.4733	8.13847	17.8319	7.21832	12.4481	1.50423	8.41796	15.9836	10.6937	4.41859	6.99125	8.04983
AA987161	484.071	536.903	502.693	417.253	432.389	594.109	509.992	490.846	162.957	261.736	328.301	368.954	192.487	288.313	264.269	305.894
AB124611	1921.75	1707.45	1815.33	1757.32	1830.87	1671.1	1830.98	1711.46	2112.78	2827.96	9737.48	12946.7	2018.97	2750.57	9926.17	13325.9
AF251705	6035.9	5497.21	6142.51	7994.29	5870.72	5796.4	5918.76	7774.13	5397.94	4595.43	3381.92	1006.97	5214.26	4984.17	3410.33	999.329
AF357399	5.4492	4.03081	4.02155	3.47297	2.71374	3.6171	2.13983	2.1655	0	3.00846	2.10449	0	1.06937	0	4.19475	3.44993
AF529169	0.9082	4.03081	2.41293	0.992278	3.61832	2.71282	4.99293	0	1.13164	0	0	0	3.20812	0	0	0
AI118078	0	0	0	0.496139	0	0	0	0	1.13164	9.02539	10.5225	9.32375	0	5.52324	11.186	4.5999
AI182371	7.2656	3.22465	5.63016	4.96139	4.5229	1.80855	5.7062	3.60916	1.13164	0	2.10449	0	6.41623	3.31395	2.7965	2.29995
AI314180	2086.14	2037.98	2670.31	2352.2	2193.61	1978.55	2727.56	2470.83	2304.03	1911.88	3676.55	3574.99	2555.8	2078.95	3710.95	3521.23
AI316807	299.706	298.28	297.594	266.923	276.801	313.783	296.009	259.859	274.989	278.283	231.494	166.496	283.383	252.965	201.348	136.847
AI317395	7.2656	1.61232	0.804309	0	5.42748	5.42565	0.713275	0.721832	2.26329	9.02539	0	0	2.13874	2.2093	0	0
AI413582	622.117	558.67	559.799	751.651	650.393	544.373	468.622	630.159	605.429	479.85	665.019	924.384	542.171	434.127	557.902	1152.28
AI427809	3.6328	7.25545	7.23878	10.4189	5.42748	3.6171	4.99293	9.38381	5.65822	4.5127	0	1.33196	10.6937	3.31395	0	2.29995
AI429214	19.0722	20.9602	19.3034	10.4189	18.0916	20.7983	21.3983	14.4366	4.52657	3.00846	18.9404	23.9754	6.41623	5.52324	15.3807	10.3498
AI450353	14.5312	14.5109	8.8474	9.92278	8.14122	9.04275	10.6991	13.7148	2.26329	3.00846	0	7.99179	1.06937	1.10465	1.39825	8.04983
AI462493	304.247	258.778	347.462	312.568	303.939	271.282	317.408	295.229	217.276	120.339	90.4931	171.823	233.123	112.674	74.1072	193.196
AI464131	20.8886	55.6251	104.56	52.0946	12.6641	51.5437	125.536	35.3698	5.65822	10.5296	12.6269	2.66393	9.62435	7.73254	12.5842	4.5999
AI467606	494.969	377.284	349.07	353.251	444.149	408.732	344.512	365.247	115.428	27.0762	56.8213	169.16	146.504	20.9883	34.9562	140.297
AI480653	512.225	547.384	751.225	555.18	573.503	533.522	799.582	511.057	539.794	410.655	153.628	65.2663	471.593	355.697	152.409	91.9981
AI504432	546.736	666.695	213.946	201.929	603.355	677.302	246.793	250.476	555.637	4912.82	10989.7	6309.52	449.136	6189.35	9629.74	5818.88
AI506816	2.7246	3.22465	4.02155	1.98456	0.90458	3.6171	2.13983	5.05282	4.52657	1.50423	0	0	7.4856	5.52324	1.39825	1.14998
AI593442	0	0	0	0	0	0.904275	0	0	0	1.50423	0	0	0	0	0	0
AI597468	106.259	99.1579	69.9749	42.1718	103.122	99.4702	61.3417	48.3627	81.4783	33.0931	58.9257	106.557	94.1047	41.9766	64.3195	82.7983
AI597479	374.178	487.728	418.241	406.338	330.172	495.543	404.427	456.92	226.329	200.063	359.868	402.253	220.291	178.953	341.173	378.342
AI606473	6.3574	1.61232	0.804309	0.496139	3.61832	0	0	0.721832	2.26329	0	2.10449	0	2.13874	0	0	0
AI607873	8038.48	7269.96	5731.51	7886.13	7506.2	7910.6	6492.23	8287.35	33605.3	48103.8	48851.5	28646.6	29764.9	54455.9	52385.4	27035.9
AI661453	19.9804	20.154	12.8689	5.45753	26.2328	16.2769	11.4124	8.66198	14.7114	0	0	1.33196	18.1793	4.41859	0	0
AI662270	1455.84	1692.13	1707.55	1489.91	1366.82	1800.41	1630.55	1610.41	1588.83	2197.68	4920.3	3279.3	1503.54	2621.33	3744.51	2818.59
AI836003	0	0	0	0	0	0	0	0	0	0	0	1.33196	0	0	0	0
AI837181	683.875	540.934	723.878	754.131	750.801	550.703	679.751	661.198	528.477	1108.62	2430.69	2284.32	557.143	937.847	2516.85	2324.1
AI846148	212.519	236.205	191.426	192.998	198.103	227.877	181.885	200.669	242.172	242.181	378.808	265.061	230.984	218.72	343.969	307.044
AI847159	0	0	0.804309	1.48842	0.90458	1.80855	0	0.721832	2.26329	0	0	0	0	0	0	0
AI848285	1.8164	0	0	0	0	0	0	0	0	0	0	0	0	0	1.39825	0
AI854517	0.9082	0	0.804309	12.8996	0.90458	0.904275	0.713275	3.60916	6.78986	69.1947	441.943	166.496	10.6937	89.4765	440.449	141.447
AI854703	0.9082	0.806161	0.804309	0.992278	0.90458	0	1.42655	2.1655	1.13164	0	0	1.33196	1.06937	0	0	0
AI987944	308.788	378.09	349.07	322.987	279.515	426.818	390.162	334.93	172.01	156.44	303.047	319.672	233.123	227.558	285.243	252.995
AK010878	60.8494	106.413	99.7343	102.205	63.3206	76.8634	104.138	88.7853	47.529	55.6566	170.464	194.467	45.983	78.43	149.613	148.347
AK129341	0.9082	0.806161	1.60862	0	0	1.80855	0	0	0	0	0	1.33196	1.06937	0	1.39825	0
AU019823	514.041	603.815	501.889	445.533	484.855	579.64	486.454	472.8	397.207	755.125	949.125	697.95	419.194	764.417	913.057	585.338
AU019990	0.9082	0	0	0	0	0	0	0	0	0	0	0	0	0	0	0
AU021063	0	0.806161	0	0.992278	0	0	0	0	0	0	0	0	0	1.10465	0	0
AU022252	98.9938	84.6469	139.146	112.624	104.931	81.3847	113.411	96.0036	67.8986	49.6397	111.538	131.865	86.6191	33.1395	107.665	127.647
AU022793	77.197	58.8498	41.8241	80.3745	61.5114	41.5966	35.6638	85.898	66.767	12.0339	8.41796	2.66393	65.2317	23.1976	2.7965	5.74988
AU023871	0.9082	0	0	0	0	0	0.713275	0	0	0	0	1.33196	0	0	1.39825	0
AU040320	920.915	785.201	818.787	933.734	948.904	751.452	816.7	869.086	1034.32	636.29	542.959	1221.41	1018.04	671.626	711.709	1244.27
AU040972	2.7246	0	0.804309	0.992278	0.90458	1.80855	0.713275	0	2.26329	1.50423	0	0	0	2.2093	0	1.14998
AU041133	41.7772	48.3697	46.6499	38.2027	40.7061	56.065	49.9293	58.4684	31.686	15.0423	42.0898	42.6229	22.4568	28.7209	29.3632	33.3493
AV039307	1.8164	0.806161	0	1.98456	1.80916	2.71282	2.8531	0	1.13164	1.50423	2.10449	0	2.13874	1.10465	0	0
AV051173	7.2656	7.25545	6.43447	8.43436	13.5687	3.6171	9.98585	10.8275	4.52657	10.5296	16.8359	11.9877	6.41623	1.10465	4.19475	14.9497
AW011738	19.0722	13.7047	11.2603	9.42664	13.5687	13.5641	13.5522	12.2711	26.0278	78.2201	252.539	426.229	17.1099	72.9068	297.827	478.39
AW046200	5.4492	12.0924	5.63016	7.44209	11.7595	1.80855	6.41948	6.49649	3.39493	18.0508	103.12	37.295	6.41623	26.5116	53.1335	26.4495
AW112010	65.3904	74.1668	102.952	124.531	58.7977	75.0548	94.1523	103.222	113.164	5478.41	46850.2	48266.4	89.8272	5759.64	39325.8	42783.7
AW146154	69.0232	65.2991	86.8654	81.3668	67.8435	99.4702	116.264	90.9508	26.0278	12.0339	18.9404	29.3032	27.8037	8.83719	9.78775	29.8994
AW209491	155.302	234.593	212.338	191.014	110.359	236.92	228.248	202.835	64.5037	70.6989	111.538	89.2416	97.3128	103.837	97.8775	75.8984
AW549542	0	0	0	0	0	0	0	0	1.13164	0	0	0	0	0	2.7965	0
AW549877	2333.17	3357.66	2054.21	2377	2233.41	3240.02	2346.68	2757.4	2046.01	2823.44	3064.14	3078.17	2256.37	3153.77	2751.75	3171.63
AW554918	282.45	278.126	216.359	202.921	233.382	281.229	225.395	197.782	262.541	222.626	189.404	376.946	264.135	283.895	209.737	413.991
AY074887	0.9082	0	0	0.992278	0	0.904275	0.713275	0.721832	2.26329	0	0	2.66393	1.06937	0	0	4.5999
AY358078	43.5936	36.2773	32.1724	35.2259	32.5649	29.8411	29.2443	33.2043	33.9493	49.6397	29.4629	46.6188	36.3586	40.872	47.5405	27.5994
Aaas	324.227	294.249	346.657	328.444	309.366	295.698	336.666	305.335	323.65	290.317	77.8662	114.549	343.268	281.685	78.302	117.298
Aacs	599.412	550.608	715.031	729.821	625.064	491.021	723.974	729.05	605.429	577.625	435.63	538.114	575.322	486.045	469.812	568.088
Aaed1	451.375	380.508	266.226	330.925	451.385	377.987	270.331	326.99	461.71	345.973	92.5976	53.2786	421.332	311.511	79.7002	77.0484
Aagab	1647.48	1395.47	1416.39	1583.18	1521.5	1425.14	1334.54	1529.56	1423.61	729.553	378.808	1158.81	1502.47	719.126	408.289	1084.43
Aak1	1583.9	1343.06	1353.65	1278.55	1542.31	1270.51	1436.54	1395.3	1542.43	901.035	673.437	829.814	1525.99	905.812	693.532	931.481
Aamdc	106.259	102.382	112.603	105.678	106.74	122.077	105.565	107.553	104.111	94.7666	75.7617	30.6352	104.798	119.302	74.1072	17.2496
Aamp	2532.06	2366.89	3034.66	2974.85	2528.3	2378.24	2894.47	2838.24	2625.41	2784.33	2775.82	3103.48	2601.78	2614.7	2660.87	3060.09
Aanat	0	0.806161	0	0	0	0	0	0	0	0	0	0	0	0	0	0
Aar2	759.255	896.451	831.656	724.859	740.851	904.275	801.008	704.508	598.639	1173.3	1431.05	1113.52	556.073	1062.67	1444.39	1085.58
Aars	1774.62	2187.92	2691.22	1674.47	1699.71	2338.45	2564.22	1674.65	2058.46	4226.89	6208.25	4576.63	1841.46	4038.59	7022.01	4496.41
Aars2	143.496	113.669	144.776	170.176	131.164	111.226	166.193	160.969	158.43	54.1524	39.9853	87.9097	149.712	48.6045	27.965	123.047
Aarsd1	302.431	267.646	310.463	285.28	289.465	250.484	270.331	269.965	277.253	294.83	252.539	97.2334	272.69	284.999	274.057	123.047
Aasdh	86.279	113.669	135.928	135.942	99.5038	107.609	128.39	174.683	102.98	36.1016	44.1943	69.2622	91.966	20.9883	32.1597	65.5486
Aasdhppt	234.316	309.566	357.918	273.373	257.805	340.007	345.939	287.289	228.592	157.944	145.21	155.84	261.996	208.779	102.072	117.298
Aatf	343.3	362.773	489.824	425.191	326.553	417.775	493.587	428.046	382.495	278.283	256.748	247.745	334.713	330.29	297.827	307.044
Aatk	381.444	366.803	256.575	303.637	392.588	292.985	256.066	282.958	321.387	81.2285	12.6269	26.6393	331.505	94.9998	19.5755	21.8495
Abat	0	0	0	0	0	0	0	0	0	0	0	1.33196	0	0	0	0
Abca1	5955.07	4940.16	3052.35	5087.91	6048.92	4473.45	3601.33	5237.61	6946.03	11397.6	1763.56	1631.66	6924.18	10588.1	1901.62	1728.41
Abca13	9.082	9.67394	8.8474	4.46525	14.4733	13.5641	7.84603	15.1585	15.843	13.5381	10.5225	17.3155	16.0406	20.9883	18.1772	14.9497
Abca14	0	0	0	0	0	1.80855	1.42655	0	0	0	0	0	1.06937	0	0	0
Abca17	0.9082	0.806161	0.804309	3.47297	0	1.80855	0.713275	0	0	1.50423	8.41796	21.3114	1.06937	1.10465	5.593	26.4495
Abca2	1636.58	1412.39	1462.23	2153.74	1621.01	1365.46	1582.76	2094.76	1695.2	1629.08	582.944	207.787	1672.5	1420.58	829.162	224.245
Abca3	2473.94	2036.36	1849.91	1829.76	2353.72	1903.5	1855.94	1730.95	2614.1	2089.38	1226.92	1884.73	2596.43	1816.04	1462.57	2089.51
Abca5	44.5018	63.6868	31.3681	18.8533	41.6107	63.2992	39.9434	21.655	49.7923	48.1354	31.5674	11.9877	56.6767	54.1278	13.9825	12.6497
Abca6	27.246	27.4095	5.63016	2.4807	30.7557	26.224	7.84603	1.44366	33.9493	21.0593	2.10449	0	36.3586	33.1395	8.3895	0
Abca7	1167.95	841.633	710.205	785.388	1163.29	784.006	796.729	835.881	1357.97	932.624	721.84	2047.23	1390.18	830.696	883.694	2326.4
Abca8a	3.6328	1.61232	0	0	0	0	0	0	1.13164	0	0	0	5.34686	0	0	0
Abca8b	17.2558	18.5417	9.65171	3.96911	17.187	23.5111	7.84603	8.66198	26.0278	51.1439	25.2539	18.6475	23.5262	55.2324	16.779	19.5496
Abca9	2127.91	1687.3	900.022	782.907	2274.11	1632.22	982.893	802.677	2388.9	2196.18	951.23	94.5695	2489.5	2084.47	1010.93	90.8481
Abcb10	442.293	389.376	411.002	353.747	461.336	427.722	395.155	346.479	450.394	338.452	627.138	324.999	434.165	267.325	700.523	292.094
Abcb11	0	1.61232	4.82586	2.97683	0.90458	0.904275	4.99293	6.49649	2.26329	6.01693	23.1494	25.3073	0	4.41859	15.3807	14.9497
Abcb1a	97.1774	370.834	284.725	49.1178	85.9351	344.529	293.156	57.0247	102.98	82.7328	136.792	101.229	80.2029	154.651	83.895	83.9483
Abcb1b	1651.11	1412.39	949.889	603.305	1604.72	1488.44	927.258	620.775	2242.92	2958.82	2771.61	1090.88	2068.16	3253.19	2877.6	1063.73
Abcb4	1801.87	1447.87	1030.32	537.815	1743.12	1547.21	1025.69	537.043	1862.68	1648.64	648.183	41.2909	1835.04	1567.5	706.116	59.7988
Abcb5	0	0	0	0	0	0	0	0	0	0	2.10449	0	0	0	0	0
Abcb6	290.624	303.117	288.747	274.861	330.172	301.124	291.73	264.19	336.098	297.838	153.628	185.143	311.187	255.174	188.764	174.796
Abcb7	2006.21	1754.21	1373.76	1292.44	2058.82	1887.22	1348.8	1364.98	2142.2	1946.48	1283.74	736.577	2448.86	2352.9	1104.62	653.186
Abcb8	733.826	611.07	718.248	923.315	739.042	610.386	714.702	925.388	626.93	550.549	174.673	226.434	639.484	481.627	258.676	282.894
Abcb9	25.4296	24.991	25.7379	27.7838	26.2328	25.3197	22.1115	17.324	16.9746	12.0339	2.10449	9.32375	26.7343	9.94184	1.39825	8.04983
Abcc1	4878.85	4641.07	3685.35	3342.49	4972.47	4705.85	3819.59	3409.93	6054.29	8283.81	6555.49	3401.84	5904	8144.57	7765.88	3495.93
Abcc10	148.037	132.21	112.603	111.135	122.118	105.8	116.264	127.042	168.615	99.2793	39.9853	74.59	157.198	86.1626	25.1685	79.3484
Abcc12	0	0	0	0.496139	0	0	0	0	0	0	0	1.33196	0	0	1.39825	0
Abcc2	4.541	2.41848	1.60862	0	4.5229	2.71282	2.13983	2.1655	12.4481	10.5296	0	0	12.8325	11.0465	1.39825	0
Abcc3	3960.66	3447.15	2953.42	2337.81	4043.47	3330.44	3144.83	2214.58	4264.03	4111.07	2089.76	251.741	4264.65	3744.76	2932.13	330.043
Abcc4	636.648	532.873	499.476	539.303	587.977	563.363	575.613	495.898	598.639	607.71	984.902	1024.28	580.669	579.94	1146.56	965.98
Abcc5	1918.12	1719.54	971.606	1671.99	2019.93	1593.33	1021.41	2044.95	2165.97	1778	1746.73	3705.53	2236.06	1828.19	1672.31	4375.66
Abcc9	0	0	0.804309	0	0	0	0.713275	0	0	0	0	0	0	0	0	0
Abcd1	2533.88	1908.99	1956.08	2441.5	2621.47	1907.12	1967.21	2216.02	2817.79	2298.47	755.512	961.679	2752.56	2055.75	900.473	992.429
Abcd2	1108.91	1121.37	1468.67	2153.74	1088.21	1153.85	1557.08	2166.94	938.132	391.1	39.9853	10.6557	1055.47	451.801	34.9562	10.3498
Abcd3	1012.64	1066.55	1120.4	1191.73	1024.89	1145.72	1171.91	1227.11	1199.54	1204.89	599.78	463.524	1146.37	1226.16	566.291	423.191
Abcd4	270.644	235.399	164.883	203.417	266.851	206.175	161.913	194.895	185.589	136.885	101.016	102.561	220.291	193.313	132.834	67.8486
Abce1	1887.24	2447.51	3639.5	2748.61	1992.79	2661.28	3639.84	2923.42	2371.92	3219.06	2786.35	1510.45	2476.66	3935.86	2593.75	1437.47
Abcf1	2117.92	2103.28	2541.62	2692.55	2205.37	1894.46	2781.77	2541.57	2116.17	2360.14	2849.48	3207.37	2139.81	2110.98	3371.18	3387.83
Abcf2	1091.66	1143.94	1368.93	1243.82	1021.27	1202.69	1284.61	1179.47	1092.04	973.238	789.184	1402.56	1108.94	1051.63	834.755	1298.32
Abcf3	918.19	993.191	1512.1	1129.71	892.82	976.617	1520.7	1170.81	890.603	726.544	650.288	799.179	885.44	714.708	689.337	850.982
Abcg1	4205.87	6433.97	10028.9	12809.8	3714.2	5935.66	10142.8	12139.8	2907.19	2782.83	5894.68	18908.6	2964.3	2388.25	6489.28	19488.6
Abcg2	314.237	325.689	246.923	223.263	326.553	318.305	251.073	205	362.126	354.999	223.076	90.5736	391.39	419.766	254.481	110.398
Abcg3	166.201	158.814	86.0611	158.764	194.485	193.515	114.124	153.75	159.562	154.936	82.0751	42.6229	174.308	161.279	97.8775	54.0489
Abcg4	0	0	0.804309	0.992278	0	0	0	1.44366	0	0	2.10449	3.99589	0	1.10465	0	5.74988
Abcg5	0	0	0	0	0	0	0	0.721832	0	0	0	0	0	1.10465	0	0
Abcg8	0	0.806161	8.8474	7.44209	0	0	11.4124	7.21832	0	0	0	0	0	0	0	0
Abhd1	25.4296	36.2773	22.5207	32.7452	25.3282	36.171	27.8177	33.9261	13.5797	7.52116	21.0449	37.295	26.7343	16.5697	5.593	44.8491
Abhd10	168.925	203.153	153.623	210.859	151.065	207.983	145.508	205.722	150.509	201.567	265.166	258.401	158.267	231.976	225.118	221.945
Abhd11	191.63	197.51	238.076	328.444	204.435	194.419	213.983	292.342	195.774	162.457	90.4931	163.832	212.805	154.651	78.302	141.447
Abhd12	14118.9	12144	9554.39	8966.22	14597.2	12041.3	9836.78	8216.61	15237.6	14706.9	9695.39	2637.29	14600.1	14514	11064.3	2540.3
Abhd12b	0	0	0	0	0	0	0	0	0	0	4.20898	5.32786	0	0	1.39825	0
Abhd13	860.974	918.218	924.151	816.149	851.209	962.148	839.525	838.769	706.145	821.311	1136.43	1196.1	633.068	780.986	1057.08	1110.88
Abhd14a	31.787	38.6957	51.4758	52.0946	37.0878	31.6496	41.37	59.1902	44.1341	40.6143	33.6719	15.9836	35.2893	36.4534	34.9562	21.8495
Abhd14b	158.935	158.814	158.449	152.315	190.866	157.344	156.921	158.081	127.876	163.961	122.06	46.6188	174.308	139.186	82.4967	64.3987
Abhd15	487.703	340.2	205.903	126.019	472.191	321.922	216.122	117.659	200.301	25.5719	14.7314	5.32786	227.776	11.0465	11.186	8.04983
Abhd16a	1116.18	970.618	1126.03	1291.45	1041.17	891.615	1129.11	1250.21	1078.46	1997.62	6991.12	4728.48	984.891	1912.15	8253.87	5362.34
Abhd2	603.953	747.312	725.487	541.288	621.446	725.228	751.792	555.811	607.692	537.011	332.51	347.643	597.779	522.499	451.635	353.043
Abhd3	28.1542	41.1142	32.1724	30.2645	34.374	44.3095	31.3841	38.2571	37.3442	36.1016	16.8359	2.66393	27.8037	44.1859	22.372	5.74988
Abhd4	1863.63	1787.26	1792	1926.51	1976.51	1704.56	1791.03	1832.73	1791.39	1555.38	806.02	479.507	1805.1	1555.35	913.057	496.79
Abhd5	856.433	926.279	1001.37	1222.98	876.538	1020.93	848.798	1193.91	820.441	639.299	766.035	661.987	845.873	711.394	731.284	640.537
Abhd6	30.8788	37.8896	39.4112	21.334	23.5191	27.1282	42.0832	16.6021	15.843	15.0423	33.6719	38.627	16.0406	20.9883	44.744	50.599
Abhd8	258.837	186.223	199.469	162.237	300.32	183.568	189.731	133.539	252.356	162.457	39.9853	78.5859	256.649	133.662	43.3457	73.5985
Abi1	7465.41	6621.81	6179.51	5720.98	7773.05	6644.61	6094.94	5804.25	9343.98	17500.2	20657.7	11284.4	9253.27	17909.7	19946	10777.6
Abi2	880.046	874.685	1113.97	1007.16	908.198	917.839	1171.2	1065.42	877.024	648.324	277.793	342.315	958.157	677.15	353.757	279.444
Abi3	1223.35	621.55	953.106	1426.9	1243.8	538.044	909.426	1257.43	1063.74	351.99	18.9404	323.667	1103.59	282.79	37.7527	346.143
Abl1	2106.12	1753.4	1578.05	1750.38	2292.2	1669.29	1746.81	1621.96	1871.74	446.757	448.257	980.326	2033.94	444.069	439.05	1153.43
Abl2	1972.61	2119.4	1339.98	1377.28	1994.6	1936.05	1370.2	1528.12	9156.13	12937.9	6323.99	2151.12	8158.24	12206.4	6500.46	2455.2
Ablim1	2.7246	12.8986	60.3232	38.6988	0	12.6598	50.6425	43.3099	1.13164	3.00846	2.10449	2.66393	2.13874	0	5.593	2.29995
Ablim2	18.164	15.3171	11.2603	6.94595	19.9008	19.894	8.5593	8.66198	35.0809	18.0508	23.1494	73.2581	28.873	20.9883	23.7702	74.7485
Abp1	0	0.806161	1.60862	0	0	0	2.13983	0	0	1.50423	0	0	0	0	0	0
Abr	6669.82	6583.92	6610.62	8811.43	6657.71	6035.13	6894.52	8468.53	7863.79	7931.82	9484.94	10321.4	7572.22	7570.16	11342.6	10670.6
Abracl	764.705	764.241	814.765	768.519	708.286	829.22	798.868	749.261	1196.15	2827.96	8110.71	3226.02	1062.96	3458.65	6233.4	2659.9
Abt1	321.503	300.698	308.05	294.707	290.37	313.783	289.59	288.011	157.298	339.956	412.48	346.311	148.643	298.255	409.687	349.593
Abtb1	831.003	874.685	1381	908.927	803.267	827.412	1373.77	853.205	616.746	332.435	58.9257	86.5777	581.738	271.744	50.337	123.047
Abtb2	11.8066	181.386	152.819	60.529	16.2824	177.238	151.928	63.5212	24.8962	3207.02	11370.6	5414.44	17.1099	2671.04	13902.8	5845.33
Acaa1a	1255.13	947.24	971.606	915.377	1210.33	944.967	925.831	929.719	1281.02	1641.12	2523.28	3343.23	1221.22	1362.03	2669.26	3336.08
Acaa1b	0	0.806161	1.60862	0.992278	0.90458	2.71282	0	0	5.65822	3.00846	0	1.33196	3.20812	2.2093	1.39825	0
Acaa2	932.722	808.58	783.397	749.666	941.667	823.794	741.093	761.533	964.16	947.666	761.826	348.975	944.255	924.591	764.842	317.393
Acaca	214.335	227.338	289.551	297.683	229.763	197.132	330.246	290.898	271.594	263.241	151.523	101.229	297.285	227.558	158.002	112.698
Acacb	7.2656	4.03081	2.41293	3.47297	4.5229	4.52137	0.713275	0.721832	2.26329	7.52116	2.10449	7.99179	2.13874	5.52324	5.593	8.04983
Acad10	74.4724	65.2991	54.693	49.6139	75.9847	58.7779	60.6284	54.8592	64.5037	70.6989	42.0898	17.3155	86.6191	56.3371	61.523	12.6497
Acad11	326.952	324.077	384.46	360.693	375.401	368.944	383.742	367.412	359.863	252.711	117.851	122.541	340.06	310.406	99.2757	114.998
Acad12	83.5544	77.3915	89.2783	103.197	114.882	66.9163	86.3063	108.275	72.4252	30.0846	8.41796	19.9795	83.411	34.2441	19.5755	26.4495
Acad8	506.776	470.798	563.821	497.131	500.233	445.808	572.76	522.606	407.392	312.88	258.852	257.069	426.679	296.046	173.383	203.546
Acad9	346.932	362.773	456.848	381.035	386.255	401.498	477.894	397.729	347.414	339.956	340.928	371.618	358.24	300.464	339.775	339.243
Acadl	1181.57	1157.65	1017.45	988.805	1202.19	1223.48	1018.56	921.057	1258.39	1845.69	3095.71	2959.63	1191.28	1835.93	3030.01	2787.54
Acadm	1597.52	1476.89	1668.94	1418.46	1480.8	1502.9	1559.22	1406.85	1606.93	1438.05	637.661	486.167	1598.71	1503.43	609.637	464.59
Acads	785.593	667.502	722.27	810.691	813.217	614.907	683.318	701.621	775.176	514.447	246.225	375.614	694.022	492.673	289.438	416.291
Acadsb	1050.79	1131.85	1007.8	902.973	1041.17	1155.66	1112.71	936.938	1077.32	1233.47	1630.98	1455.84	1065.09	1289.12	1515.7	1232.77
Acadvl	1318.71	1110.08	1200.03	1147.57	1261.89	1166.51	1196.88	1101.52	1308.18	1343.28	1144.84	720.593	1335.65	1443.78	1217.88	643.987
Acan	0	0	0	0.496139	0	0	0.713275	0	0	0	0	0	1.06937	0	0	0
Acap1	17.2558	8.86778	20.1077	36.2182	14.4733	9.94702	6.41948	47.6409	22.6329	33.0931	4.20898	0	18.1793	16.5697	11.186	1.14998
Acap2	3429.36	3549.53	3156.11	3095.91	3720.54	3336.77	3475.79	3460.46	3901.91	6379.45	4122.7	3573.66	4224.02	6568.24	4386.31	3647.72
Acap3	385.985	326.495	385.264	455.952	409.775	283.942	423.686	438.874	347.414	148.919	65.2392	115.881	388.182	113.779	43.3457	105.798
Acat1	795.583	844.051	1196.81	932.741	763.465	894.328	1129.83	942.712	717.462	713.006	648.183	568.749	793.474	889.242	623.619	507.14
Acat2	131.689	133.823	177.752	121.058	135.687	141.067	167.62	117.659	148.245	150.423	113.643	97.2334	124.047	145.814	151.011	127.647
Acat3	0	0	0.804309	0	0	0	0	0	1.13164	0	6.31347	3.99589	0	0	1.39825	2.29995
Acbd3	1169.76	1416.43	1193.59	1436.82	1210.33	1291.3	1206.15	1300.74	1052.43	2123.98	3666.02	3673.56	1167.75	1992.79	3662.02	3648.87
Acbd4	122.607	120.118	96.5171	82.3591	133.878	110.322	121.257	103.222	114.296	67.6904	27.3584	91.9056	125.116	72.9068	48.9387	78.1984
Acbd5	2742.76	2670.01	2488.53	2133.89	2879.28	2762.56	2542.83	2231.18	2978.49	2703.11	1601.52	1096.21	3202.77	3077.55	1350.71	1129.28
Acbd6	413.231	395.019	449.609	382.523	493.9	368.944	433.671	328.433	418.708	464.808	410.376	253.073	418.124	378.894	419.475	266.794
Acbd7	1.8164	0	0	0	0	0	0	0	0	0	0	0	0	0	0	0
Accs	172.558	177.356	139.95	98.2355	167.347	147.397	146.935	122.711	109.769	91.7582	29.4629	14.6516	121.908	68.4882	32.1597	16.0997
Accsl	0	0	0	0	0.90458	0	0	0	0	1.50423	2.10449	5.32786	0	1.10465	8.3895	1.14998
Acd	403.241	348.262	345.853	337.375	391.683	331.869	296.723	313.275	405.128	354.999	153.628	191.803	377.488	279.476	166.392	242.645
Ace	7.2656	6.44929	3.21724	3.96911	18.0916	11.7556	7.84603	5.77465	10.1848	6.01693	10.5225	9.32375	12.8325	14.3604	18.1772	6.89986
Ace2	0.9082	0	0	0	1.80916	0	0	0	0	0	0	0	0	0	0	0
Acer1	0.9082	0	0	0	0	0	0	0	0	0	0	0	0	0	0	0
Acer2	10.8984	20.154	14.4776	5.95367	13.5687	15.3727	14.2655	6.49649	32.8177	25.5719	8.41796	10.6557	23.5262	28.7209	2.7965	10.3498
Acer3	2338.62	2037.17	1118.79	1169.4	2335.62	2267.02	1065.63	1198.96	2486.22	1830.65	3912.25	2609.32	2573.98	2266.74	3442.49	2341.35
Ache	0.9082	0	0	1.48842	1.80916	0.904275	1.42655	0.721832	0	1.50423	0	1.33196	0	1.10465	1.39825	0
Acin1	3404.84	2804.64	3073.27	3512.17	3391.27	2534.68	3430.14	3689.28	3864.56	3002.45	4032.2	5421.1	3892.51	2735.11	4561.09	6104.07
Acly	3891.64	3530.18	3772.21	3844.09	4031.71	3476.94	3811.74	3714.55	4110.13	4022.32	2961.02	4135.75	4182.31	3649.76	3397.75	4126.11
Acn9	49.951	42.7266	49.0629	37.7066	59.7023	43.4052	39.2301	33.9261	39.6075	28.5804	14.7314	25.3073	39.5668	30.9302	9.78775	22.9995
Aco1	1833.66	1721.96	2016.4	2497.07	1801.02	1798.6	2059.94	2448.45	1806.1	1463.62	606.093	1000.31	1888.51	1402.9	611.035	968.28
Aco2	2591.1	2148.42	2474.06	3502.74	2453.22	2412.61	2398.74	3416.43	2611.83	2826.45	2908.41	3555.01	2662.74	2948.31	3424.31	3245.23
Acot1	131.689	81.4223	36.1939	23.3185	159.206	73.2463	23.5381	18.7676	158.43	106.8	2.10449	0	155.059	80.6393	18.1772	1.14998
Acot10	331.493	324.077	330.571	353.251	311.175	348.146	319.547	342.148	392.68	895.018	1736.2	956.351	349.685	1048.31	1907.21	876.282
Acot11	237.04	233.787	404.568	480.263	249.664	211.6	399.434	460.529	207.091	157.944	151.523	492.827	237.401	163.488	134.232	484.14
Acot13	467.723	340.2	296.79	384.508	406.156	356.284	295.296	373.909	460.579	428.706	300.942	109.221	470.524	455.115	267.066	100.048
Acot2	370.546	244.267	163.275	164.222	357.309	236.92	165.48	154.472	304.412	139.894	12.6269	10.6557	284.453	101.628	12.5842	5.74988
Acot4	6.3574	4.03081	0	1.98456	3.61832	2.71282	1.42655	0	1.13164	3.00846	0	0	3.20812	4.41859	0	0
Acot5	0	0	0	0	0	0.904275	0	0	0	0	0	0	0	0	0	0
Acot6	5.4492	5.64313	7.23878	2.97683	2.71374	5.42565	4.27965	3.60916	2.26329	0	0	0	2.13874	0	0	0
Acot7	368.729	289.412	321.724	425.191	352.786	331.869	333.1	389.789	486.607	761.142	3621.83	4157.06	455.552	746.742	3877.35	4220.41
Acot8	225.234	189.448	253.357	250.054	210.767	205.27	246.08	243.979	200.301	216.609	216.763	269.057	220.291	187.79	211.136	293.244
Acot9	447.743	445.001	468.108	477.286	432.389	475.649	420.119	500.229	613.351	1328.24	2599.05	1393.24	594.571	1423.89	2507.06	1181.03
Acox1	1917.21	1896.09	2279.41	2510.46	1879.72	1899.88	2363.08	2539.4	1870.61	1612.54	835.483	660.655	1912.04	1621.62	1002.54	685.386
Acox3	2120.65	2053.29	1585.29	1981.58	2138.43	2015.63	1564.93	1996.59	1976.98	1666.69	1167.99	1073.56	2121.63	1665.81	1203.89	1074.08
Acoxl	0	0	0	0	0.90458	0	0	0.721832	1.13164	9.02539	8.41796	27.9713	2.13874	4.41859	12.5842	29.8994
Acp1	421.405	417.592	406.176	339.855	413.393	396.072	408.707	358.75	347.414	410.655	427.212	324.999	358.24	392.15	394.306	290.944
Acp2	5691.69	5412.57	6010.6	6314.86	5522.46	5713.21	5920.9	6391.82	4728.01	3602.64	3175.68	15151.1	5030.32	3899.41	3404.74	14573.6
Acp5	70.8396	74.973	90.0826	140.903	67.8435	90.4275	105.565	131.373	242.172	491.884	597.675	374.282	205.319	467.266	687.939	320.843
Acp6	374.178	313.597	325.745	262.458	336.504	273.091	329.533	265.634	375.706	308.368	50.5078	35.9631	388.182	339.127	100.674	36.7992
Acpl2	32.6952	33.0526	25.7379	21.8301	35.2786	34.3624	32.8107	15.8803	23.7645	19.555	14.7314	2.66393	31.0118	18.779	9.78775	1.14998
Acpp	110.8	114.475	70.7792	151.819	124.832	109.417	69.901	143.645	69.0302	61.6735	124.165	141.188	43.8442	48.6045	169.188	124.197
Acrbp	36.328	50.7882	61.1275	91.7857	29.8511	54.2565	76.3205	119.824	11.3164	12.0339	18.9404	30.6352	16.0406	7.73254	9.78775	35.6493
Acsbg1	3.6328	0.806161	1.60862	0.496139	3.61832	2.71282	0	0	2.26329	3.00846	2.10449	0	3.20812	0	0	0
Acsf2	176.191	155.589	138.341	115.6	173.679	140.163	111.984	92.3945	157.298	117.33	58.9257	7.99179	161.475	120.407	48.9387	14.9497
Acsf3	115.341	140.272	139.95	149.338	109.454	124.79	137.662	165.299	95.058	87.2455	77.8662	147.848	95.1741	77.3254	90.8862	139.147
Acsl1	1285.1	1479.31	1197.62	836.987	1242.89	1471.26	1313.14	855.371	1621.64	5067.76	9931.09	10222.8	1511.02	4939.99	11564.9	10263.5
Acsl3	348.749	283.769	228.424	212.844	337.408	302.932	247.507	186.233	373.442	242.181	61.0302	53.2786	350.754	271.744	41.9475	52.8989
Acsl4	3147.82	4090.46	2707.3	1768.24	3092.76	4245.57	2800.32	1839.95	4499.41	6347.86	5250.7	6027.14	4564.08	7337.08	5337.12	5633.73
Acsl5	3133.29	3024.72	3524.48	3644.14	2916.36	3144.16	3457.96	3563.68	3289.69	4745.85	9463.9	15536	3260.51	4747.78	10681.2	14510.4
Acsl6	0	0	0	0	0	0	0	0	0	0	0	0	0	1.10465	0	0
Acss1	388.71	442.583	507.519	574.529	388.969	427.722	513.558	557.976	344.02	242.181	155.732	408.913	378.558	223.139	134.232	388.692
Acss2	100.81	101.576	65.9534	78.39	109.454	115.747	83.4532	75.7923	138.06	88.7497	54.7168	95.9015	126.186	125.93	65.7177	97.748
Acta1	0	2.41848	0	0	0.90458	1.80855	0.713275	0	0	0	2.10449	0	0	0	0	1.14998
Acta2	39.0526	34.6649	36.1939	70.9479	38.8969	33.4582	28.531	53.4156	59.9771	78.2201	75.7617	62.6023	58.8154	94.9998	124.444	72.4485
Actb	138483	131971	172248	181562	136538	130022	159854	170902	152921	218491	741004	676592	138935	201289	688234	718848
Actg1	453.192	424.847	488.216	399.392	436.007	443.999	459.349	452.589	657.485	854.404	1285.84	1570.39	575.322	852.789	1484.94	1230.47
Actg2	2.7246	4.03081	4.82586	9.92278	2.71374	0.904275	1.42655	7.94015	9.05315	7.52116	2.10449	3.99589	4.27749	8.83719	9.78775	4.5999
Actl10	0	0	0.804309	0	0	0	0	0	0	0	0	0	0	0	0	0
Actl6a	779.236	785.201	915.304	913.888	783.366	840.071	900.867	913.839	811.388	885.993	995.424	903.072	732.52	906.916	896.278	910.781
Actl7b	0	0	0	0	0	0	0	0	0	0	0	0	2.13874	0	0	0
Actl9	0	0	0	1.48842	0	0	0	1.44366	0	0	0	0	0	0	0	0
Actn1	4611.84	5445.62	8056.77	8771.24	4593.46	5130.86	8140.61	8037.6	5347.01	6173.37	13664.5	4267.62	5076.31	5476.85	14824.2	4758.6
Actn3	0	0	0	0.496139	1.80916	0.904275	0.713275	0	0	0	0	0	1.06937	0	0	0
Actn4	6690.71	5556.87	5061.52	6368.94	6710.17	5450.97	5028.59	6028.74	6965.26	6847.27	5158.11	3853.37	6663.25	6186.03	5669.9	4076.67
Actr10	1161.59	1137.49	1200.83	1009.15	1151.53	1246.09	1150.51	995.406	1170.12	1413.98	2344.4	1860.75	1151.71	1594.01	2195.25	1675.52
Actr1a	3102.41	2757.07	3370.06	3537.97	3109.94	2795.11	3119.15	3356.52	2837.03	3100.22	4667.76	6509.31	2863.78	2931.74	5367.88	6439.87
Actr1b	1113.45	1596.2	1626.31	1577.23	1099.97	1517.37	1688.32	1551.94	1441.71	2020.18	1477.35	1033.6	1296.08	1807.2	1680.7	1067.18
Actr2	16787.2	16826.2	18097.8	16081.9	17119.2	18560.2	17475.2	17329	18520.5	25420	55131.3	56440.7	18578.2	27780.8	51422	49039.6
Actr3	10859.3	9488.52	8991.37	9952.05	11550.6	9903.62	8585.7	10499.8	13406.6	17712.3	29391.3	25437.9	13186.4	17347.4	25811.7	22980
Actr3b	6.3574	7.25545	17.6948	25.3031	4.5229	7.2342	17.8319	21.655	5.65822	7.52116	6.31347	1.33196	2.13874	3.31395	1.39825	3.44993
Actr5	280.634	237.818	250.14	212.844	261.423	252.293	259.632	227.377	172.01	93.2624	134.687	199.795	165.753	90.5812	130.037	208.146
Actr6	158.027	201.54	201.077	178.61	163.729	207.983	196.151	216.55	156.167	63.1778	187.3	153.176	187.14	71.8022	171.985	136.847
Actr8	480.438	482.085	559.799	498.124	446.862	515.437	518.551	485.793	544.32	201.567	256.748	415.573	527.2	216.511	243.295	438.141
Actrt3	0.9082	0	0	0	0	0	0	0	0	0	0	0	0	0	0	0
Acvr1	500.418	619.132	572.668	436.106	483.95	604.96	569.194	398.451	531.872	437.732	4867.69	2476.12	569.975	439.65	4994.55	2457.5
Acvr1b	787.41	659.44	846.133	885.112	841.259	563.363	833.106	840.212	770.649	1240.99	557.69	960.347	846.942	1105.75	662.77	1049.93
Acvr1c	0	0	0	0	0	1.80855	0	0	0	0	0	0	0	0	2.7965	2.29995
Acvr2a	447.743	349.874	215.555	190.517	462.24	351.763	210.416	197.06	785.36	1233.47	751.303	499.487	846.942	1374.18	678.151	430.091
Acvr2b	31.787	23.3787	20.1077	25.7992	24.4236	25.3197	28.531	27.4296	37.3442	15.0423	4.20898	2.66393	41.7055	6.62789	2.7965	11.4998
Acvrl1	929.089	636.868	637.817	1092.99	910.007	614.003	596.298	1024.28	927.947	654.341	978.588	3283.29	844.804	631.859	1022.12	3463.73
Acy1	5.4492	13.7047	18.4991	63.0097	6.33206	1.80855	22.1115	46.1972	9.05315	13.5381	4.20898	11.9877	7.4856	9.94184	9.78775	5.74988
Acy3	8.1738	4.03081	3.21724	13.8919	5.42748	7.2342	4.99293	11.5493	13.5797	6.01693	4.20898	3.99589	5.34686	2.2093	6.99125	2.29995
Acyp1	72.656	85.4531	86.8654	110.639	85.0305	76.8634	126.963	103.222	78.0834	76.7158	77.8662	25.3073	68.4398	112.674	75.5055	22.9995
Acyp2	22.705	24.991	24.9336	15.3803	18.9962	24.4154	23.5381	15.1585	27.1594	28.5804	58.9257	81.2499	27.8037	32.0348	46.1422	62.0987
Ada	60.8494	70.9422	57.9103	54.0792	59.7023	64.2035	55.6355	34.6479	63.372	73.7074	113.643	81.2499	52.3992	65.1743	113.258	88.5482
Adad1	0.9082	0	0	0	0	0	0	0	0	0	0	0	0	0	0	0
Adal	156.21	183.805	217.968	211.851	178.202	217.026	230.388	240.37	112.033	51.1439	54.7168	90.5736	134.741	83.9533	47.5405	96.598
Adam10	5860.62	6321.92	7980.36	7638.56	6059.78	6674.45	8323.92	8068.64	5994.31	5947.73	3743.89	1719.57	6216.26	6480.97	3950.05	1615.72
Adam11	0	0	0.804309	0.992278	0	0	0.713275	0.721832	0	0	0	1.33196	0	2.2093	0	0
Adam12	0.9082	0	0	1.48842	0	0	1.42655	0	0	1.50423	0	0	0	1.10465	2.7965	8.04983
Adam15	5830.65	4735.39	5068.76	7398.43	6267.83	4798.99	5036.44	6881.22	6104.08	5901.1	4852.96	2890.36	5999.18	5270.28	5686.68	3101.49
Adam17	10633.2	9790.83	9276.9	11696.5	10550.1	9983.19	9214.09	11706.7	11595.9	15632	17658.8	13167.8	11521.4	15772.2	18830.2	12502.5
Adam18	0	0	0	0	0	0	0	0	0	0	0	1.33196	0	0	0	0
Adam19	587.606	356.323	551.756	544.761	635.919	323.73	603.431	581.796	613.351	126.356	96.8066	504.815	677.982	122.616	160.799	534.739
Adam1a	22.705	32.2465	20.912	20.3417	25.3282	23.5111	38.5169	24.5423	11.3164	21.0593	25.2539	19.9795	8.55497	19.8837	30.7615	27.5994
Adam21	0.9082	0.806161	0.804309	0.496139	1.80916	0	3.56638	0.721832	3.39493	0	4.20898	0	1.06937	0	1.39825	2.29995
Adam22	133.505	140.272	67.562	53.583	144.733	119.364	58.4886	53.4156	152.772	142.902	21.0449	6.65982	179.654	138.081	30.7615	3.44993
Adam23	0	0.806161	0.804309	1.48842	1.80916	0.904275	1.42655	1.44366	2.26329	1.50423	0	0	1.06937	2.2093	0	1.14998
Adam3	0.9082	0	0	0.496139	2.71374	0.904275	0.713275	0	2.26329	0	2.10449	13.3196	2.13874	3.31395	2.7965	9.19981
Adam30	0	0	0	0	0	0	0	0	4.52657	0	2.10449	0	4.27749	1.10465	0	0
Adam32	2.7246	4.83697	0	2.97683	2.71374	3.6171	4.27965	2.88733	5.65822	7.52116	2.10449	7.99179	2.13874	7.73254	1.39825	2.29995
Adam33	44.5018	33.8588	21.7164	38.6988	35.2786	28.0325	24.2514	49.8064	43.0024	34.5973	10.5225	15.9836	36.3586	24.3023	8.3895	22.9995
Adam4	4.541	0.806161	6.43447	6.44981	1.80916	5.42565	3.56638	7.94015	5.65822	4.5127	2.10449	3.99589	5.34686	2.2093	5.593	2.29995
Adam5	0	0	0.804309	0	0	0	0	0	0	0	0	1.33196	0	1.10465	0	0
Adam8	28117.9	29001.7	32676.7	29559.5	27701.8	29738	32915.5	29260.9	26993.1	24580.7	13531.9	9523.55	26056.3	24624.8	16391.7	10325.6
Adam9	6640.76	8661.4	10643.4	8269.15	6558.2	8628.59	11108.5	8246.93	10016.2	16277.3	16518.1	12232.8	8979.51	16141.1	17932.5	11679.2
Adamts1	5.4492	4.03081	3.21724	5.95367	6.33206	0.904275	5.7062	5.77465	12.4481	10.5296	8.41796	1.33196	9.62435	9.94184	6.99125	2.29995
Adamts10	506.776	415.173	339.419	642.004	530.084	319.209	447.937	739.878	513.766	275.274	77.8662	119.877	526.131	273.953	92.2845	133.397
Adamts12	0	0	0.804309	1.98456	0.90458	0	1.42655	0	1.13164	0	0	0	1.06937	1.10465	2.7965	0
Adamts13	0.9082	0.806161	0.804309	0.992278	0	0	0.713275	1.44366	2.26329	1.50423	2.10449	1.33196	1.06937	1.10465	1.39825	2.29995
Adamts14	0.9082	3.22465	0	0.496139	1.80916	0	0.713275	0.721832	2.26329	4.5127	4.20898	3.99589	1.06937	4.41859	4.19475	10.3498
Adamts15	0	0	0	0	0	0	0	0	1.13164	0	0	0	0	0	0	0
Adamts17	0	0.806161	0	0.496139	0.90458	0	0	0.721832	0	0	0	0	1.06937	0	0	0
Adamts2	6.3574	3.22465	5.63016	9.42664	5.42748	6.32992	3.56638	10.1056	10.1848	12.0339	12.6269	11.9877	11.7631	14.3604	19.5755	24.1495
Adamts3	0	1.61232	0	0	0	0	0	0	1.13164	3.00846	10.5225	2.66393	0	1.10465	5.593	4.5999
Adamts4	0	1.61232	2.41293	0.992278	0.90458	1.80855	2.13983	1.44366	4.52657	552.053	338.823	82.5818	7.4856	491.569	423.67	60.9487
Adamts5	1.8164	0.806161	1.60862	2.97683	1.80916	0.904275	0	1.44366	1.13164	1.50423	2.10449	2.66393	1.06937	0	2.7965	2.29995
Adamts6	16.3476	24.1848	16.0862	13.3958	14.4733	22.6069	13.5522	12.2711	19.2379	12.0339	141.001	170.492	18.1793	23.1976	125.842	170.196
Adamts7	2.7246	1.61232	1.60862	1.98456	0.90458	3.6171	2.8531	1.44366	1.13164	1.50423	4.20898	2.66393	0	2.2093	6.99125	0
Adamts8	0	0	0	0	0	0	0	0	0	1.50423	0	0	0	2.2093	1.39825	0
Adamts9	0	1.61232	0	0	0	0	0	0	0	0	4.20898	6.65982	0	1.10465	1.39825	4.5999
Adamtsl1	0	0	0	0	0	0	0	0	0	3.00846	0	0	0	0	0	0
Adamtsl3	0	0	0	0	0	0	0	0	0	0	0	0	0	1.10465	0	0
Adamtsl4	21.7968	24.991	14.4776	36.7143	22.6145	12.6598	24.9646	28.1514	45.2657	49.6397	42.0898	23.9754	38.4974	56.3371	48.9387	18.3996
Adamtsl5	100.81	88.6778	84.4525	183.075	114.882	85.9061	95.5789	194.173	99.5846	88.7497	71.5527	111.885	112.284	91.6858	78.302	119.598
Adap1	1868.17	1252.77	1289.31	1743.93	1942.13	1237.05	1317.42	1686.92	2062.99	1185.33	1367.92	3176.74	2131.26	1075.93	1580.02	3285.48
Adap2	2232.36	1730.83	1785.57	2492.11	2350.1	1577.96	2022.85	2617.36	2111.65	5830.4	15411.2	13061.2	2194.35	6001.56	19560.1	14214.9
Adar	1634.76	1919.47	1895.76	1915.1	1577.59	1927.01	2042.82	1933.07	2653.7	7730.25	17364.2	15890.3	2244.61	7534.81	18940.7	17123.1
Adarb1	22.705	23.3787	25.7379	13.8919	23.5191	35.2667	22.1115	18.0458	27.1594	21.0593	2.10449	14.6516	33.1505	28.7209	8.3895	8.04983
Adarb2	0	0	0	0	0.90458	0	0	0	0	0	0	0	0	0	0	0
Adat1	35.4198	41.9204	65.1491	65.9865	38.8969	47.0223	61.3417	69.2959	24.8962	13.5381	4.20898	13.3196	33.1505	5.52324	1.39825	13.7997
Adat2	91.7282	79.0038	60.3232	46.1409	101.313	98.566	51.3558	33.2043	49.7923	66.1862	63.1347	26.6393	42.7749	70.6975	54.5317	20.6996
Adat3	42.6854	68.5237	45.0413	68.4672	44.3244	44.3095	52.0691	63.5212	38.4759	21.0593	46.2988	58.6065	23.5262	29.8255	46.1422	86.2482
Adc	42.6854	118.506	179.361	73.4286	47.0381	134.737	178.319	85.898	26.0278	43.6227	69.4482	157.172	27.8037	43.0813	72.709	160.997
Adck1	370.546	272.483	359.526	430.153	354.595	277.612	367.337	324.824	446.999	294.83	431.421	302.356	374.28	258.488	506.166	348.443
Adck2	281.542	307.954	298.399	309.095	272.278	268.57	322.4	297.395	200.301	90.2539	189.404	250.409	229.915	99.4184	218.127	284.044
Adck3	189.814	154.783	110.19	97.7394	235.191	172.717	121.97	85.898	147.114	106.8	12.6269	27.9713	178.585	82.8486	11.186	39.0992
Adck4	336.942	270.87	343.44	381.531	310.271	275.804	355.211	368.134	528.477	806.268	585.048	374.282	454.483	739.01	563.495	390.992
Adck5	389.618	301.504	374.808	421.718	383.542	291.177	356.638	402.782	387.022	201.567	124.165	332.991	331.505	224.244	163.595	327.743
Adcy10	0.9082	0	0	0	0	0	0	0.721832	0	0	0	0	0	0	0	0
Adcy2	8.1738	2.41848	1.60862	4.46525	9.0458	8.13847	3.56638	2.1655	2.26329	1.50423	4.20898	0	6.41623	4.41859	1.39825	0
Adcy3	574.891	561.088	615.297	548.73	539.129	549.799	689.024	556.532	557.9	467.816	180.986	19.9795	555.004	384.418	246.092	18.3996
Adcy4	2.7246	2.41848	4.02155	3.96911	0.90458	0.904275	1.42655	5.05282	10.1848	12.0339	6.31347	1.33196	2.13874	4.41859	2.7965	6.89986
Adcy5	0	0.806161	0	0	0.90458	1.80855	0	0	0	0	4.20898	0	0	1.10465	0	0
Adcy6	11.8066	8.86778	10.456	6.44981	9.0458	9.94702	9.27258	4.33099	12.4481	10.5296	8.41796	6.65982	11.7631	9.94184	18.1772	9.19981
Adcy7	10164.6	9858.55	14944.9	15761.8	10442.5	9559.09	16023.7	16327.8	12348.5	8920.1	3297.74	3480.42	12395.1	8530.1	3965.44	3706.37
Adcy9	536.746	463.543	528.431	549.226	498.423	435.861	644.801	570.247	711.804	311.376	35.7763	30.6352	740.005	312.616	19.5755	21.8495
Add1	3600.11	3102.92	2842.43	3522.09	3741.34	2888.25	2738.98	3432.31	3809.11	3486.81	2647.45	3677.56	3680.78	3196.85	2989.46	3870.82
Add3	800.124	731.995	600.015	983.844	799.648	780.389	620.55	1043.77	878.155	699.468	187.3	35.9631	904.688	762.207	211.136	44.8491
Adgb	155.302	156.395	70.7792	72.9324	169.156	136.546	83.4532	96.7255	164.088	136.885	248.33	845.798	199.973	163.488	257.278	849.832
Adh1	0	0	0	0	0	0	0	0	1.13164	0	0	0	0	0	0	0
Adh5	1458.57	1387.4	1594.14	1470.06	1409.33	1489.34	1483.61	1497.08	1439.45	1540.33	1323.72	839.138	1435.1	1468.08	1237.45	772.784
Adh7	0.9082	0	0	0	0	0	0	0.721832	0	0	0	0	2.13874	0	1.39825	0
Adhfe1	8.1738	8.86778	19.3034	27.2876	3.61832	9.04275	22.1115	31.0388	19.2379	52.6481	117.851	89.2416	20.3181	50.8138	120.249	88.5482
Adi1	528.572	571.568	476.151	493.162	517.42	537.139	434.385	493.733	383.627	225.635	48.4033	106.557	460.899	224.244	50.337	106.948
Adig	0	0	0	0	0	0	0	0	0	1.50423	0	0	1.06937	0	0	0
Adipoq	2.7246	4.03081	16.8905	22.8224	0	4.52137	19.2584	28.8733	1.13164	0	0	0	0	0	0	0
Adipor1	5379.27	4374.23	3793.12	4019.72	5758.55	4377.59	3579.22	3717.43	5809.86	4386.34	2525.39	2520.08	5858.02	3911.56	2333.68	2581.7
Adipor2	3218.66	2745.79	2590.68	2454.4	3372.27	2663.99	2537.12	2447.01	2986.41	2886.62	2626.4	1803.48	3150.37	2694.24	2638.5	1776.71
Adk	370.546	361.16	296.79	175.137	364.546	372.561	283.17	153.75	436.814	550.549	435.63	114.549	406.361	542.382	392.908	87.3982
Adm	0	0.806161	4.02155	0.496139	1.80916	0	0	0	1.13164	3.00846	12.6269	22.6434	2.13874	6.62789	30.7615	27.5994
Adnp	1646.57	2348.35	1840.26	1887.81	1658.09	2155.79	1887.33	2071.66	1242.54	1713.32	2862.11	2576.02	1256.51	1680.17	2964.29	2650.7
Adnp2	530.389	656.215	505.106	552.699	455.004	650.174	516.411	566.638	718.593	603.197	526.123	917.724	598.848	616.394	634.805	941.831
Ado	2829.95	3089.21	2829.56	2430.59	2752.64	3056.45	2745.4	2222.52	852.127	582.138	193.613	352.971	925.007	555.638	226.516	412.841
Adora2a	18.164	18.5417	20.1077	6.94595	8.14122	18.9898	19.2584	5.77465	32.8177	361.016	2093.97	1780.84	27.8037	317.034	2384.02	1862.96
Adora2b	174.374	385.345	262.205	216.813	115.786	444.903	249.646	199.947	162.957	446.757	835.483	772.54	118.7	455.115	836.153	855.582
Adora3	25.4296	20.154	10.456	18.3571	22.6145	27.1282	18.5452	20.2113	127.876	114.322	79.9707	127.869	114.423	160.174	106.267	123.047
Adpgk	524.031	549.802	649.078	557.164	547.271	556.129	689.737	572.413	604.298	675.4	380.913	491.495	582.808	627.44	487.989	522.089
Adprh	1585.72	1395.47	1394.67	1425.9	1488.03	1319.34	1286.04	1285.58	1832.13	2915.2	4661.45	5690.15	1683.19	2405.92	5288.18	5899.38
Adprhl1	0.9082	0	0	0	0	0	0	0	0	0	0	0	0	0	0	0
Adprhl2	379.628	322.465	448	539.303	352.786	372.561	430.818	474.965	194.643	163.961	235.703	331.659	213.874	146.918	219.525	335.793
Adprm	215.243	231.368	201.077	196.967	223.431	235.111	206.137	216.55	185.589	183.516	1561.53	2743.85	219.221	225.348	1434.6	2566.75
Adra1a	621.209	626.387	160.862	277.342	667.58	671.876	158.347	292.342	555.637	485.867	132.583	364.958	565.698	489.359	149.613	298.994
Adra1d	0	0	0	0.496139	0	0	0	0	0	0	0	0	0	0	0	0
Adra2a	1.8164	1.61232	2.41293	0.992278	0.90458	2.71282	0	2.88733	2.26329	3.00846	12.6269	1.33196	1.06937	1.10465	4.19475	0
Adra2c	0	0	0	0	0	0	0	0	0	0	0	0	1.06937	0	0	0
Adrb1	3.6328	4.03081	0.804309	0.992278	7.23664	1.80855	0	0.721832	2.26329	0	0	0	0	0	0	0
Adrb2	455.008	375.671	115.016	63.0097	502.042	365.327	90.586	75.7923	740.095	123.347	29.4629	27.9713	781.711	149.128	20.9737	25.2995
Adrbk1	7418.18	7190.96	8209.58	7203.44	7692.54	6586.74	8320.36	6643.02	8976.19	6893.9	5195.99	11043.3	9008.39	5984.99	5394.45	11916.1
Adrbk2	658.445	655.409	526.018	498.124	706.477	622.141	578.466	551.48	1070.53	1083.05	3411.38	1880.73	1033.01	1138.89	3389.36	2029.71
Adrm1	127.148	123.343	126.277	157.276	126.641	103.087	115.551	142.201	133.534	112.817	153.628	227.766	131.533	100.523	170.586	250.695
Adsl	532.205	553.027	770.528	760.085	568.981	540.756	786.029	744.209	528.477	490.38	404.062	463.524	511.16	470.58	455.829	514.039
Adss	2674.65	2953.78	2260.91	1761.79	2773.44	3087.19	2108.44	1870.99	4455.28	7331.63	3857.53	539.446	4347	7580.1	3727.73	464.59
[truncated: 15,287 more rows]

## Sheet: S7.cluster_pathway
cluster	Category	Term	Count	%	PValue	Genes	List Total	Pop Hits	Pop Total	Fold Enrichment	Benjamini
[truncated: 38 more rows]

## Sheet: S8_DEmiRNA_target
X1	X2	Cor	Pvalue	p.adjusted	Cor_type
[truncated: 10,264 more rows]

[truncated: 4 more sheets: S9.target_validation, S10.miRNA_GSEA, S11.hypergeometric_test, S12. comparison_table]
